# Supplementary material for: Unique roles of co-receptor-bound LCK in helper and cytotoxic T cells
Source: Nat Immunol. 2022 Dec 23;24(1):174–85. doi: 10.1038/s41590-022-01366-0 (PMC9810533; doi:10.1038/s41590-022-01366-0)
Supplement: Supplementary file 4 — Supplementary Table 1. TCRα repertoires of LckWT/WT, LckCA/CA and LckCA/KR mice. The table shows the UMI-corrected counts of TRA CDR3 sequences in each sample. Supplementary Table 2. TCRβ repertoires of LckWT/WT, LckCA/CA and LckCA/KR mice. The table shows the UMI-corrected counts of TRB CDR3 sequences in each sample. Supplementary Table 3. Exact P values for the Mann–Whitney t-test in Fig. 2d. The table shows exact P values for the Mann–Whitney t-test for individual peptide concentrations in Fig. 2d. Supplementary Table 4. Sample sizes of individual experimental groups in Fig. 2e-g. The table shows the sample size for individual experiment groups for TCR repertoire profiling (Fig. 2e-g, Extended Data Fig. 6 and Supplementary Figs. 3–5). Supplementary Table 5. Exact P values for Mann–Whitney t-test in Fig.6e. The table shows exact P values for the Mann–Whitney t-test for individual peptide concentrations in Fig. 6e. Supplementary Table 6. List of oligonucleotides. The table shows the list of oligonucleotides used for preparation and genotyping of Lck-variant mice, amplification, cloning and PCR mutagenesis of LCK, CD8A and CD8B in Figs.4f and 7c and Extended Data Fig.2c,d, Lck, CD25-TCRζ and ZAP70 constructs in Extended Data Fig.2a,b and quantification of LCMV viral load in Fig. 3a. [file 41590_2022_1366_MOESM4_ESM.xlsx]

## Sheet: Supplementary Table 1
	Supplementary Table 1: TCRA repertoires of LckWT/WT, LckCA/CA, and LckCA/KR mice.
aaSeqCDR3	All D Hits With Score	All J Hits With Score	All V Hits With Score	Is NKT?	CD4 Lymph nodes CA Exp01	CD4 Lymph nodes CA Exp02	CD4 Lymph nodes CA Exp03	CD4 Lymph nodes CAKR Exp02	CD4 Lymph nodes CAKR Exp03	CD4 Lymph nodes WT Exp02	CD4 Lymph nodes WT Exp03	CD4 Thymus CA Exp01	CD4 Thymus CA Exp03	CD4 Thymus CAKR Exp01	CD4 Thymus CAKR Exp02	CD4 Thymus CAKR Exp03	CD4 Thymus WT Exp02	CD4 Thymus WT Exp03	CD8 Lymph nodes CA Exp02	CD8 Lymph nodes CA Exp03	CD8 Lymph nodes CAKR Exp02	CD8 Lymph nodes CAKR Exp03	CD8 Lymph nodes WT Exp01	CD8 Lymph nodes WT Exp02	CD8 Lymph nodes WT Exp03	CD8 Thymus CA Exp01	CD8 Thymus CA Exp03	CD8 Thymus CAKR Exp02	CD8 Thymus CAKR Exp03	CD8 Thymus WT Exp01	CD8 Thymus WT Exp02	CD8 Thymus WT Exp03
CAASASSGSWQLIF	NA	TRAJ22*00(303.6)	TRAV14N-2*00(1026.1),TRAV14D-2*00(1017.8),TRAV14D-1*00(973.4),TRAV14N-1*00(973.4),TRAV14-2*00(944.4)	no	38	24	73	30	43	44	63	11	30	5	8	26	41	43	104	116	67	169	131	233	160	17	93	21	35	84	14	139
CAASNMGYKLTF	NA	TRAJ9*00(284.4)	TRAV7-2*00(731.5),TRAV7D-2*00(731.5)	no	16	11	21	15	14	10	21	5	18	5	0	1	22	9	19	25	16	39	34	38	35	4	32	2	8	20	4	32
CAVSASSGSWQLIF	NA	TRAJ22*00(304.2)	TRAV3D-3*00(975.2),TRAV3N-3*00(975.2),TRAV3-3*00(944.1)	no	10	5	6	5	9	3	5	2	5	0	5	4	8	6	23	23	7	35	26	37	32	4	11	4	5	19	4	28
CAASDNYAQGLTF	NA	TRAJ26*00(284)	TRAV14D-1*00(878.2),TRAV14N-1*00(878.2),TRAV14D-2*00(848.2),TRAV14N-2*00(848.2)	no	4	0	6	8	3	2	3	0	5	2	0	0	5	6	10	12	6	17	22	23	21	3	6	3	6	15	6	26
CALSDRYNQGKLIF	NA	TRAJ23*00(272.3)	TRAV12D-3*00(1377.3),TRAV12N-3*00(1377.3)	no	1	1	8	0	1	1	1	0	0	0	0	1	0	1	12	11	14	27	50	59	40	1	7	1	3	16	5	21
CAASDDTNAYKVIF	NA	TRAJ30*00(295.7)	TRAV14-1*00(966.7)	no	0	0	1	4	2	0	3	1	0	0	1	0	6	3	13	10	5	7	18	17	13	2	12	4	9	7	1	23
CAASDTNAYKVIF	NA	TRAJ30*00(288.3)	TRAV14D-2*00(812.9),TRAV14N-2*00(812.9),TRAV14-2*00(729.2)	no	19	6	32	25	20	6	35	4	14	2	0	10	25	19	11	15	8	14	23	17	23	2	12	1	4	15	6	29
CAVSANSGTYQRF	NA	TRAJ13*00(288.5)	TRAV3D-3*00(1123),TRAV3N-3*00(1123),TRAV3-3*00(1083.7)	no	2	4	2	1	5	6	8	1	5	2	0	0	10	7	4	5	4	7	17	7	6	0	11	2	3	1	3	12
CAASANSGTYQRF	NA	TRAJ13*00(288.9)	TRAV14N-2*00(753.4),TRAV14D-1*00(698.8),TRAV14N-1*00(698.8),TRAV14D-2*00(697.6)	no	36	35	61	30	42	49	60	11	33	7	2	22	41	50	17	16	11	24	15	18	20	1	27	1	3	9	2	19
CAVSMDYANKMIF	NA	TRAJ47*00(272.3)	TRAV7D-5*00(719.5),TRAV7N-5*00(719.5)	no	0	0	0	0	1	0	3	0	4	0	0	0	4	2	4	11	16	12	13	16	9	1	6	1	0	5	0	8
CAASSGSWQLIF	NA	TRAJ22*00(303.4)	TRAV14N-2*00(479.3),TRAV14D-1*00(478.7),TRAV14N-1*00(478.7),TRAV14-2*00(464.4),TRAV14D-3-DV8*00(441.4),TRAV14N-3*00(425.4),TRAV14-3*00(422.2)	no	26	9	20	7	19	11	23	9	23	2	5	11	13	15	12	23	12	18	15	28	32	4	19	6	4	18	3	31
CAAASSGSWQLIF	NA	TRAJ22*00(305)	TRAV10*00(678.4),TRAV10D*00(673.6),TRAV10N*00(667.2)	no	50	19	51	18	34	36	41	9	26	7	3	17	33	41	14	21	13	27	30	32	19	4	17	7	5	24	5	36
CAASSSSGSWQLIF	NA	TRAJ22*00(300)	TRAV14D-2*00(1031.6),TRAV14N-2*00(1031.6)	no	8	5	5	3	4	1	6	3	10	0	3	2	2	6	10	11	6	4	11	11	12	0	2	2	3	6	1	9
CAVSMDSNYQLIW	NA	TRAJ33*00(290)	TRAV7-5*00(787.8)	no	6	2	3	4	0	2	6	0	0	0	0	0	7	1	6	9	5	8	11	8	10	0	2	1	3	7	2	13
CAAMSNYNVLYF	NA	TRAJ21*00(290)	TRAV14D-1*00(1123.8),TRAV14N-1*00(1123.8),TRAV14D-2*00(1095.3),TRAV14N-2*00(1095.3)	no	8	7	17	7	11	11	20	3	10	3	6	1	12	17	2	7	8	6	15	11	6	0	4	0	1	3	0	8
CAASDMGYKLTF	NA	TRAJ9*00(268)	TRAV7-2*00(871.1),TRAV7D-2*00(871.1)	no	3	0	1	0	4	1	3	0	1	3	0	1	7	2	9	2	8	9	13	25	12	0	12	3	5	8	0	16
CAVDTNAYKVIF	NA	TRAJ30*00(290)	TRAV3-3*00(1139.3),TRAV3D-3*00(1135.8),TRAV3N-3*00(1135.8)	no	6	3	8	5	6	21	4	1	2	0	0	1	2	2	22	25	13	19	18	29	47	7	21	2	4	27	5	40
CALSDRYSNNRLTL	NA	TRAJ7*00(280)	TRAV12D-3*00(1467.4),TRAV12N-3*00(1467.4),TRAV12-3*00(1315.4)	no	0	1	0	0	0	1	0	0	1	0	0	0	0	0	1	3	1	3	14	10	16	0	1	0	0	9	0	10
CAVSMNYNQGKLIF	NA	TRAJ23*00(305.8)	TRAV7-5*00(722.3)	no	13	5	7	4	6	5	10	3	5	2	1	2	12	3	3	7	0	13	10	9	4	2	4	0	0	6	1	9
CAASMDYNQGKLIF	NA	TRAJ23*00(289.6)	TRAV10*00(1270.5),TRAV10D*00(1256.5),TRAV10N*00(1211.8)	no	0	0	2	1	2	1	0	0	0	0	1	0	0	1	3	3	2	5	8	3	4	1	6	0	1	1	1	7
CALGDTNAYKVIF	NA	TRAJ30*00(295)	TRAV6-6*00(1466.6),TRAV6D-6*00(1466.6),TRAV6N-6*00(1338.6)	no	14	7	8	3	7	9	12	2	14	0	1	3	13	10	12	2	0	23	16	18	17	2	3	4	8	7	1	14
CAASMSNYNVLYF	NA	TRAJ21*00(291.4)	TRAV10*00(805.1),TRAV10D*00(805.1),TRAV10N*00(799.4)	no	11	2	14	6	15	6	11	3	5	2	0	3	4	6	2	8	5	8	10	16	10	3	10	1	5	4	1	3
CALRASSGSWQLIF	NA	TRAJ22*00(305)	TRAV12D-2*00(1247.8),TRAV12N-2*00(1247.8),TRAV12-2*00(1187)	no	3	2	4	3	1	1	8	2	2	4	2	2	4	10	7	9	5	10	12	9	9	3	5	3	3	5	1	15
CAAESNTGYQNFYF	NA	TRAJ49*00(305)	TRAV4-4-DV10*00(1386.8),TRAV4D-4*00(1258.8),TRAV4N-4*00(1258.8)	no	1	0	0	0	0	0	1	0	0	0	0	0	2	1	1	0	0	0	7	0	0	0	0	0	0	0	0	3
CAASPSSGSWQLIF	NA	TRAJ22*00(297.7)	TRAV14D-2*00(1475),TRAV14N-2*00(1475),TRAV14-2*00(1363),TRAV14D-1*00(1358.4),TRAV14N-1*00(1358.4)	no	1	0	8	2	4	5	4	1	4	1	0	4	3	1	4	1	7	11	7	9	5	2	5	1	1	5	3	7
CAAGATGGNNKLTF	NA	TRAJ56*00(305)	TRAV19*00(1511)	no	5	1	9	3	3	3	4	1	1	2	1	0	4	6	12	18	10	14	18	28	12	1	11	2	3	7	2	8
CAAEDTNAYKVIF	NA	TRAJ30*00(290)	TRAV4-3*00(1077.6),TRAV4D-3*00(994.4),TRAV4N-3*00(994.4)	no	2	0	7	1	3	1	4	0	0	0	1	1	4	5	1	3	2	1	8	9	6	0	0	0	0	0	2	2
CAVSDTNAYKVIF	NA	TRAJ30*00(295)	TRAV3D-3*00(1421.3),TRAV3N-3*00(1421.3),TRAV3-3*00(1400)	no	5	4	4	1	7	0	0	2	4	1	1	1	3	2	3	5	4	15	10	6	18	2	2	3	4	11	2	11
CASNTNKVVF	NA	TRAJ34*00(282.7)	TRAV12-2*00(1334.6)	no	1	0	1	0	1	0	2	0	3	0	0	0	0	0	5	4	5	15	8	6	14	0	4	2	2	2	0	9
CALMGYKLTF	NA	TRAJ9*00(265)	TRAV12D-3*00(1434),TRAV12N-3*00(1434),TRAV12-3*00(1274)	no	2	0	0	0	0	0	1	0	0	0	0	0	0	0	9	14	11	18	16	22	19	1	6	2	0	6	0	16
CALSDRGSALGRLHF	NA	TRAJ18*00(314.7)	TRAV12D-3*00(715),TRAV12N-3*00(715),TRAV12-3*00(688.3)	no	3	5	10	6	5	4	7	0	1	2	2	3	8	6	0	3	2	4	8	6	6	1	1	1	5	2	3	6
CAADASSGSWQLIF	NA	TRAJ22*00(321)	TRAV14D-2*00(1298.3),TRAV14N-2*00(1298.3),TRAV14-2*00(1246.3)	no	0	1	4	0	4	1	3	0	0	0	0	0	0	1	13	7	3	7	9	8	10	1	3	1	1	2	0	10
CAASPGTGGYKVVF	NA	TRAJ12*00(287.3)	TRAV14D-2*00(745.3),TRAV14N-2*00(745.3),TRAV14D-1*00(718.7),TRAV14N-1*00(718.7),TRAV14-2*00(697.3)	no	1	2	2	0	2	3	9	0	1	0	0	1	5	0	4	5	4	2	8	10	6	1	5	0	0	3	1	2
CAASVNTGNYKYVF	NA	TRAJ40*00(305)	TRAV14D-1*00(1221),TRAV14N-1*00(1221)	no	1	0	3	1	7	2	4	0	3	1	0	2	1	9	1	3	3	4	6	3	7	1	2	1	0	1	2	3
CAASGTGNTGKLIF	NA	TRAJ37*00(287.3)	TRAV14-2*00(934),TRAV14D-2*00(934),TRAV14N-2*00(934)	no	13	3	21	4	8	7	6	3	4	3	2	5	10	8	5	3	5	7	7	7	8	0	13	1	9	2	0	8
CAASEAGNTGKLIF	NA	TRAJ37*00(282.3)	TRAV14D-1*00(955.8),TRAV14N-1*00(955.8)	no	11	0	2	2	0	2	11	0	4	1	1	1	4	5	3	2	1	1	6	1	1	1	2	0	0	0	1	4
CAASPNYNQGKLIF	NA	TRAJ23*00(291.8)	TRAV10*00(1106.4),TRAV10D*00(1093.6),TRAV10N*00(1077.6)	no	15	5	7	2	1	3	8	1	7	0	2	2	6	4	5	2	4	8	6	4	4	0	9	0	1	2	0	5
CAARASSGSWQLIF	NA	TRAJ22*00(305)	TRAV14-2*00(1415.2),TRAV14D-2*00(1399.2),TRAV14N-2*00(1399.2)	no	14	3	8	6	10	4	16	2	11	3	0	1	12	0	13	0	5	11	6	1	15	3	3	1	3	6	1	3
CAVSNMGYKLTF	NA	TRAJ9*00(285.8)	TRAV7-3*00(1416),TRAV7D-3*00(1389.7)	no	6	0	5	0	6	5	6	1	3	0	0	3	4	5	11	16	12	18	14	27	22	0	14	0	4	13	1	15
CAANYGNEKITF	NA	TRAJ48*00(284.7)	TRAV14D-1*00(932),TRAV14N-1*00(932),TRAV14D-2*00(900),TRAV14N-2*00(900)	no	2	0	4	3	3	2	4	0	1	1	0	0	0	3	6	3	3	5	9	8	5	0	4	0	0	1	0	5
CAVDSNYQLIW	NA	TRAJ33*00(279.7)	TRAV7-5*00(897)	no	3	0	1	1	0	1	2	0	4	0	0	2	1	2	4	2	2	3	8	9	7	0	3	5	2	3	0	8
CALSNYQLIW	NA	TRAJ33*00(257.3)	TRAV12D-3*00(1389.3),TRAV12N-3*00(1389.3),TRAV12-3*00(1250.7)	no	0	0	2	0	2	0	0	2	1	0	0	0	1	0	5	15	0	17	6	8	6	3	10	1	1	5	3	10
CAMREGSSGSWQLIF	NA	TRAJ22*00(290)	TRAV16D-DV11*00(1441.7),TRAV16N*00(1404.3)	no	1	0	3	0	0	4	2	0	2	0	0	3	1	1	23	13	0	13	12	13	17	1	17	1	5	0	1	25
CALSDRQGGRALIF	NA	TRAJ15*00(280)	TRAV12D-3*00(1390.2),TRAV12N-3*00(1390.2),TRAV12-3*00(1291)	no	0	0	3	0	1	1	4	0	0	1	0	0	0	2	3	5	0	1	9	6	6	2	3	0	1	4	0	14
CALSDDTNAYKVIF	NA	TRAJ30*00(300)	TRAV12-3*00(889.3),TRAV12D-3*00(889.3),TRAV12N-3*00(889.3)	no	1	0	0	1	0	1	3	0	0	0	0	0	2	1	6	10	5	6	5	10	8	2	7	0	1	5	1	12
CAMDASSGSWQLIF	NA	TRAJ22*00(320)	TRAV13N-1*00(1368.5),TRAV13D-1*00(1360.5)	no	0	1	0	0	0	0	0	0	1	0	0	0	0	0	2	2	0	0	6	4	2	0	3	1	0	0	0	2
CAMREDNYAQGLTF	NA	TRAJ26*00(285)	TRAV16D-DV11*00(1437.6),TRAV16N*00(1383.2)	no	0	0	1	0	0	0	0	0	1	0	0	1	0	0	2	6	4	5	5	3	2	0	1	0	1	0	0	3
CATAPSSGSWQLIF	NA	TRAJ22*00(300)	TRAV8N-2*00(757.7)	no	0	0	0	0	0	0	0	0	0	0	0	0	0	0	0	2	0	2	5	3	0	0	4	0	0	0	0	0
CATDASSGSWQLIF	NA	TRAJ22*00(291)	TRAV8-1*00(714.5),TRAV8N-2*00(697.3),TRAV8D-1*00(690.5)	no	3	0	3	0	0	0	0	2	2	1	0	3	1	0	8	8	1	9	9	14	12	1	4	0	4	10	3	11
CAASGSSGSWQLIF	NA	TRAJ22*00(295)	TRAV14D-2*00(1125.8),TRAV14N-2*00(1125.8),TRAV14D-1*00(1077.8),TRAV14N-1*00(1077.8),TRAV14-2*00(1045.8)	no	6	8	17	17	13	9	15	4	13	1	0	4	15	17	9	6	4	12	7	17	14	3	13	3	3	4	1	19
CAVSPDYSNNRLTL	NA	TRAJ7*00(320)	TRAV3D-3*00(1336.3),TRAV3N-3*00(1336.3),TRAV3-3*00(1272.3)	no	1	1	1	0	2	3	2	1	1	0	1	0	2	0	1	4	4	6	9	6	13	2	4	0	4	3	4	7
CALSDTNAYKVIF	NA	TRAJ30*00(295)	TRAV12-2*00(1220.8)	no	2	0	6	1	7	4	5	1	1	2	0	0	8	1	6	6	4	18	8	9	11	0	9	1	3	8	3	15
CAADDTNAYKVIF	NA	TRAJ30*00(300)	TRAV4-3*00(803.8),TRAV4D-3*00(736.6),TRAV4N-3*00(736.6),TRAV4D-4*00(726.8),TRAV4N-4*00(726.8)	no	2	0	1	1	1	0	11	0	4	1	0	0	0	2	7	5	2	6	6	14	9	0	2	0	0	5	1	10
CAVSMSNYNVLYF	NA	TRAJ21*00(291)	TRAV7D-5*00(1134.4),TRAV7N-5*00(1134.4)	no	6	0	9	7	6	5	10	0	3	0	1	3	3	3	5	8	0	4	6	15	6	4	8	2	0	6	6	7
CAATSGGNYKPTF	NA	TRAJ6*00(303.6)	TRAV7-2*00(1048),TRAV7D-2*00(1048)	no	19	7	20	14	13	13	14	5	10	3	2	7	18	15	3	3	0	4	5	3	5	0	2	0	2	5	1	4
CAASGNYAQGLTF	NA	TRAJ26*00(280)	TRAV14D-3-DV8*00(675),TRAV14N-3*00(675),TRAV14-3*00(659)	no	7	1	8	2	2	4	4	1	3	0	0	3	3	8	3	6	4	9	9	17	9	1	4	1	3	3	1	13
CAASGTGGYKVVF	NA	TRAJ12*00(290)	TRAV14N-2*00(739),TRAV14D-1*00(696.2),TRAV14N-1*00(696.2)	no	18	2	20	17	21	14	19	5	14	6	1	10	22	22	14	11	9	19	15	23	24	11	25	2	5	6	5	27
CAARGSALGRLHF	NA	TRAJ18*00(305)	TRAV7-2*00(822.8),TRAV7D-2*00(822.8)	no	15	4	21	6	17	7	9	4	10	6	2	5	10	10	5	6	5	6	8	9	11	1	9	2	0	3	0	11
CALSDSNNRIFF	NA	TRAJ31*00(270)	TRAV12D-3*00(1187.6),TRAV12N-3*00(1187.6),TRAV12-3*00(1059.6)	no	4	0	5	0	1	2	7	0	0	1	0	1	2	4	2	1	4	1	8	5	9	0	6	1	0	3	1	8
CATDNYAQGLTF	NA	TRAJ26*00(285)	TRAV8N-2*00(952.5)	no	2	0	0	0	0	1	1	0	0	0	0	0	0	0	1	7	3	3	5	1	1	0	0	0	0	0	1	5
CATDTNAYKVIF	NA	TRAJ30*00(286.6)	TRAV8-1*00(1061.6),TRAV8D-1*00(1026.4)	no	3	0	2	1	1	4	4	0	1	0	0	1	4	2	5	1	6	8	5	1	11	2	4	3	2	2	1	9
CAVGTGGYKVVF	NA	TRAJ12*00(295)	TRAV7-3*00(1094.4),TRAV7D-3*00(1094.4)	no	8	1	3	3	5	2	5	0	2	0	0	1	4	6	2	6	3	2	6	6	14	0	7	1	3	2	4	8
CAVSTNAYKVIF	NA	TRAJ30*00(280)	TRAV7D-3*00(673),TRAV7-3*00(669.6)	no	3	0	0	1	3	0	3	0	0	2	0	0	2	2	0	3	1	0	7	6	6	1	0	0	0	2	0	2
CAAGTGGYKVVF	NA	TRAJ12*00(290)	TRAV14D-1*00(603.2),TRAV14N-1*00(603.2),TRAV14D-2*00(539.2),TRAV14N-2*00(539.2)	no	27	8	31	13	17	11	32	3	21	4	4	7	23	24	1	4	2	5	9	11	11	3	8	4	2	9	3	13
CAASPNTNKVVF	NA	TRAJ34*00(266.8)	TRAV7-2*00(832.2),TRAV7D-2*00(832.2)	no	15	13	21	8	14	16	28	3	8	2	1	9	10	13	3	7	2	6	7	5	3	1	3	1	3	3	1	2
CAASSAGNKLTF	NA	TRAJ17*00(276.8)	TRAV7-2*00(857.6),TRAV7D-2*00(857.6)	no	4	1	10	1	4	4	4	1	4	0	0	0	1	5	4	2	1	3	5	0	4	1	0	0	1	1	1	6
CAARNSNNRIFF	NA	TRAJ31*00(279.7)	TRAV10*00(952.7),TRAV10D*00(931.3),TRAV10N*00(899.3)	no	9	6	11	10	12	15	14	5	11	3	1	6	17	13	2	5	2	2	7	9	4	1	1	1	3	2	0	5
CAANNYAQGLTF	NA	TRAJ26*00(295)	TRAV14D-1*00(735),TRAV14D-2*00(735),TRAV14N-1*00(735),TRAV14N-2*00(735),TRAV14-2*00(695)	no	9	3	5	8	13	6	11	2	9	3	2	3	11	6	7	3	4	4	7	8	5	0	3	0	0	2	1	1
CAANSAGNKLTF	NA	TRAJ17*00(286.8)	TRAV10*00(1166.8),TRAV10D*00(1150.8),TRAV10N*00(1109.6)	no	3	5	10	1	9	13	3	3	18	1	0	7	10	11	1	2	1	3	9	9	4	1	7	0	1	1	0	5
CALSNYNVLYF	NA	TRAJ21*00(281)	TRAV12D-3*00(724),TRAV12N-3*00(724),TRAV12-3*00(644)	no	6	2	1	1	1	3	2	1	4	3	0	5	5	5	8	7	4	18	10	9	6	2	6	1	1	4	0	7
CAANSGTYQRF	NA	TRAJ13*00(289)	TRAV7D-3*00(839.6),TRAV7-3*00(833.2)	no	8	2	14	10	16	6	14	3	12	2	1	5	14	17	4	11	1	8	5	10	5	3	7	2	1	5	1	8
CAASNNRIFF	NA	TRAJ31*00(258)	TRAV14-1*00(612.4),TRAV7-2*00(576),TRAV7D-2*00(576)	no	14	11	12	8	9	12	8	3	17	4	1	3	9	11	2	2	1	2	5	5	3	0	7	2	0	3	2	7
CALSDRMDSNYQLIW	NA	TRAJ33*00(290)	TRAV12D-3*00(1216),TRAV12N-3*00(1216),TRAV12-3*00(1104)	no	0	0	0	0	1	0	0	0	0	0	0	0	0	0	0	0	0	0	4	1	1	0	2	0	0	2	0	2
CAMREASSGSWQLIF	NA	TRAJ22*00(305)	TRAV16D-DV11*00(1469),TRAV16N*00(1431.7)	no	1	0	2	1	4	2	0	1	2	0	0	0	0	1	12	13	7	19	5	16	11	2	20	2	5	2	2	14
CAMREDTEGADRLTF	NA	TRAJ45*00(300)	TRAV16N*00(1455.5),TRAV16D-DV11*00(1439.5)	no	0	0	0	1	0	0	0	0	1	0	0	0	0	0	5	2	0	7	5	4	3	1	6	0	4	4	0	8
CAMRENTEGADRLTF	NA	TRAJ45*00(300)	TRAV16D-DV11*00(1452),TRAV16N*00(1446.7)	no	0	0	0	0	0	1	0	0	0	0	0	0	0	0	0	5	0	8	6	3	3	0	5	0	3	2	0	8
CALGASSGSWQLIF	NA	TRAJ22*00(310)	TRAV13-1*00(880)	no	11	4	10	0	11	9	6	1	7	3	1	1	12	10	6	6	3	4	10	12	13	1	8	0	2	5	1	4
CALGDSSGSWQLIF	NA	TRAJ22*00(290)	TRAV6-6*00(1093.3),TRAV6D-6*00(1093.3),TRAV6N-6*00(1001.3)	no	0	2	3	2	6	0	1	0	0	2	0	1	4	0	8	2	6	2	6	8	6	1	1	1	5	2	1	3
CALGEGTGGYKVVF	NA	TRAJ12*00(290)	TRAV6-6*00(735.5),TRAV6D-6*00(735.5),TRAV6D-7*00(730),TRAV6N-7*00(730),TRAV6-7-DV9*00(682),TRAV6N-6*00(671.5)	no	2	0	0	1	0	0	0	0	0	0	0	0	3	3	1	2	0	2	5	4	3	0	0	0	1	2	0	3
CALSDNTGNYKYVF	NA	TRAJ40*00(295)	TRAV12D-1*00(910.7),TRAV12N-1*00(910.7)	no	0	0	2	2	2	3	1	0	0	0	0	0	1	1	1	2	1	5	6	0	8	0	0	2	2	0	0	0
CALSESSGSWQLIF	NA	TRAJ22*00(295)	TRAV6-5*00(934),TRAV6N-5*00(923.3)	no	0	0	1	0	1	0	4	0	0	0	0	1	3	2	3	2	4	4	8	9	3	0	1	1	5	2	0	6
CAAEANYGNEKITF	NA	TRAJ48*00(305)	TRAV4-4-DV10*00(997.8),TRAV4D-4*00(909.8),TRAV4N-4*00(909.8)	no	2	0	5	1	7	3	8	0	1	3	0	2	4	2	3	6	0	7	4	4	4	0	4	0	1	2	1	6
CAMREDTGYQNFYF	NA	TRAJ49*00(285)	TRAV16D-DV11*00(1465),TRAV16N*00(1465)	no	0	0	0	0	0	0	0	0	0	0	0	0	0	0	0	2	5	6	4	0	5	0	3	0	2	0	0	4
CAVSPNTGNYKYVF	NA	TRAJ40*00(295)	TRAV7-5*00(1056.3)	no	0	1	3	0	1	0	4	0	1	0	0	1	0	0	0	0	0	5	7	2	1	1	0	0	0	0	1	1
CAASSNTGYQNFYF	NA	TRAJ49*00(315)	TRAV14-2*00(1538.7),TRAV14D-2*00(1410.7),TRAV14N-2*00(1410.7),TRAV14D-1*00(1346.7),TRAV14N-1*00(1346.7)	no	6	3	6	3	5	5	5	0	0	0	0	1	6	4	1	2	3	3	4	7	3	3	2	0	0	2	0	0
CAASVSSGSWQLIF	NA	TRAJ22*00(290)	TRAV14D-2*00(1117.8),TRAV14N-2*00(1117.8),TRAV14-2*00(1021.8),TRAV14D-1*00(997.8),TRAV14N-1*00(997.8)	no	2	2	3	0	2	4	2	1	2	4	0	1	3	1	1	0	0	1	4	2	2	0	0	0	0	0	0	0
CAASAGTGGYKVVF	NA	TRAJ12*00(290)	TRAV14D-1*00(1444),TRAV14N-1*00(1444),TRAV14D-2*00(1419.8),TRAV14N-2*00(1419.8),TRAV14-2*00(1403.8)	no	10	6	14	8	5	1	7	2	3	2	0	1	12	12	13	17	12	14	9	20	15	1	9	5	0	12	4	11
CAASADYSNNRLTL	NA	TRAJ7*00(292)	TRAV14D-2*00(1490),TRAV14N-2*00(1490),TRAV14D-1*00(1410),TRAV14N-1*00(1410),TRAV14-2*00(1386)	no	2	0	5	0	11	2	5	1	3	0	0	0	4	5	3	7	4	8	6	13	2	0	3	0	1	3	2	11
CAASAGTGNYKYVF	NA	TRAJ40*00(280)	TRAV14-2*00(767.5),TRAV14D-2*00(703.5),TRAV14N-2*00(703.5),TRAV14D-1*00(679.5),TRAV14N-1*00(679.5)	no	0	0	2	1	1	2	0	1	3	0	0	0	3	0	3	5	1	3	5	8	4	0	3	0	0	1	0	4
CAASADTNAYKVIF	NA	TRAJ30*00(278)	TRAV14D-1*00(884.5),TRAV14N-1*00(884.5),TRAV14-2*00(775.5)	no	0	0	0	0	1	0	7	0	1	0	0	0	0	2	2	2	1	5	6	6	3	0	5	0	0	0	0	2
CAASDTEGADRLTF	NA	TRAJ45*00(300)	TRAV14D-1*00(785.7),TRAV14N-1*00(785.7),TRAV14N-2*00(702.3)	no	0	0	2	0	0	0	1	0	0	0	0	0	0	1	3	6	0	3	5	9	5	1	1	0	0	6	2	5
CAASDNTNTGKLTF	NA	TRAJ27*00(300)	TRAV14D-1*00(1445.3),TRAV14N-1*00(1445.3),TRAV14D-2*00(1374.5),TRAV14N-2*00(1374.5)	no	0	3	5	0	4	9	5	1	4	2	0	0	2	6	3	1	1	2	4	5	3	1	3	0	0	0	2	12
CAASEDTGNYKYVF	NA	TRAJ40*00(281)	TRAV14-2*00(1381),TRAV14D-2*00(1337),TRAV14N-2*00(1337)	no	1	0	2	0	0	0	0	0	0	0	0	0	2	0	1	0	1	3	5	7	3	0	1	0	0	0	0	0
CAVSADYSNNRLTL	NA	TRAJ7*00(284.7)	TRAV3D-3*00(1322.3),TRAV3N-3*00(1322.3),TRAV3-3*00(1263.7)	no	1	0	2	0	0	2	0	0	0	0	0	0	0	1	4	2	5	4	5	2	3	1	2	0	2	4	4	2
CAVRNNNAGAKLTF	NA	TRAJ39*00(310)	TRAV3-3*00(1434.3),TRAV3D-3*00(1370.3),TRAV3N-3*00(1370.3)	no	0	0	0	0	0	0	0	0	1	0	0	1	1	0	0	0	1	0	4	1	1	0	0	0	1	0	0	0
CALGDYNQGKLIF	NA	TRAJ23*00(285)	TRAV6D-7*00(1098.8),TRAV6N-7*00(1098.8),TRAV6-7-DV9*00(1026.8)	no	2	3	4	2	3	2	5	0	2	0	0	1	8	4	2	2	1	2	4	1	6	0	0	1	0	0	1	3
CALGENSGTYQRF	NA	TRAJ13*00(280)	TRAV6-6*00(1054.8),TRAV6D-6*00(1054.8),TRAV6N-6*00(958.8)	no	0	1	5	0	2	1	1	0	2	1	1	4	1	5	2	1	0	3	5	5	2	0	5	0	0	3	0	3
CAADSSGSWQLIF	NA	TRAJ22*00(290)	TRAV4-3*00(1331.7),TRAV4D-3*00(1294.3),TRAV4N-3*00(1294.3)	no	1	0	0	2	1	0	1	0	2	0	1	0	2	1	0	0	0	0	6	2	0	0	2	1	1	0	0	2
CAIDRDSGTYQRF	NA	TRAJ13*00(264.7)	TRAV13D-2*00(1358.3),TRAV13N-2*00(1358.3),TRAV13D-4*00(1211.3),TRAV13-2*00(1209),TRAV13-4-DV7*00(1195.3)	no	0	0	0	0	0	0	1	0	0	0	0	0	0	0	0	1	0	1	4	0	0	0	0	0	0	1	0	1
CATDDTNAYKVIF	NA	TRAJ30*00(300)	TRAV8-1*00(1004.8),TRAV8D-1*00(992.8)	no	0	0	0	0	1	2	0	0	0	0	0	0	0	0	5	6	2	5	10	6	13	5	0	1	6	7	1	8
CAVASSGSWQLIF	NA	TRAJ22*00(305)	TRAV7-3*00(690),TRAV7D-3*00(690)	no	10	4	9	5	3	15	13	0	6	3	0	0	15	10	2	15	11	15	10	16	12	3	4	5	1	12	0	8
CAVSMDYAQGLTF	NA	TRAJ26*00(270)	TRAV7-5*00(483.3),TRAV7D-3*00(478.3),TRAV7-3*00(472.7),TRAV7D-5*00(472.7),TRAV7N-5*00(472.7)	no	0	0	0	0	0	0	0	1	0	0	0	0	2	0	4	3	2	2	4	3	0	0	4	0	0	2	0	2
CAVNQGGSAKLIF	NA	TRAJ57*00(315)	TRAV7-5*00(705.8)	no	0	0	1	2	0	2	1	0	1	0	0	1	1	1	3	6	1	4	4	2	1	1	1	1	0	2	0	2
CAATGTGGYKVVF	NA	TRAJ12*00(277.5)	TRAV14D-2*00(672.8),TRAV14N-2*00(672.8),TRAV14D-1*00(668.8),TRAV14N-1*00(668.8)	no	3	1	4	1	2	1	9	2	4	2	0	6	4	1	4	4	1	4	6	5	1	0	5	0	1	4	2	1
CAATDYSNNRLTL	NA	TRAJ7*00(300)	TRAV14D-1*00(905.3),TRAV14N-1*00(905.3)	no	8	1	0	3	8	3	2	0	1	1	1	4	5	2	0	0	2	0	4	4	0	0	0	1	1	3	0	0
CAASDYNQGKLIF	NA	TRAJ23*00(285)	TRAV14-3*00(560)	no	22	7	22	4	25	9	23	5	19	0	1	10	18	18	1	2	2	4	5	2	7	0	10	2	4	2	1	12
CAASMDYANKMIF	NA	TRAJ47*00(275)	TRAV10*00(1034.8),TRAV10D*00(1022.8),TRAV10N*00(999.3)	no	0	0	0	0	0	1	3	0	2	0	1	0	1	1	1	11	6	11	6	2	10	2	4	1	0	2	2	6
CAARNNYAQGLTF	NA	TRAJ26*00(300)	TRAV14D-2*00(999.3),TRAV14N-2*00(999.3),TRAV14-2*00(914),TRAV14D-1*00(892.7),TRAV14N-1*00(892.7)	no	3	3	11	3	5	3	8	5	1	0	0	2	6	5	4	7	6	8	11	6	11	1	5	2	0	2	1	7
CAVSAPNTNKVVF	NA	TRAJ34*00(270)	TRAV3-3*00(1462),TRAV3D-3*00(1398),TRAV3N-3*00(1398)	no	1	0	0	1	0	0	0	0	0	0	0	0	1	0	3	2	0	2	4	3	0	0	0	0	0	2	0	3
CAVSDNYAQGLTF	NA	TRAJ26*00(285)	TRAV3D-3*00(1439),TRAV3N-3*00(1439),TRAV3-3*00(1375)	no	1	0	0	1	2	0	2	0	0	1	0	2	2	1	6	5	2	2	6	7	3	1	2	0	1	3	0	7
CAVSEDYAQGLTF	NA	TRAJ26*00(270)	TRAV3-3*00(1428.3),TRAV3D-3*00(1364.3),TRAV3N-3*00(1364.3)	no	1	0	0	0	0	0	0	0	0	0	0	0	0	0	0	0	1	0	4	0	0	0	0	0	0	0	0	1
CALDTNAYKVIF	NA	TRAJ30*00(290)	TRAV12D-3*00(832.5),TRAV12N-3*00(832.5)	no	2	1	4	16	6	9	9	0	5	1	0	0	1	7	10	9	4	10	10	20	13	0	8	0	5	2	1	8
CAADTNAYKVIF	NA	TRAJ30*00(295)	TRAV4-3*00(991),TRAV4D-3*00(963),TRAV4N-3*00(963)	no	9	2	5	10	14	9	13	4	8	3	4	8	14	13	16	7	10	10	17	28	18	1	11	5	5	11	0	14
CAIDYNQGKLIF	NA	TRAJ23*00(285)	TRAV13D-2*00(1272.7),TRAV13N-2*00(1272.7),TRAV13D-4*00(1263.3)	no	0	0	1	0	0	0	0	1	2	0	1	0	0	0	0	0	0	3	5	1	4	0	0	0	1	0	0	3
CAIDTNAYKVIF	NA	TRAJ30*00(290)	TRAV13D-4*00(1153),TRAV13D-2*00(1126.5),TRAV13N-2*00(1126.5),TRAV13-4-DV7*00(1089),TRAV13-2*00(1022.8)	no	1	1	0	1	0	0	1	0	0	2	0	2	3	0	1	4	0	5	4	3	5	0	5	0	2	3	0	4
CAVNTGNYKYVF	NA	TRAJ40*00(305)	TRAV7-3*00(932.7),TRAV7D-3*00(932.7)	no	2	1	4	2	3	1	3	0	1	3	0	0	0	2	0	8	5	2	6	8	10	2	4	1	1	0	2	16
CAVDSGYNKLTF	NA	TRAJ11*00(290)	TRAV7D-3*00(1405.5),TRAV7-3*00(1389.5)	no	0	0	0	0	0	1	0	1	2	0	0	0	0	1	2	0	1	2	4	1	0	0	1	0	0	0	0	1
CAVSQGGRALIF	NA	TRAJ15*00(280)	TRAV7-3*00(930),TRAV7D-3*00(908.7)	no	0	0	2	2	2	3	1	0	0	1	0	1	3	1	1	9	3	12	6	5	5	1	3	0	0	2	2	6
CAVSTGYQNFYF	NA	TRAJ49*00(280)	TRAV7-3*00(960),TRAV7D-3*00(935.3)	no	2	2	2	1	6	1	3	1	2	0	0	2	2	2	2	4	1	4	4	7	2	2	1	0	2	6	0	4
CAVREGGRALIF	NA	TRAJ15*00(270)	TRAV7-3*00(1394),TRAV7D-3*00(1362)	no	0	0	0	0	0	0	0	0	0	0	0	0	0	0	2	0	1	0	5	1	1	1	1	0	0	1	0	1
CAVNQGGRALIF	NA	TRAJ15*00(285)	TRAV7D-5*00(928.7),TRAV7N-5*00(928.7)	no	2	0	2	0	3	2	3	0	3	0	1	0	0	1	2	2	2	4	8	4	2	0	2	1	2	6	3	4
CAATGNTGKLIF	NA	TRAJ37*00(295)	TRAV14-2*00(1142.5),TRAV14D-2*00(1046.5),TRAV14N-2*00(1046.5),TRAV14D-1*00(1002.5),TRAV14N-1*00(1002.5)	no	6	5	5	5	9	23	7	3	11	3	3	0	16	10	1	0	2	6	4	3	5	1	2	0	1	4	1	8
CAASQGGRALIF	NA	TRAJ15*00(280)	TRAV7-2*00(478.3),TRAV7D-2*00(478.3),TRAV10*00(478),TRAV10D*00(467.3),TRAV14D-1*00(454.3),TRAV14N-1*00(454.3),TRAV10N*00(451.3)	no	5	1	12	6	10	3	11	1	6	1	0	2	12	8	0	3	2	0	4	2	2	2	4	0	0	3	0	1
CAASNNNNAPRF	NA	TRAJ43*00(279.7)	TRAV7-2*00(912),TRAV7D-2*00(912)	no	12	4	19	15	15	11	16	4	14	0	0	7	22	17	8	0	1	2	7	9	1	1	4	1	0	0	0	6
CAVRTGNYKYVF	NA	TRAJ40*00(275)	TRAV3D-3*00(1354.3),TRAV3N-3*00(1354.3),TRAV3-3*00(1333)	no	0	1	6	0	0	2	0	0	0	0	0	0	0	2	1	1	3	2	4	0	0	0	0	0	2	0	0	4
CALTGGYKVVF	NA	TRAJ12*00(280)	TRAV12D-3*00(1335.8),TRAV12N-3*00(1335.8),TRAV12-3*00(1199.8)	no	2	0	2	3	1	1	5	1	6	0	1	0	3	1	4	7	3	9	4	7	11	1	6	0	2	4	0	8
CAMSNYNVLYF	NA	TRAJ21*00(282)	TRAV13N-3*00(698.3),TRAV13D-3*00(690.3),TRAV13-3(677.3),TRAV13D-1*00(663.5),TRAV13N-1*00(663.5)	no	0	0	5	3	1	3	3	3	2	3	2	0	4	5	4	5	1	3	5	3	0	0	3	1	1	2	1	6
CAADSNYQLIW	NA	TRAJ33*00(275)	TRAV14D-2*00(1146.8),TRAV14N-2*00(1146.8),TRAV14-2*00(1050.8),TRAV14D-1*00(1026.8),TRAV14N-1*00(1026.8)	no	3	1	8	1	8	2	8	0	2	0	3	0	3	3	8	9	3	9	7	9	8	3	6	2	3	5	1	9
CAGTGGYKVVF	NA	TRAJ12*00(290)	TRAV10N*00(356.3),TRAV7-5*00(344.5),TRAV10D*00(344.3),TRAV7-2*00(340.5),TRAV7-3*00(340.5),TRAV7D-2*00(340.5),TRAV10*00(336.3),TRAV7D-3*00(332.5)	no	0	1	5	2	0	1	3	1	2	0	1	0	0	4	5	2	2	6	5	9	9	0	6	3	1	11	1	5
CALSDLYGSSGNKLIF	NA	TRAJ32*00(310)	TRAV12-3*00(1456.5),TRAV12D-3*00(1312.5),TRAV12N-3*00(1312.5)	no	1	0	1	1	0	0	1	0	0	0	0	0	0	0	1	3	3	0	4	0	4	0	0	0	0	0	0	0
CALSDPGTQVVGQLTF	NA	TRAJ5*00(320)	TRAV12D-3*00(1429.7),TRAV12N-3*00(1429.7),TRAV12-3*00(1280.3)	no	0	1	0	0	1	0	1	0	1	0	0	0	0	0	3	2	2	8	3	1	0	0	0	0	2	1	0	1
CALSDHSGGSNYKLTF	NA	TRAJ53*00(315)	TRAV6-7-DV9*00(746.3),TRAV6D-7*00(698.3),TRAV6N-7*00(698.3)	no	0	0	0	0	0	0	0	0	0	0	0	0	0	2	0	1	0	0	3	0	0	0	0	0	0	0	0	0
CAMREGGTGNTGKLIF	NA	TRAJ37*00(290)	TRAV16N*00(1467),TRAV16D-DV11*00(1419)	no	0	0	0	0	0	1	1	0	0	0	0	0	1	0	1	0	0	0	4	2	2	0	2	0	3	0	0	2
CVVGDRGSALGRLHF	NA	TRAJ18*00(320)	TRAV11*00(1401.7),TRAV11D*00(1401.7),TRAV11N*00(1305.7)	yes	332	148	360	163	359	52	40	1277	4503	989	1257	2201	1462	1043	2	6	0	6	3	0	5	3	5	9	8	4	1	12
CALSANVGDNSKLIW	NA	TRAJ38*00(310)	TRAV12-2*00(1407),TRAV12D-2*00(1231),TRAV12N-2*00(1231)	no	0	0	0	0	0	1	0	0	0	0	0	0	0	0	0	0	0	0	3	0	0	0	0	0	0	0	0	0
CALSDYGSSGNKLIF	NA	TRAJ32*00(315)	TRAV12-3*00(747),TRAV12D-3*00(667),TRAV12N-3*00(667),TRAV12-1*00(652)	no	1	0	0	2	0	1	0	0	0	0	0	0	0	0	1	2	0	0	4	4	0	0	0	0	0	1	0	2
CALSDRGTGNYKYVF	NA	TRAJ40*00(280)	TRAV12D-3*00(988.7),TRAV12N-3*00(988.7),TRAV12-3*00(882)	no	0	0	1	0	1	0	1	0	0	0	0	0	0	1	0	0	0	1	3	4	0	0	0	1	0	0	0	0
CALSDRGTGGYKVVF	NA	TRAJ12*00(295)	TRAV12D-3*00(812.7),TRAV12N-3*00(812.7),TRAV12-3*00(738)	no	0	0	2	0	0	0	3	0	0	0	0	0	2	0	1	1	0	0	3	0	0	0	0	1	0	2	0	0
CAMAYGGSALGRLHF	NA	TRAJ18*00(300)	TRAV13N-3*00(1354),TRAV13D-3*00(1338),TRAV13-3(1312)	no	0	0	0	0	0	0	0	0	0	0	0	0	0	0	0	0	0	0	3	0	0	0	0	0	0	0	0	0
CAMREYNTNTGKLTF	NA	TRAJ27*00(305)	TRAV16D-DV11*00(1440.7),TRAV16N*00(1424.7)	no	1	0	0	1	2	0	0	1	2	0	0	0	3	1	2	2	0	5	3	2	1	0	2	2	0	1	1	1
CAMRELNTGNYKYVF	NA	TRAJ40*00(300)	TRAV16D-DV11*00(1409),TRAV16N*00(1393)	no	0	0	1	0	0	0	0	0	0	0	0	0	0	0	0	1	1	0	3	3	0	0	0	0	0	0	1	2
CAMREVTGSGGKLTL	NA	TRAJ44*00(305)	TRAV16N*00(1489),TRAV16D-DV11*00(1409)	no	0	0	0	0	0	0	0	0	0	0	1	1	0	0	1	0	0	1	3	0	0	0	0	0	3	0	0	0
CAMREVNTGNYKYVF	NA	TRAJ40*00(305)	TRAV16D-DV11*00(1487),TRAV16N*00(1428.3)	no	0	1	1	1	0	0	1	0	0	0	0	0	0	1	2	3	0	4	3	6	2	1	4	0	1	0	0	1
CAMREGDTGYQNFYF	NA	TRAJ49*00(285)	TRAV16N*00(1515),TRAV16D-DV11*00(1435)	no	0	0	0	0	0	0	0	0	0	0	0	0	0	0	1	3	0	1	4	3	2	0	2	0	1	0	0	7
CAMREGTEGADRLTF	NA	TRAJ45*00(290)	TRAV16N*00(1400),TRAV16D-DV11*00(1368)	no	0	0	0	0	1	1	0	0	1	0	0	0	0	0	2	8	0	2	4	10	9	0	7	2	1	2	1	6
CAMREDDTNAYKVIF	NA	TRAJ30*00(294.7)	TRAV16D-DV11*00(1370),TRAV16N*00(1322)	no	0	0	0	1	0	0	1	0	0	0	0	0	1	0	1	0	0	2	3	0	0	0	3	0	0	0	0	0
CAMREMNYNQGKLIF	NA	TRAJ23*00(305)	TRAV16D-DV11*00(1407.3),TRAV16N*00(1391.3)	no	0	1	0	0	0	1	0	0	0	0	0	1	0	2	2	5	0	5	3	1	1	0	3	0	1	0	0	2
CAVSDNVGDNSKLIW	NA	TRAJ38*00(315)	TRAV7-5*00(1408.3)	no	0	0	0	0	0	0	0	0	0	0	0	0	1	0	1	0	0	1	3	2	0	0	0	0	0	0	0	0
CAASDSGGSNYKLTF	NA	TRAJ53*00(315)	TRAV14D-1*00(926),TRAV14N-1*00(926),TRAV14D-2*00(894),TRAV14N-2*00(894)	no	1	0	4	0	2	2	2	0	1	0	0	1	3	1	1	1	4	2	3	5	4	0	0	0	0	0	0	4
CAASLTTASLGKLQF	NA	TRAJ24*00(280)	TRAV7-2*00(467.7),TRAV7D-2*00(467.7),TRAV14N-3*00(413.3)	no	0	0	2	0	1	1	1	0	0	0	0	0	1	0	1	0	0	0	3	2	0	0	0	0	0	0	0	0
CAASMATGGNNKLTF	NA	TRAJ56*00(325)	TRAV10N*00(1439),TRAV10D*00(1401),TRAV10*00(1369)	no	1	0	0	0	0	0	1	0	0	0	1	0	0	0	0	2	0	4	3	3	0	0	0	1	0	0	0	1
CAAGASGGSNYKLTF	NA	TRAJ53*00(310)	TRAV19*00(1487)	no	0	0	0	0	0	0	0	0	0	0	0	0	0	1	0	2	1	1	4	1	2	0	2	0	0	0	0	3
CALEASSGSWQLIF	NA	TRAJ22*00(305)	TRAV13-1*00(1212.7)	no	0	0	0	0	2	0	0	0	0	0	0	0	0	0	3	0	0	0	4	0	4	0	0	0	1	2	0	0
CALSEGTGGYKVVF	NA	TRAJ12*00(290)	TRAV12-2*00(1428),TRAV12D-2*00(1252),TRAV12N-2*00(1252)	no	0	0	3	0	2	0	5	1	0	2	0	0	4	3	5	2	2	6	5	5	2	0	1	0	0	2	0	7
CALAPDTNAYKVIF	NA	TRAJ30*00(284.7)	TRAV6-6*00(983.3),TRAV6D-6*00(983.3),TRAV6N-6*00(905.3)	no	0	0	0	0	0	0	0	0	0	0	0	0	0	0	2	1	0	0	4	0	4	0	1	2	0	0	1	0
CALGLSGSFNKLTF	NA	TRAJ4*00(284)	TRAV6D-7*00(945.3),TRAV6N-7*00(945.3),TRAV6-7-DV9*00(882)	no	0	0	0	0	1	1	2	0	0	1	0	0	0	2	0	0	0	1	3	0	0	0	0	0	0	0	0	2
CALGDRYNQGKLIF	NA	TRAJ23*00(275)	TRAV6-6*00(1481),TRAV6D-6*00(1481),TRAV6N-6*00(1353)	no	0	0	0	1	1	0	1	0	2	0	0	0	2	0	6	0	1	5	3	4	5	0	1	0	0	0	0	1
CALGDNTNTGKLTF	NA	TRAJ27*00(300)	TRAV6-6*00(1500),TRAV6D-6*00(1500),TRAV6N-6*00(1372)	no	1	1	5	1	0	0	1	1	3	0	0	0	2	5	0	0	0	2	5	1	3	0	1	1	0	1	0	4
CALGDPSGSWQLIF	NA	TRAJ22*00(285)	TRAV6-6*00(1420.3),TRAV6D-6*00(1420.3),TRAV6N-6*00(1297.7)	no	1	1	0	0	2	3	3	0	0	0	0	0	2	0	2	3	0	3	3	3	0	0	2	0	1	0	2	0
CALGESSGSWQLIF	NA	TRAJ22*00(295)	TRAV6-6*00(576.3),TRAV6D-6*00(576.3),TRAV6D-7*00(559.3),TRAV6N-7*00(559.3)	no	7	1	2	1	3	2	3	0	6	1	1	3	3	0	4	1	3	2	3	4	1	3	0	0	0	0	1	6
CALGEDTNAYKVIF	NA	TRAJ30*00(290)	TRAV6-6*00(1351),TRAV6D-6*00(1351),TRAV6N-6*00(1244.3)	no	0	0	0	0	2	0	0	0	0	0	0	0	0	0	0	1	1	0	3	1	3	1	0	0	0	0	0	0
CALSGSSGSWQLIF	NA	TRAJ22*00(295)	TRAV12D-3*00(1322),TRAV12N-3*00(1322)	no	0	1	2	0	3	0	2	0	1	0	0	0	1	1	4	1	5	4	3	7	0	0	0	0	0	3	0	3
CALSDLYNQGKLIF	NA	TRAJ23*00(272)	TRAV12-3*00(1387),TRAV12D-3*00(1387),TRAV12N-3*00(1387)	no	0	0	0	1	0	0	0	0	0	0	0	0	0	0	1	1	1	2	3	0	4	0	0	0	0	1	0	2
CALSDRNSNNRIFF	NA	TRAJ31*00(290)	TRAV12D-3*00(972.7),TRAV12N-3*00(972.7),TRAV12-3*00(866)	no	1	0	0	1	4	2	3	0	1	0	0	3	1	0	1	0	0	1	4	1	5	1	5	0	1	0	0	3
CALSDDTGYQNFYF	NA	TRAJ49*00(285)	TRAV6-7-DV9*00(1459.7),TRAV6D-7*00(1363.7),TRAV6N-7*00(1363.7)	no	0	0	0	0	1	0	0	0	0	0	0	0	1	0	0	1	0	0	4	0	0	0	0	0	0	0	0	0
CALSEGSALGRLHF	NA	TRAJ18*00(290)	TRAV6-7-DV9*00(1444),TRAV6D-7*00(1348),TRAV6N-7*00(1348)	no	2	0	1	0	1	1	0	0	0	0	0	1	0	2	0	1	1	0	4	0	3	0	1	0	0	0	0	0
CALSENYNQGKLIF	NA	TRAJ23*00(295)	TRAV12D-3*00(1274),TRAV12N-3*00(1274),TRAV12-3*00(1178)	no	1	0	1	1	5	1	1	0	0	0	0	0	1	1	1	1	4	4	4	2	1	0	0	1	1	1	0	3
CALSERYNQGKLIF	NA	TRAJ23*00(275)	TRAV12D-3*00(1414),TRAV12N-3*00(1414)	no	0	0	0	0	1	0	0	0	0	0	0	0	0	1	0	0	1	3	3	4	4	0	3	0	0	0	1	2
CALSMNYNQGKLIF	NA	TRAJ23*00(305)	TRAV12D-3*00(731.5),TRAV12N-3*00(731.5),TRAV12-1*00(724.5),TRAV12-3*00(651.5)	no	1	0	0	0	3	0	4	0	3	0	0	0	2	1	2	1	0	1	3	0	2	2	1	2	0	1	0	1
CALRITGNTGKLIF	NA	TRAJ37*00(305)	TRAV12D-3*00(807),TRAV12N-3*00(807),TRAV12-3*00(796)	no	2	1	6	1	2	0	4	1	2	0	0	2	3	1	2	2	1	2	4	1	1	1	2	1	0	1	0	2
CAMGASSGSWQLIF	NA	TRAJ22*00(305)	TRAV13N-1*00(914.7),TRAV13D-1*00(904)	no	0	0	0	0	0	0	1	0	0	0	0	0	1	0	1	2	0	1	4	1	0	0	1	0	0	0	0	1
CAMEASSGSWQLIF	NA	TRAJ22*00(289)	TRAV13N-1*00(687),TRAV13D-1*00(679)	no	0	0	0	1	0	0	0	0	0	0	0	0	1	0	2	0	0	2	5	7	1	1	3	0	0	2	0	2
CAMRDDTNAYKVIF	NA	TRAJ30*00(289.3)	TRAV16D-DV11*00(1308.3),TRAV16N*00(1292.3)	no	0	0	0	0	0	0	4	0	0	0	0	0	0	0	1	8	1	8	5	2	2	1	4	2	1	0	1	4
CAMREGSNTNKVVF	NA	TRAJ34*00(275)	TRAV16D-DV11*00(1425.7),TRAV16N*00(1409.7)	no	0	0	2	1	2	1	1	0	0	0	0	0	1	0	0	1	3	4	3	4	2	0	6	1	1	0	0	6
CAMREGYSNNRLTL	NA	TRAJ7*00(280)	TRAV16D-DV11*00(1488),TRAV16N*00(1440)	no	1	2	1	0	0	0	2	1	1	0	0	0	1	1	5	4	2	6	3	3	3	0	4	0	4	3	0	2
CAMREGQGGRALIF	NA	TRAJ15*00(280)	TRAV16D-DV11*00(1486),TRAV16N*00(1427.3)	no	1	0	4	0	2	1	3	0	2	1	0	1	0	5	2	3	2	7	4	8	7	2	6	3	0	1	0	6
CAMREGTNAYKVIF	NA	TRAJ30*00(280)	TRAV16D-DV11*00(1408.3),TRAV16N*00(1392.3)	no	1	0	2	0	0	0	1	0	0	0	0	0	1	0	1	3	1	3	4	6	0	0	2	0	0	0	0	4
CAMREDTGNYKYVF	NA	TRAJ40*00(285)	TRAV16D-DV11*00(1454),TRAV16N*00(1406)	no	0	0	1	0	0	0	0	0	0	0	0	0	0	0	0	1	3	4	3	0	1	0	3	0	1	1	0	2
CAMREDTNAYKVIF	NA	TRAJ30*00(290)	TRAV16D-DV11*00(1396.3),TRAV16N*00(1380.3)	no	0	0	0	0	0	0	1	0	0	0	0	0	1	1	9	12	8	14	3	13	9	1	5	2	1	4	1	11
CAMRENYNQGKLIF	NA	TRAJ23*00(295)	TRAV16D-DV11*00(1451.3),TRAV16N*00(1435.3)	no	0	2	1	0	2	0	0	1	3	0	0	0	2	1	5	7	4	14	3	5	3	0	8	0	1	1	1	7
CAIDASSGSWQLIF	NA	TRAJ22*00(320)	TRAV13D-2*00(1326),TRAV13N-2*00(1326),TRAV13D-4*00(1178),TRAV13-2*00(1166),TRAV13-4-DV7*00(1162)	no	0	0	0	0	0	0	0	0	0	0	0	0	0	0	7	0	1	4	3	2	4	0	0	0	0	1	0	1
CATVASSGSWQLIF	NA	TRAJ22*00(295)	TRAV8-1*00(1375.7),TRAV8D-1*00(1327.7)	no	0	0	0	0	0	0	1	0	0	0	0	0	1	0	4	2	2	3	6	8	4	1	7	2	4	4	0	9
CATDAGTGGYKVVF	NA	TRAJ12*00(300)	TRAV8N-2*00(948)	no	1	0	1	1	0	1	0	0	1	1	0	0	0	2	2	6	5	3	11	10	7	1	8	1	0	1	0	7
CAVSPDTNAYKVIF	NA	TRAJ30*00(284.3)	TRAV7-3*00(887.3),TRAV7D-3*00(866.3)	no	2	1	4	2	1	1	1	0	1	0	0	0	1	0	5	9	6	7	7	4	5	0	4	3	5	4	7	9
CAVSPSSGSWQLIF	NA	TRAJ22*00(300)	TRAV7-5*00(851.3)	no	5	0	0	1	0	0	1	0	0	0	0	0	0	1	4	3	1	5	5	9	2	0	3	0	1	3	0	4
CAVSIYQGGRALIF	NA	TRAJ15*00(295)	TRAV7-5*00(963.3)	no	0	0	1	0	0	0	1	0	0	0	0	0	0	0	0	0	0	2	3	1	1	0	0	0	0	0	0	3
CAVSMDNYAQGLTF	NA	TRAJ26*00(285)	TRAV7-5*00(882.7)	no	0	0	1	0	0	0	0	0	0	1	0	0	0	2	0	2	2	2	3	5	1	0	3	0	0	1	0	1
CAVSMRNSNNRIFF	NA	TRAJ31*00(285)	TRAV7-5*00(966.7)	no	1	0	0	0	2	1	1	0	0	0	0	0	0	2	1	2	0	0	3	0	2	0	0	0	0	0	0	0
CAVSMNTGNYKYVF	NA	TRAJ40*00(290)	TRAV7-5*00(966.7)	no	0	0	2	2	2	1	0	0	0	0	1	2	0	0	0	2	2	0	3	3	3	0	0	0	0	2	0	2
CAASEDNYAQGLTF	NA	TRAJ26*00(285)	TRAV7-4*00(1301),TRAV7D-4*00(1301),TRAV7N-4*00(1240)	no	0	0	0	0	0	0	1	1	1	0	0	0	1	0	0	2	2	4	5	7	5	0	0	1	1	1	1	4
CAAGTTASLGKLQF	NA	TRAJ24*00(280)	TRAV14-1*00(822.7),TRAV14D-1*00(822.7),TRAV14N-1*00(822.7),TRAV14D-2*00(737.3),TRAV14N-2*00(737.3)	no	2	0	0	0	0	0	1	0	1	0	3	1	0	0	0	0	0	1	3	0	0	0	1	0	0	1	0	1
CAASSGTGGYKVVF	NA	TRAJ12*00(281)	TRAV14D-2*00(1029.3),TRAV14N-2*00(1029.3),TRAV14-2*00(944),TRAV14D-1*00(922.7),TRAV14N-1*00(922.7)	no	2	0	2	5	3	1	1	1	6	1	0	0	5	1	3	0	1	1	6	6	4	0	1	1	0	5	2	4
CAASANYGNEKITF	NA	TRAJ48*00(305)	TRAV14-2*00(1490),TRAV14D-1*00(1426),TRAV14N-1*00(1426),TRAV14D-2*00(1415.3),TRAV14N-2*00(1415.3)	no	1	3	1	3	6	1	1	0	1	0	0	4	2	3	9	9	3	7	5	11	6	0	9	0	2	4	0	5
CAASAGNMGYKLTF	NA	TRAJ9*00(285)	TRAV14D-1*00(1495.3),TRAV14N-1*00(1495.3),TRAV14D-2*00(1442),TRAV14N-2*00(1442),TRAV14-2*00(1378)	no	9	1	4	1	2	4	4	0	1	1	0	9	1	1	1	1	1	2	6	3	0	0	2	0	2	0	0	5
CAASADYNQGKLIF	NA	TRAJ23*00(285)	TRAV14-2*00(1198.5),TRAV14D-2*00(1193),TRAV14N-2*00(1193)	no	0	1	0	3	1	3	1	0	0	0	0	2	0	1	2	9	10	7	5	8	4	0	4	1	0	0	0	8
CAASADTGNYKYVF	NA	TRAJ40*00(277)	TRAV14-1*00(675.5)	no	0	0	1	4	1	2	3	0	0	0	0	0	0	2	5	8	1	7	3	8	6	1	3	1	0	4	1	10
CAASAETGGYKVVF	NA	TRAJ12*00(280)	TRAV14D-1*00(1463),TRAV14D-2*00(1463),TRAV14N-1*00(1463),TRAV14N-2*00(1463)	no	0	0	1	0	0	0	0	0	0	0	0	0	0	2	1	0	6	0	4	4	3	0	4	2	0	2	1	2
CAASANNYAQGLTF	NA	TRAJ26*00(295)	TRAV14-2*00(1039.3),TRAV14D-2*00(954),TRAV14N-2*00(954),TRAV14D-1*00(911.3),TRAV14N-1*00(911.3)	no	0	0	2	2	0	2	5	1	4	0	0	0	0	6	2	1	0	7	3	6	1	0	4	0	0	3	1	2
CAASGNYNQGKLIF	NA	TRAJ23*00(295)	TRAV14D-1*00(968.7),TRAV14D-2*00(968.7),TRAV14N-1*00(968.7),TRAV14N-2*00(968.7),TRAV14-2*00(915.3)	no	6	0	3	0	3	2	3	0	3	0	0	1	4	1	8	0	1	5	4	9	5	1	8	0	0	1	1	3
CAASDSSGSWQLIF	NA	TRAJ22*00(290)	TRAV14D-1*00(958),TRAV14D-2*00(958),TRAV14N-1*00(958),TRAV14N-2*00(958),TRAV14-2*00(904.7)	no	0	1	2	1	1	2	2	0	1	1	0	0	0	3	3	3	0	2	4	0	3	2	2	0	0	0	0	7
CAASEASGSWQLIF	NA	TRAJ22*00(285)	TRAV14-2*00(1399.7),TRAV14D-2*00(1325),TRAV14N-2*00(1325)	no	3	0	3	0	0	2	3	1	2	3	0	0	2	3	5	2	0	0	3	3	3	0	3	0	2	1	1	3
CAASEDYSNNRLTL	NA	TRAJ7*00(295)	TRAV14N-3*00(1526),TRAV14-3*00(1430),TRAV14D-3-DV8*00(1366)	no	0	0	0	0	1	1	0	0	0	0	0	0	2	0	0	1	0	4	3	0	0	1	2	0	0	2	0	1
CAASEGTGGYKVVF	NA	TRAJ12*00(284.7)	TRAV14N-3*00(1022.7),TRAV14-3*00(958.7),TRAV14D-3-DV8*00(916)	no	0	0	0	0	0	2	0	0	0	0	1	1	3	1	2	2	0	0	5	6	0	0	0	0	1	2	0	3
CAASMTGNTGKLIF	NA	TRAJ37*00(290)	TRAV7-2*00(1346),TRAV7D-2*00(1346)	no	8	5	8	9	10	8	5	2	3	0	0	4	6	5	0	0	1	0	3	0	1	0	3	1	2	2	0	1
CAARPDYSNNRLTL	NA	TRAJ7*00(299.7)	TRAV14-1*00(940.7)	no	0	0	1	0	0	0	0	1	0	0	0	0	0	2	3	3	1	0	3	1	2	0	6	0	3	0	0	2
CAARATSSGQKLVF	NA	TRAJ16*00(305)	TRAV14D-1*00(977.3),TRAV14D-2*00(977.3),TRAV14N-1*00(977.3),TRAV14N-2*00(977.3),TRAV14-2*00(924)	no	5	1	2	0	3	1	4	0	2	0	1	0	6	3	1	1	0	0	3	0	0	0	1	0	1	3	0	0
CAARDTEGADRLTF	NA	TRAJ45*00(300)	TRAV14D-1*00(1531),TRAV14N-1*00(1531),TRAV14D-2*00(1387),TRAV14N-2*00(1387),TRAV14-2*00(1355)	no	0	0	0	0	0	0	0	0	1	1	0	0	0	1	1	0	2	1	3	1	3	2	2	0	2	0	0	2
CAARITGNTGKLIF	NA	TRAJ37*00(289)	TRAV7-2*00(476.7),TRAV7D-2*00(476.7),TRAV14D-1*00(475.7),TRAV14N-1*00(475.7),TRAV14D-2*00(427.7),TRAV14N-2*00(427.7),TRAV10*00(423),TRAV10D*00(423)	no	9	0	11	3	3	9	11	2	1	0	0	2	9	4	0	6	4	2	4	0	2	0	3	1	1	1	0	2
CAVSVDYSNNRLTL	NA	TRAJ7*00(290)	TRAV3D-3*00(1455),TRAV3N-3*00(1455),TRAV3-3*00(1391)	no	0	0	0	0	0	0	0	0	0	0	0	0	0	0	0	0	0	1	3	1	0	0	2	0	0	0	1	2
CAVSAGGSNAKLTF	NA	TRAJ42*00(294.7)	TRAV3-3*00(1374.7),TRAV3D-3*00(1310.7),TRAV3N-3*00(1310.7)	no	3	0	0	0	1	0	1	0	0	0	0	0	4	4	2	0	0	0	3	6	0	2	2	0	0	0	0	0
CAVSGSSGSWQLIF	NA	TRAJ22*00(295)	TRAV3D-3*00(874.3),TRAV3N-3*00(874.3),TRAV3-3*00(831.7)	no	3	0	0	0	2	2	1	0	0	1	0	0	0	1	2	1	0	4	4	4	6	0	0	0	0	0	0	1
CAVSDDTNAYKVIF	NA	TRAJ30*00(300)	TRAV3-3*00(913.3),TRAV3D-3*00(913.3),TRAV3N-3*00(913.3)	no	0	0	1	0	0	0	1	0	0	0	0	0	0	0	2	2	0	5	3	5	4	1	1	1	0	2	0	7
CAVRNTEGADRLTF	NA	TRAJ45*00(300)	TRAV3-3*00(1373),TRAV3D-3*00(1373),TRAV3N-3*00(1373)	no	0	0	0	0	1	0	1	0	0	0	0	0	0	1	0	1	0	4	3	0	1	2	0	0	3	4	0	3
CAVRASSGSWQLIF	NA	TRAJ22*00(305)	TRAV3D-3*00(1406.3),TRAV3N-3*00(1406.3),TRAV3-3*00(1385)	no	2	1	9	1	3	9	4	2	2	0	0	1	2	7	0	7	3	6	5	9	5	0	6	2	1	5	0	6
CAAGGDYGNEKITF	NA	TRAJ48*00(285)	TRAV19*00(1756.7)	no	0	0	0	0	0	0	0	0	0	0	0	0	0	0	0	0	0	0	3	0	0	0	0	0	0	1	0	0
CAAGNQGGSAKLIF	NA	TRAJ57*00(310)	TRAV19*00(1456)	no	2	1	0	2	4	0	5	1	2	0	0	0	5	4	2	1	1	3	3	2	2	0	1	0	0	0	0	3
CALTTASLGKLQF	NA	TRAJ24*00(280)	TRAV12-2*00(720),TRAV8N-2*00(639.5),TRAV12D-2*00(632),TRAV12N-2*00(632)	no	0	1	2	0	1	5	2	0	1	0	0	0	2	2	2	0	1	5	3	4	7	0	3	0	0	3	1	5
CALSASNYNVLYF	NA	TRAJ21*00(274.7)	TRAV12D-2*00(1423),TRAV12N-2*00(1423),TRAV12-2*00(1252.3)	no	0	0	0	0	0	0	1	0	0	0	0	0	0	1	0	0	0	0	3	2	0	0	0	0	0	0	0	0
CALSDTGNYKYVF	NA	TRAJ40*00(285)	TRAV12-2*00(1434.7),TRAV12D-2*00(1269.7),TRAV12N-2*00(1269.7)	no	2	1	3	0	5	1	2	0	4	0	0	0	3	1	0	1	3	7	3	2	5	1	2	1	0	1	1	9
CALSEDNNNAPRF	NA	TRAJ43*00(264.7)	TRAV12-2*00(1390.7),TRAV12D-2*00(1332),TRAV12N-2*00(1332)	no	0	0	0	0	0	0	0	0	0	0	0	0	0	0	1	1	0	1	3	0	4	0	1	0	0	0	0	0
CASNTEGADRLTF	NA	TRAJ45*00(300)	TRAV8-1*00(830.7),TRAV8D-1*00(798.7)	no	0	0	0	0	0	0	0	0	0	0	0	0	0	0	2	0	0	0	3	0	0	0	0	0	1	0	0	3
CALGGNMGYKLTF	NA	TRAJ9*00(285)	TRAV6-6*00(737),TRAV6D-6*00(737),TRAV6D-7*00(727.5),TRAV6N-7*00(727.5),TRAV6-7-DV9*00(679.5),TRAV6N-6*00(673)	no	1	1	0	1	0	0	0	1	0	0	0	0	1	2	0	2	2	0	3	0	2	1	0	1	0	0	0	0
CALGDGSNNRIFF	NA	TRAJ31*00(265)	TRAV6-6*00(1297.7),TRAV6D-6*00(1297.7),TRAV6N-6*00(1171)	no	0	0	0	0	0	2	1	0	0	0	0	0	0	2	0	1	0	0	3	0	1	0	0	0	0	0	0	0
CALGDNSNNRIFF	NA	TRAJ31*00(275)	TRAV6-6*00(1489.3),TRAV6D-6*00(1489.3),TRAV6N-6*00(1361.3)	no	0	2	2	2	1	4	0	0	0	1	0	0	0	1	0	0	0	0	3	0	1	0	1	0	1	1	0	0
CALIYQGGRALIF	NA	TRAJ15*00(289.7)	TRAV12D-3*00(1399.7),TRAV12N-3*00(1399.7),TRAV12-3*00(1240)	no	0	0	1	0	0	1	0	0	0	0	0	0	0	0	2	0	1	1	3	1	7	0	1	1	0	3	0	0
CALSDSGSWQLIF	NA	TRAJ22*00(280)	TRAV12-3*00(1430),TRAV12D-3*00(1430),TRAV12N-3*00(1430)	no	0	1	4	0	1	0	0	0	2	0	0	0	1	0	1	0	1	1	5	7	1	0	0	1	1	1	1	4
CAPSDYSNNRLTL	NA	TRAJ7*00(300)	TRAV12D-3*00(1631),TRAV12N-3*00(1631)	no	1	0	0	0	0	0	0	0	0	0	0	0	0	0	0	0	0	0	4	1	1	0	0	0	0	0	0	0
CAAEDTGNYKYVF	NA	TRAJ40*00(285)	TRAV4-3*00(677.5),TRAV4D-3*00(621.5),TRAV4N-3*00(621.5),TRAV4D-4*00(615),TRAV4N-4*00(615)	no	3	0	3	1	2	2	3	0	2	0	1	2	5	6	0	0	0	2	3	1	1	0	0	0	0	0	0	3
CAAETGNTGKLIF	NA	TRAJ37*00(295)	TRAV4-4-DV10*00(854),TRAV4D-4*00(768.7),TRAV4N-4*00(768.7)	no	1	2	4	0	3	4	4	1	2	0	0	4	10	5	0	1	0	0	4	0	0	0	0	0	0	0	0	4
CAMRANSGTYQRF	NA	TRAJ13*00(290)	TRAV16D-DV11*00(1420),TRAV16N*00(1404)	no	0	1	1	0	0	0	0	1	0	0	0	0	0	0	0	1	2	0	3	4	2	0	0	0	0	0	0	2
CAMRGTGGYKVVF	NA	TRAJ12*00(284.7)	TRAV16D-DV11*00(1427.3),TRAV16N*00(1390)	no	3	0	5	0	0	0	0	0	0	0	0	0	3	0	1	1	0	0	3	1	2	0	2	0	1	1	0	1
CAIDNNAGAKLTF	NA	TRAJ39*00(300)	TRAV13-2*00(1299.3),TRAV13D-2*00(1246),TRAV13N-2*00(1246),TRAV13D-4*00(1236.7)	no	0	0	0	0	0	0	1	0	0	0	0	0	0	0	1	1	1	1	3	4	0	1	0	0	0	0	0	1
CAIEMSNYNVLYF	NA	TRAJ21*00(294)	TRAV13D-2*00(1392.3),TRAV13N-2*00(1392.3),TRAV13D-4*00(1264),TRAV13-4-DV7*00(1248),TRAV13-2*00(1243)	no	0	0	1	0	0	3	0	0	0	0	0	0	4	0	0	0	0	0	3	1	0	0	1	0	0	0	0	0
CATDRNSNNRIFF	NA	TRAJ31*00(295)	TRAV8D-1*00(1279.5),TRAV8-1*00(1231.5)	no	0	0	0	2	1	1	1	0	2	0	0	1	1	2	0	0	0	0	4	0	0	0	0	0	0	0	0	0
CATDANSGTYQRF	NA	TRAJ13*00(290)	TRAV8D-2*00(1349.7)	no	0	0	4	0	0	1	0	0	0	0	0	0	0	0	4	3	0	3	3	10	2	0	6	2	1	1	0	10
CATDGTGGYKVVF	NA	TRAJ12*00(290)	TRAV8D-2*00(1361)	no	0	0	2	0	1	0	0	0	0	0	0	0	0	3	3	2	2	11	5	4	4	0	4	0	0	5	1	7
CATDEAGGYKVVF	NA	TRAJ12*00(270)	TRAV8D-2*00(1382.3)	no	0	0	0	0	0	1	0	0	0	0	1	0	0	0	1	2	1	1	3	1	3	0	0	1	0	1	0	1
CAVGGSSGNKLIF	NA	TRAJ32*00(290)	TRAV7-5*00(1396)	no	0	0	0	0	0	1	1	0	0	0	0	0	0	1	0	0	0	0	4	0	0	0	0	0	0	0	0	1
CAVTTASLGKLQF	NA	TRAJ24*00(280)	TRAV7-3*00(918),TRAV7D-3*00(918)	no	3	0	5	1	0	1	0	0	0	2	2	0	0	2	1	3	3	5	4	5	5	0	1	0	0	2	1	4
CAVSSSGSWQLIF	NA	TRAJ22*00(290)	TRAV7-5*00(1323)	no	3	1	3	0	1	0	7	0	5	0	0	4	8	3	2	2	3	3	9	6	9	2	3	0	2	3	0	8
CAVSLDSNYQLIW	NA	TRAJ33*00(285)	TRAV7-6*00(480),TRAV7-5*00(478.3),TRAV7-3*00(473),TRAV7D-3*00(462.3),TRAV7N-6*00(432)	no	0	1	3	0	0	0	0	0	1	0	0	1	0	0	0	1	2	1	3	2	2	1	1	0	0	1	0	0
CAVSPTGGYKVVF	NA	TRAJ12*00(280)	TRAV7D-5*00(951.3),TRAV7N-5*00(951.3)	no	1	0	0	0	0	0	0	0	0	0	0	0	1	1	1	0	2	0	3	3	0	0	0	0	0	2	0	0
CAVSNYGNEKITF	NA	TRAJ48*00(295)	TRAV7-5*00(480),TRAV7-3*00(474.7),TRAV7D-5*00(464),TRAV7N-5*00(464),TRAV7D-3*00(462.3)	no	2	0	2	1	0	3	2	1	1	1	0	0	0	2	1	2	0	6	3	3	0	0	4	0	0	0	0	3
CAVRNYGNEKITF	NA	TRAJ48*00(290)	TRAV7-5*00(715),TRAV7-1*00(707)	no	2	1	1	0	1	0	1	0	1	0	0	0	0	0	0	0	0	1	4	3	0	0	0	0	0	2	0	0
CAVRNNYAQGLTF	NA	TRAJ26*00(300)	TRAV7-3*00(1430),TRAV7D-3*00(1398)	no	1	1	1	0	4	0	0	1	4	0	0	2	3	2	4	8	4	10	7	4	8	1	5	0	0	3	0	10
CAASNSAGNKLTF	NA	TRAJ17*00(300)	TRAV14N-3*00(746.5),TRAV7D-3*00(705),TRAV14-3*00(698.5),TRAV7-3*00(689),TRAV14D-3-DV8*00(666.5)	no	14	3	8	4	5	2	12	1	5	2	3	5	11	4	1	2	1	3	3	4	2	0	3	0	0	3	0	4
CAAGSNAGAKLTF	NA	TRAJ39*00(280)	TRAV10*00(1629),TRAV10D*00(1581),TRAV10N*00(1522.3)	no	0	0	0	0	0	0	0	0	0	0	0	0	0	0	0	0	0	0	3	0	0	0	0	0	0	0	0	0
CAATYQGGRALIF	NA	TRAJ15*00(290)	TRAV14D-1*00(1494),TRAV14N-1*00(1494),TRAV14D-2*00(1342),TRAV14N-2*00(1342),TRAV14-2*00(1310)	no	4	5	13	3	6	6	12	5	7	3	2	5	7	7	2	3	0	1	6	3	6	0	1	0	0	2	2	2
CAATMSNYNVLYF	NA	TRAJ21*00(292.5)	TRAV14D-1*00(751),TRAV14N-1*00(751),TRAV7-2*00(717),TRAV7D-2*00(717),TRAV14D-2*00(671),TRAV14N-2*00(671),TRAV14-2*00(655)	no	3	1	0	0	0	3	2	0	0	0	0	0	0	2	0	0	1	0	3	0	2	0	2	1	0	0	0	0
CAATSSGSWQLIF	NA	TRAJ22*00(300)	TRAV14-2*00(1022.7),TRAV14D-2*00(937.3),TRAV14N-2*00(937.3),TRAV14D-1*00(894.7),TRAV14N-1*00(894.7)	no	5	4	7	2	3	2	3	1	0	1	1	0	5	3	1	0	0	4	4	4	7	0	0	0	0	0	0	1
CAATSGSFNKLTF	NA	TRAJ4*00(295)	TRAV14D-1*00(767),TRAV14N-1*00(767),TRAV10*00(720),TRAV10D*00(704),TRAV14D-2*00(687),TRAV14N-2*00(687),TRAV10N*00(680),TRAV14-2*00(671)	no	0	0	0	0	0	0	0	0	0	0	0	0	0	0	0	0	0	0	3	0	0	0	1	0	0	0	0	1
CAASSSNTNKVVF	NA	TRAJ34*00(290)	TRAV14N-3*00(772.5),TRAV14-3*00(724.5),TRAV14D-3-DV8*00(692.5)	no	4	1	5	0	5	9	6	1	7	3	0	2	3	6	2	1	3	3	3	3	2	0	4	0	1	1	0	2
CAASPSSFNKLTF	NA	TRAJ4*00(270)	TRAV14D-1*00(1453.7),TRAV14N-1*00(1453.7),TRAV14D-2*00(1304.3),TRAV14N-2*00(1304.3),TRAV14-2*00(1272.3)	no	0	0	0	0	0	0	0	0	0	0	0	0	0	0	0	0	0	0	3	0	0	0	0	0	0	0	0	0
CAASASNYNVLYF	NA	TRAJ21*00(275)	TRAV14-2*00(1474),TRAV14D-1*00(1474),TRAV14N-1*00(1474),TRAV14D-2*00(1426),TRAV14N-2*00(1426)	no	0	0	2	0	3	0	2	0	1	0	0	0	3	5	1	0	0	1	5	1	6	1	4	0	0	3	2	1
CAASAYSNNRLTL	NA	TRAJ7*00(280)	TRAV14-1*00(785),TRAV14D-2*00(769),TRAV14N-2*00(769),TRAV14-2*00(705),TRAV14D-1*00(689),TRAV14N-1*00(689)	no	0	0	1	3	0	1	3	0	2	0	0	0	0	0	1	1	2	0	4	3	0	1	3	0	2	0	0	3
CAASANNNNAPRF	NA	TRAJ43*00(275)	TRAV14-2*00(1551),TRAV14D-2*00(1423),TRAV14N-2*00(1423),TRAV14D-1*00(1375),TRAV14N-1*00(1375)	no	0	2	2	0	7	0	2	0	3	1	1	1	8	0	1	1	1	0	4	4	0	0	0	0	0	2	0	5
CAASGTGNYKYVF	NA	TRAJ40*00(275)	TRAV14-2*00(1006),TRAV14D-2*00(920.7),TRAV14N-2*00(920.7),TRAV14D-1*00(883.3),TRAV14N-1*00(883.3)	no	0	2	3	1	8	1	2	0	4	1	0	1	1	4	1	1	0	8	3	4	4	0	7	1	2	2	2	6
CAASGTNTGKLTF	NA	TRAJ27*00(275)	TRAV14-1*00(1032.7)	no	10	1	10	3	9	4	7	1	4	1	1	3	7	0	2	1	1	1	7	6	4	0	0	0	0	0	0	0
CAASDTGNYKYVF	NA	TRAJ40*00(285)	TRAV14N-3*00(767),TRAV14-3*00(719),TRAV14D-3-DV8*00(687)	no	2	1	8	6	7	8	9	3	2	0	0	1	1	7	2	4	2	6	9	2	1	0	0	0	3	1	1	1
CAASDTNTGKLTF	NA	TRAJ27*00(285)	TRAV14D-1*00(1024),TRAV14N-1*00(1024),TRAV14D-2*00(917.3),TRAV14N-2*00(917.3),TRAV14-2*00(896)	no	26	22	37	35	26	24	38	9	31	7	2	8	33	22	1	2	0	4	3	3	4	4	3	0	0	4	2	4
CAASDTGYQNFYF	NA	TRAJ49*00(285)	TRAV14D-1*00(772.3),TRAV14N-1*00(772.3)	no	0	2	0	3	0	1	8	0	2	0	0	2	1	4	3	1	5	5	4	0	6	0	1	0	3	2	0	4
CAASDSAGNKLTF	NA	TRAJ17*00(285)	TRAV14-2*00(927.3),TRAV14D-2*00(922),TRAV14N-2*00(922),TRAV14D-1*00(852.7),TRAV14N-1*00(852.7)	no	3	1	5	4	3	0	6	1	2	0	1	1	3	5	0	3	0	3	5	0	4	1	3	0	1	5	1	4
CAASEDYAQGLTF	NA	TRAJ26*00(270)	TRAV14-2*00(1557),TRAV14D-2*00(1429),TRAV14N-2*00(1429),TRAV14D-1*00(1365),TRAV14N-1*00(1365)	no	0	0	0	0	0	0	0	0	0	1	0	0	0	1	0	1	1	1	3	0	1	0	0	0	0	1	0	1
CAASEDYANKMIF	NA	TRAJ47*00(269.7)	TRAV14D-1*00(1248.3),TRAV14N-1*00(1248.3)	no	0	1	0	0	0	0	0	0	1	2	0	0	0	1	0	1	1	2	3	1	1	0	1	0	2	1	0	2
CAASEDSNYQLIW	NA	TRAJ33*00(280)	TRAV7-2*00(1371),TRAV7D-2*00(1371)	no	0	0	4	1	0	1	1	0	0	0	0	0	0	0	2	1	3	0	4	0	4	0	5	0	1	1	0	2
CAASMDSNNRIFF	NA	TRAJ31*00(270)	TRAV10N*00(858),TRAV10D*00(832.7),TRAV10*00(811.3)	no	0	0	1	0	1	0	1	0	0	0	0	0	0	1	0	1	0	2	3	1	3	1	0	0	1	0	0	0
CAASMDYAQGLTF	NA	TRAJ26*00(264.7)	TRAV7-2*00(956),TRAV7D-2*00(956)	no	0	0	0	0	0	0	0	1	0	0	0	0	0	1	2	2	0	0	3	3	3	0	2	0	0	1	0	4
CAARDTNAYKVIF	NA	TRAJ30*00(282)	TRAV10*00(698.5),TRAV10D*00(682.5),TRAV7-2*00(675),TRAV7D-2*00(675),TRAV10N*00(658.5)	no	7	2	8	2	9	5	8	1	2	0	0	2	8	5	4	6	3	6	6	1	4	0	1	2	0	8	2	11
CAARMSNYNVLYF	NA	TRAJ21*00(290)	TRAV7-2*00(929.3),TRAV7D-2*00(929.3)	no	0	2	3	1	4	2	9	3	4	1	0	0	1	5	2	1	2	5	5	5	5	0	1	0	6	2	0	4
CAARNNAGAKLTF	NA	TRAJ39*00(290)	TRAV14-2*00(1555),TRAV14D-2*00(1427),TRAV14N-2*00(1427),TRAV14D-1*00(1363),TRAV14N-1*00(1363)	no	9	2	7	1	6	3	2	3	0	0	0	1	3	4	0	0	0	0	3	0	0	0	1	0	0	0	0	4
CAARNYNQGKLIF	NA	TRAJ23*00(290)	TRAV7-2*00(715),TRAV7D-2*00(715),TRAV14D-2*00(713.5),TRAV14N-2*00(713.5),TRAV14-2*00(649.5),TRAV14D-1*00(633.5),TRAV14N-1*00(633.5)	no	7	0	9	9	4	9	13	2	1	1	0	4	5	5	2	1	0	5	4	2	1	0	3	1	7	0	1	3
CADTGANTGKLTF	NA	TRAJ52*00(309.7)	TRAV7-5*00(1369.3)	no	0	0	0	0	0	0	0	0	1	0	0	0	1	1	1	0	0	2	3	0	0	0	0	0	1	0	1	0
CALRSSGSWQLIF	NA	TRAJ22*00(295)	TRAV6N-6*00(1464),TRAV6-6*00(1342),TRAV6D-6*00(1342)	no	0	0	1	2	1	1	5	0	0	0	0	0	1	2	2	2	2	3	6	2	2	0	4	0	2	0	0	4
CAVSATNAYKVIF	NA	TRAJ30*00(280)	TRAV3-1*00(952),TRAV3-4*00(888)	no	0	0	0	1	1	0	3	0	0	0	0	0	0	4	1	1	0	0	4	2	1	0	1	0	0	1	0	4
CAVSATGGYKVVF	NA	TRAJ12*00(263.3)	TRAV3D-3*00(1422.7),TRAV3N-3*00(1422.7),TRAV3-3*00(1401.3)	no	0	0	0	0	0	2	3	0	1	0	0	0	0	0	2	3	1	1	5	0	3	0	0	2	0	1	0	0
CAVRDTNAYKVIF	NA	TRAJ30*00(283)	TRAV3D-3*00(1363.3),TRAV3N-3*00(1363.3),TRAV3-3*00(1342)	no	6	0	5	2	3	1	4	0	0	2	0	1	1	0	3	3	5	3	7	9	7	1	2	2	1	6	0	5
CALSSGSWQLIF	NA	TRAJ22*00(295)	TRAV13-1*00(456.7),TRAV13N-3*00(456.3),TRAV13D-3*00(451),TRAV13-3(442.3),TRAV12D-2*00(412.7),TRAV12N-2*00(412.7),TRAV13D-1*00(400)	no	3	1	3	2	2	1	3	0	2	0	1	0	3	1	2	0	1	2	3	2	5	1	3	1	0	1	1	7
CAYDTNAYKVIF	NA	TRAJ30*00(300)	TRAV5D-4*00(475),TRAV5N-4*00(475),TRAV8-1*00(463.3),TRAV8D-1*00(447.3),TRAV5-4*00(443),TRAV12-2*00(416.3)	no	0	0	0	1	0	0	0	0	0	0	0	0	0	1	2	0	0	5	5	1	1	0	0	0	1	2	0	0
CALPSNTNKVVF	NA	TRAJ34*00(285)	TRAV12D-3*00(1426.7),TRAV12N-3*00(1426.7),TRAV12-3*00(1373.3)	no	1	1	0	0	0	0	0	0	0	0	0	0	0	0	0	1	0	1	4	1	2	1	0	0	0	0	0	1
CALGDSNNRIFF	NA	TRAJ31*00(264.7)	TRAV6-6*00(1468),TRAV6D-6*00(1468),TRAV6N-6*00(1340)	no	4	2	3	4	3	1	2	0	4	0	0	1	5	3	1	1	0	1	3	0	2	0	1	0	0	0	0	1
CALGDSNYQLIW	NA	TRAJ33*00(275)	TRAV6-6*00(1500),TRAV6D-6*00(1500),TRAV6N-6*00(1372)	no	4	0	4	3	3	1	3	0	0	0	0	1	0	1	2	2	0	3	5	8	3	0	4	2	0	1	1	3
CALGTGGYKVVF	NA	TRAJ12*00(295)	TRAV12D-3*00(1416),TRAV12N-3*00(1416),TRAV12-3*00(1256)	no	5	3	2	1	5	3	2	1	1	0	1	1	2	0	4	8	1	1	4	4	4	0	2	0	1	3	2	1
CALIQGGRALIF	NA	TRAJ15*00(280)	TRAV12D-3*00(952.7),TRAV12N-3*00(952.7),TRAV12-3*00(846)	no	0	0	0	0	0	0	1	0	0	0	0	0	0	0	2	2	0	0	3	3	1	0	0	0	0	0	2	0
CALTSGSWQLIF	NA	TRAJ22*00(285)	TRAV6-6*00(735),TRAV6D-6*00(735),TRAV6N-6*00(681.5),TRAV12D-3*00(662.5),TRAV12N-3*00(662.5)	no	0	0	8	0	0	3	0	0	2	1	0	0	0	0	2	0	2	0	4	0	2	0	1	0	0	0	0	2
CALTGNTGKLIF	NA	TRAJ37*00(290)	TRAV12D-3*00(1283),TRAV12N-3*00(1283),TRAV12-3*00(1155)	no	2	1	5	0	2	1	4	1	4	0	0	0	2	4	7	3	5	5	6	11	11	3	4	2	3	3	0	7
CALSNMGYKLTF	NA	TRAJ9*00(283)	TRAV12D-3*00(854.7),TRAV12N-3*00(854.7)	no	4	2	15	4	1	1	6	0	5	1	1	5	5	5	0	3	1	4	3	1	2	1	1	0	2	0	0	5
CALNYNQGKLIF	NA	TRAJ23*00(300)	TRAV12D-3*00(1389),TRAV12N-3*00(1389),TRAV12-3*00(1335.7)	no	3	2	4	1	3	6	12	0	7	1	0	4	6	2	2	5	1	9	7	5	3	0	3	0	0	0	2	5
CALNQGGRALIF	NA	TRAJ15*00(285)	TRAV12D-3*00(1373),TRAV12N-3*00(1373),TRAV12-3*00(1218.7)	no	0	0	2	2	2	0	0	0	0	0	0	0	0	0	1	0	0	2	4	1	3	3	0	0	1	3	0	4
CAASSNTNKVVF	NA	TRAJ34*00(290)	TRAV4D-4*00(1291.3),TRAV4N-4*00(1291.3),TRAV4-4-DV10*00(1248.7)	no	20	11	32	13	26	18	24	5	8	2	0	6	13	17	8	9	0	14	7	6	11	2	8	3	1	3	1	12
CAIDPNTNKVVF	NA	TRAJ34*00(270)	TRAV13-2*00(1170.7),TRAV13D-4*00(1108.3)	no	1	1	3	0	1	0	1	0	0	0	0	0	0	1	2	3	0	3	3	1	3	0	2	0	2	1	0	0
CATGTGGYKVVF	NA	TRAJ12*00(284.7)	TRAV8N-2*00(799)	no	4	1	3	0	2	0	0	1	4	2	0	0	0	4	11	2	5	3	8	6	6	0	6	1	1	3	2	4
CATANSGTYQRF	NA	TRAJ13*00(290)	TRAV8D-2*00(940)	no	2	0	0	1	0	0	0	0	0	0	0	0	1	1	0	2	1	6	3	4	2	0	3	0	0	2	0	5
CAVTGSGGKLTL	NA	TRAJ44*00(305)	TRAV7-5*00(927.3)	no	0	1	1	1	1	0	0	1	0	1	0	0	1	1	3	0	2	3	4	2	2	0	0	0	0	0	0	5
CAVMSNYNVLYF	NA	TRAJ21*00(295)	TRAV7D-3*00(932.7),TRAV7-3*00(911.3)	no	5	5	2	0	6	1	6	3	8	7	0	2	4	3	13	9	2	17	4	11	6	1	1	0	3	3	4	8
CAVYQGGRALIF	NA	TRAJ15*00(290)	TRAV14D-1*00(511.7),TRAV14N-1*00(511.7),TRAV7D-5*00(468),TRAV7N-5*00(468),TRAV14D-2*00(458.3),TRAV14N-2*00(458.3),TRAV14-2*00(447.7)	no	3	0	4	3	2	0	4	1	1	1	0	1	1	1	9	4	2	8	6	11	8	0	6	1	1	9	2	12
CAVDNAGAKLTF	NA	TRAJ39*00(285)	TRAV7-3*00(1254.5),TRAV7D-3*00(1254.5)	no	0	0	0	0	0	1	1	0	0	0	0	0	0	0	0	1	0	0	3	0	0	0	0	0	0	0	2	0
CAVDTNTGKLTF	NA	TRAJ27*00(277)	TRAV7-3*00(1220),TRAV7D-3*00(1188)	no	0	0	0	1	3	0	1	0	1	0	0	0	2	0	0	2	0	1	3	1	0	0	0	0	0	0	0	3
CAVSRSNNRIFF	NA	TRAJ31*00(260)	TRAV7-5*00(871.7)	no	2	1	1	1	2	3	1	2	3	0	0	0	0	1	3	0	0	0	3	0	0	0	1	0	1	3	0	0
CAVNYNQGKLIF	NA	TRAJ23*00(300)	TRAV7-3*00(475),TRAV7-5*00(473),TRAV7D-3*00(464.3)	no	12	3	6	3	4	4	14	2	2	0	1	2	8	6	5	5	2	9	3	5	8	1	1	0	2	3	2	5
CAVNTNAYKVIF	NA	TRAJ30*00(283.3)	TRAV7-5*00(950)	no	0	0	4	1	0	0	3	0	0	0	0	0	0	2	2	0	0	3	3	4	4	0	0	0	2	2	0	5
CAANTNTGKLTF	NA	TRAJ27*00(295)	TRAV14D-1*00(1439),TRAV14N-1*00(1439),TRAV14D-2*00(1279),TRAV14N-2*00(1279)	no	14	2	21	7	12	13	9	2	9	2	0	3	16	8	0	0	1	2	5	4	2	0	8	0	0	2	1	8
CAANYNQGKLIF	NA	TRAJ23*00(295)	TRAV10*00(476.7),TRAV10D*00(466),TRAV7D-3*00(464.7),TRAV7-3*00(454),TRAV10N*00(450)	no	17	12	15	8	36	6	13	2	7	7	2	3	9	10	2	5	2	3	6	3	1	0	4	0	0	5	1	2
CAASFYAQGLTF	NA	TRAJ26*00(265)	TRAV14-2*00(1528),TRAV14D-2*00(1400),TRAV14N-2*00(1400),TRAV14D-1*00(1336),TRAV14N-1*00(1336)	no	0	0	0	0	0	0	0	0	1	0	0	0	0	0	1	0	0	0	3	0	1	0	0	0	0	0	0	0
CAASAGGYKVVF	NA	TRAJ12*00(270)	TRAV14D-1*00(519.7),TRAV14N-1*00(519.7),TRAV10D*00(481.7),TRAV7-2*00(476.7),TRAV7D-2*00(476.7),TRAV10*00(471),TRAV14D-2*00(466.3),TRAV14N-2*00(466.3),TRAV10N*00(465.7),TRAV14-2*00(455.7)	no	4	1	4	1	2	1	3	2	0	0	0	3	6	2	0	2	0	1	3	3	1	0	2	0	0	2	0	0
CAASGGGRALIF	NA	TRAJ15*00(257)	TRAV14D-1*00(1373),TRAV14D-2*00(1373),TRAV14N-1*00(1373),TRAV14N-2*00(1373),TRAV14-2*00(1293)	no	2	1	8	1	3	4	4	0	3	0	0	2	0	1	3	2	1	1	3	0	3	0	5	0	0	2	0	1
CAASDSNNRIFF	NA	TRAJ31*00(270)	TRAV14-2*00(1522.3),TRAV14D-2*00(1479.7),TRAV14N-2*00(1479.7),TRAV14D-1*00(1383.7),TRAV14N-1*00(1383.7)	no	10	5	13	4	16	10	18	0	8	2	0	10	7	11	0	4	1	2	5	9	0	2	3	0	0	4	1	3
CAASDSNYQLIW	NA	TRAJ33*00(275)	TRAV14-2*00(952.7),TRAV14D-1*00(952.7),TRAV14N-1*00(952.7),TRAV14D-2*00(920.7),TRAV14N-2*00(920.7)	no	10	3	17	4	10	4	10	0	7	2	0	2	6	11	3	6	1	4	7	8	7	2	3	0	1	5	0	3
CAASTGGYKVVF	NA	TRAJ12*00(275)	TRAV10*00(959.3),TRAV10D*00(959.3),TRAV10N*00(930.7)	no	3	2	2	3	3	2	8	1	3	0	0	0	3	5	1	0	6	5	5	7	7	0	4	1	0	3	0	5
CAASTNAYKVIF	NA	TRAJ30*00(280)	TRAV10*00(932.7),TRAV10D*00(911.3),TRAV10N*00(882.7)	no	10	4	8	3	5	1	11	1	6	0	0	3	7	2	1	2	1	1	3	0	5	0	1	0	1	0	0	5
CAARAGGYKVVF	NA	TRAJ12*00(270)	TRAV14N-3*00(770),TRAV10N*00(725),TRAV14-3*00(722),TRAV10D*00(701),TRAV14D-3-DV8*00(690),TRAV10*00(685)	no	3	1	0	0	0	2	0	1	0	0	0	0	3	0	0	0	1	0	3	0	2	2	0	0	0	1	0	0
CAARSNTNKVVF	NA	TRAJ34*00(275)	TRAV14-2*00(1492.7),TRAV14D-2*00(1364.7),TRAV14N-2*00(1364.7)	no	1	1	2	0	2	3	2	0	0	0	0	0	1	1	0	1	0	0	3	1	0	0	0	0	0	3	0	3
CAANQGGRALIF	NA	TRAJ15*00(285)	TRAV14D-1*00(775),TRAV14N-1*00(775),TRAV7-2*00(712.5),TRAV7D-2*00(712.5),TRAV14D-2*00(695),TRAV14N-2*00(695),TRAV14-2*00(679)	no	5	1	10	2	1	3	5	1	7	0	0	3	2	4	5	4	3	0	4	8	7	2	1	0	0	1	0	2
CAEDQGGRALIF	NA	TRAJ15*00(285)	TRAV7D-5*00(705),TRAV7N-5*00(705),TRAV7D-3*00(649),TRAV7-3*00(633)	no	0	0	0	0	0	0	0	0	1	0	0	0	0	0	0	0	0	0	3	2	0	0	0	0	0	0	0	0
CAVSNYAQGLTF	NA	TRAJ26*00(280)	TRAV3-3*00(1345.3),TRAV3D-3*00(1324),TRAV3N-3*00(1324)	no	3	0	0	2	3	0	0	2	2	1	0	1	0	1	0	5	2	1	4	3	2	0	2	5	2	2	1	6
CAVRDSNYQLIW	NA	TRAJ33*00(280)	TRAV3-3*00(866),TRAV3D-3*00(823.3),TRAV3N-3*00(823.3)	no	10	3	4	3	8	2	7	3	6	0	0	4	0	2	2	0	3	3	6	8	7	0	8	4	5	1	2	9
CAFDSNYQLIW	NA	TRAJ33*00(275)	TRAV13-1*00(685),TRAV12-2*00(675),TRAV13D-1*00(600)	no	0	0	0	0	0	0	0	0	0	0	0	0	0	0	0	0	0	1	3	0	3	1	0	0	0	0	0	2
CALRNYNVLYF	NA	TRAJ21*00(260)	TRAV12D-3*00(1314.5),TRAV12N-3*00(1314.5),TRAV12-3*00(1162.5)	no	1	0	0	0	0	1	0	0	0	0	0	0	0	2	2	0	2	0	4	2	0	1	4	0	0	4	1	3
CAADMGYKLTF	NA	TRAJ9*00(270)	TRAV4D-3*00(1305),TRAV4N-3*00(1305),TRAV4-3*00(1267.7)	no	1	1	1	0	1	2	4	0	2	0	1	0	1	3	2	1	4	2	6	3	5	0	1	0	0	2	1	4
CAMDSNYQLIW	NA	TRAJ33*00(277.5)	TRAV13D-4*00(1321),TRAV13D-2*00(1310),TRAV13N-2*00(1310),TRAV13-4-DV7*00(1273),TRAV13-2*00(1254)	no	0	6	0	0	0	0	0	0	0	0	0	1	1	0	1	1	6	2	4	4	5	1	5	1	0	1	1	4
CAMNSNNRIFF	NA	TRAJ31*00(280)	TRAV13D-1*00(893.7),TRAV13N-1*00(893.7)	no	0	0	3	0	1	0	0	0	0	0	0	0	0	0	0	1	0	0	3	2	0	0	0	0	0	0	0	0
CAIDSNYQLIW	NA	TRAJ33*00(275)	TRAV13D-2*00(1336.3),TRAV13N-2*00(1336.3),TRAV13-2*00(1283),TRAV13D-4*00(1257.7)	no	0	2	1	0	0	0	0	0	0	0	0	0	4	0	0	1	0	2	3	1	0	0	0	0	0	3	0	1
CANTGNYKYVF	NA	TRAJ40*00(295)	TRAV7-5*00(922.7)	no	0	0	0	1	0	0	0	0	4	0	0	0	3	0	0	0	0	0	3	0	1	0	0	0	0	0	0	0
CANSAGNKLTF	NA	TRAJ17*00(300)	TRAV8-1*00(887.3),TRAV8D-1*00(887.3)	no	3	0	1	0	0	0	3	0	1	0	0	2	1	2	0	2	0	2	3	1	2	0	0	0	0	4	0	0
CAYTNTGKLTF	NA	TRAJ27*00(285)	TRAV7-5*00(1339.3)	no	0	0	0	0	0	0	1	0	0	0	0	0	0	0	1	0	0	0	3	0	2	0	0	0	0	0	0	0
CAVDMGYKLTF	NA	TRAJ9*00(270)	TRAV7N-6*00(939.3),TRAV7-6*00(843.3)	no	1	0	0	0	0	0	0	0	0	0	0	0	0	0	2	1	0	1	4	0	2	0	1	0	0	0	1	3
CAVTNTGKLTF	NA	TRAJ27*00(275)	TRAV7D-3*00(1018.3),TRAV7-3*00(1013)	no	0	0	1	1	3	0	4	1	1	0	0	0	0	0	2	0	0	2	3	2	0	0	2	0	0	1	0	7
CAANSNNRIFF	NA	TRAJ31*00(275)	TRAV14D-1*00(1528.7),TRAV14N-1*00(1528.7),TRAV14D-2*00(1368.7),TRAV14N-2*00(1368.7),TRAV14-2*00(1342)	no	7	7	20	7	1	6	5	4	5	0	0	0	4	5	1	2	4	0	4	5	4	2	1	1	0	9	2	10
CAANSNYQLIW	NA	TRAJ33*00(270)	TRAV14-2*00(1022.7),TRAV14D-2*00(937.3),TRAV14N-2*00(937.3),TRAV14D-1*00(894.7),TRAV14N-1*00(894.7)	no	4	6	5	1	6	5	1	0	1	0	0	1	1	0	3	0	1	3	3	8	3	0	2	0	0	0	0	3
CALGGYKLTF	NA	TRAJ9*00(250)	TRAV12D-3*00(1392),TRAV12N-3*00(1392)	no	0	0	0	0	0	0	0	0	0	0	0	0	0	0	2	2	4	0	4	1	0	0	1	1	0	1	0	2
CAHMGYKLTF	NA	TRAJ9*00(270)	TRAV12D-3*00(1386.7),TRAV12N-3*00(1386.7),TRAV12-3*00(1242.7)	no	0	0	0	0	0	0	0	0	0	1	0	0	0	1	0	1	1	0	4	3	3	0	0	0	2	0	0	4
CATNAYKVIF	NA	TRAJ30*00(275)	TRAV12-1*00(1435)	no	2	0	0	0	0	0	0	0	0	0	0	0	0	1	0	1	0	0	4	0	0	0	0	0	0	0	0	3
CALNAYKVIF	NA	TRAJ30*00(265)	TRAV12D-3*00(941.3),TRAV12N-3*00(941.3),TRAV12-3*00(834.7)	no	2	0	1	0	1	0	0	0	0	0	0	0	0	0	1	6	0	3	3	2	5	0	0	1	0	2	0	1
CAVSNNRIFF	NA	TRAJ31*00(255)	TRAV7-5*00(960)	no	4	2	6	2	4	2	9	3	1	0	0	0	3	3	3	4	2	6	4	1	3	1	0	0	2	1	2	2
CALMERDGAYITEGYELELVF	TRDD2*00(80)	TRDJ1*00(205)	TRDV2-2*00(1385),TRDV2-1*00(1282)	no	0	0	0	0	0	0	0	0	0	0	0	0	0	0	0	0	0	0	2	0	0	0	0	0	0	0	0	0
CALSDIWHIGGIRATDKLVF	TRDD2*00(80)	TRDJ1*00(244)	TRAV15-2-DV6-2*00(1440)	no	0	0	0	0	0	0	0	0	0	0	0	0	0	0	0	0	0	0	2	0	0	0	0	0	0	0	0	0
CALSELIHIGGIRATDKLVF	TRDD2*00(80)	TRDJ1*00(260)	TRAV15-2-DV6-2*00(1382)	no	0	0	0	0	0	0	0	0	0	0	0	0	0	0	0	0	0	0	2	0	0	0	0	0	0	0	0	0
CALMERHIGGIRAPDKLVF	TRDD2*00(80)	TRDJ1*00(244)	TRDV2-2*00(1476),TRDV2-1*00(1378)	no	0	0	0	0	0	0	0	0	0	0	0	0	0	0	0	0	0	0	2	0	0	0	0	0	0	0	0	0
CALMERRRR_*TATDKLVF	TRDD2*00(50)	TRDJ1*00(255)	TRDV2-2*00(947),TRDV2-1*00(896)	no	0	0	0	0	0	0	0	0	0	0	0	0	0	0	0	0	0	0	2	0	0	0	0	0	0	0	0	0
CALMEPIGGIRATDKLVF	TRDD2*00(70)	TRDJ1*00(260)	TRDV2-2*00(1466),TRDV2-1*00(1378)	no	0	0	0	0	0	0	0	0	0	0	0	0	0	0	0	0	0	2	2	1	0	0	0	0	0	0	0	0
CALWELPITGNTGKLIF	NA	TRAJ37*00(305)	TRAV15-1-DV6-1*00(1515)	no	0	0	0	0	0	0	0	0	0	0	0	0	0	0	0	0	0	0	2	0	0	0	0	0	0	0	0	0
CALSDRIASSSFSKLVF	NA	TRAJ50*00(325)	TRAV6-7-DV9*00(1470),TRAV6D-7*00(1374),TRAV6N-7*00(1374)	no	0	0	0	0	0	0	0	0	0	0	0	0	0	0	0	0	0	0	2	0	0	0	0	0	0	0	0	0
CALSDRGLSGSFNKLTF	NA	TRAJ4*00(310)	TRAV12D-3*00(1496),TRAV12N-3*00(1496),TRAV12-3*00(1336)	no	0	0	0	0	0	0	0	0	1	0	0	0	0	0	1	1	2	3	2	6	8	2	8	0	2	2	0	5
CAMREGLPGGSNAKLTF	NA	TRAJ42*00(300)	TRAV16N*00(1334.5),TRAV16D-DV11*00(1254.5)	no	0	0	0	0	0	0	0	0	0	0	0	0	0	0	0	0	0	0	2	0	0	0	0	0	0	0	0	0
CAVSIIDRGSALGRLHF	NA	TRAJ18*00(340)	TRAV3D-3*00(1378),TRAV3N-3*00(1378),TRAV3-3*00(1314)	no	0	0	0	0	0	0	0	0	0	0	0	0	0	0	0	0	0	0	2	0	0	0	0	0	0	0	0	0
CAAGRGGATGGNNKLTF	NA	TRAJ56*00(310)	TRAV19*00(1421)	no	0	0	0	0	0	0	0	0	0	0	0	0	0	0	0	0	0	0	2	0	0	0	0	0	0	0	0	0
CGGKASEG_RATDKLVF	TRDD2*00(70)	TRDJ1*00(260)	TRDV1*00(1160)	no	0	0	0	0	0	0	0	0	0	0	0	0	0	0	0	0	0	0	2	0	0	0	0	0	0	0	0	0
CAASASRE_TGYQNFYF	NA	TRAJ49*00(295)	TRAV14D-3-DV8*00(1472),TRAV14-3*00(1352),TRAV14N-3*00(1312)	no	0	0	0	0	0	0	0	0	0	0	0	0	0	0	0	0	0	0	2	0	0	0	0	0	0	0	0	0
CALSEDYGSSGNKLIF	NA	TRAJ32*00(315)	TRAV12D-2*00(1348),TRAV12N-2*00(1348)	no	0	1	0	0	0	1	0	0	0	0	0	0	0	0	0	0	0	0	2	0	0	0	0	0	0	0	0	0
CALGDRATASLGKLQF	NA	TRAJ24*00(280)	TRAV6-6*00(752.5),TRAV6D-6*00(752.5),TRAV6D-7*00(727),TRAV6N-7*00(727),TRAV6N-6*00(688.5),TRAV6-7-DV9*00(679)	no	0	0	0	0	0	0	0	0	0	0	0	0	0	0	0	0	1	0	2	1	1	0	0	0	0	0	0	0
CALGEVTTASLGKLQF	NA	TRAJ24*00(280)	TRAV6D-7*00(888),TRAV6N-7*00(888),TRAV6-7-DV9*00(824)	no	0	0	0	0	0	0	0	0	0	0	0	0	0	0	0	0	0	0	2	0	0	0	0	0	0	0	0	0
CALSPIASSSFSKLVF	NA	TRAJ50*00(330)	TRAV12-1*00(717),TRAV6-7-DV9*00(709),TRAV6D-7*00(661.5),TRAV6N-7*00(661.5)	no	0	0	0	0	0	0	5	0	0	0	0	0	0	0	0	0	1	1	2	0	1	0	0	0	0	0	0	0
CALSDLHGSSGNKLIF	NA	TRAJ32*00(300)	TRAV12-3*00(1499),TRAV12D-3*00(1339),TRAV12N-3*00(1339)	no	0	0	0	0	0	0	0	0	0	0	0	0	0	0	0	0	0	0	2	0	1	0	0	0	0	0	0	0
CALSDPPGTGSNRLTF	NA	TRAJ28*00(314)	TRAV6-7-DV9*00(1438),TRAV6D-7*00(1342),TRAV6N-7*00(1342)	no	0	0	0	0	0	0	0	0	0	0	0	2	0	0	2	0	0	0	2	0	1	1	0	0	0	1	0	0
CAMRGIASSSFSKLVF	NA	TRAJ50*00(320)	TRAV16N*00(1356.5),TRAV16D-DV11*00(1324.5)	no	0	0	0	0	0	0	0	0	0	0	0	0	0	0	0	0	0	0	2	2	0	0	0	0	0	0	0	0
CAMRDNYGSSGNKLIF	NA	TRAJ32*00(320)	TRAV6-3*00(1438),TRAV6D-3*00(1422)	no	0	0	0	0	1	0	0	0	0	0	0	0	0	0	0	0	0	0	2	0	0	0	0	0	0	0	0	0
CAMREPITGNTGKLIF	NA	TRAJ37*00(305)	TRAV16D-DV11*00(1465),TRAV16N*00(1417)	no	0	0	0	0	0	0	0	0	0	0	0	0	0	0	0	0	0	0	2	0	0	0	0	0	0	0	0	0
CAMREGSSSGSWQLIF	NA	TRAJ22*00(300)	TRAV16D-DV11*00(1456),TRAV16N*00(1440)	no	0	0	0	0	0	0	0	0	1	0	0	0	0	0	0	2	1	0	2	2	1	0	3	0	1	0	0	2
CAMREGMNYNQGKLIF	NA	TRAJ23*00(297)	TRAV16D-DV11*00(1465),TRAV16N*00(1417)	no	0	0	2	0	0	0	1	0	1	0	0	1	2	0	3	4	1	5	2	1	6	0	4	0	0	0	0	3
CAMREGITGNTGKLIF	NA	TRAJ37*00(310)	TRAV16N*00(1494),TRAV16D-DV11*00(1414)	no	0	0	1	2	0	1	0	0	0	1	0	0	1	0	4	5	1	3	4	4	1	0	4	0	7	2	1	4
CAMREGSTASLGKLQF	NA	TRAJ24*00(272)	TRAV16D-DV11*00(1435),TRAV16N*00(1427)	no	0	0	0	0	0	0	0	0	0	0	0	0	0	0	0	0	0	0	2	0	1	0	0	0	0	0	0	2
CAMREDASSGSWQLIF	NA	TRAJ22*00(320)	TRAV16D-DV11*00(1451),TRAV16N*00(1435)	no	0	0	0	0	0	0	0	0	0	0	0	0	0	0	1	4	0	3	2	0	1	0	1	0	0	0	0	2
CAMREENQGGSAKLIF	NA	TRAJ57*00(310)	TRAV16N*00(1505),TRAV16D-DV11*00(1425)	no	0	0	0	0	0	0	0	0	0	0	0	0	0	0	2	1	0	0	2	1	1	0	0	0	0	0	0	1
CAVTPGADTNAYKVIF	NA	TRAJ30*00(295)	TRAV7D-5*00(1417),TRAV7N-5*00(1417)	no	0	0	0	0	0	0	0	0	0	0	0	0	0	0	0	0	0	0	2	0	0	0	0	0	0	0	0	0
CAVSMRDGSSGNKLIF	NA	TRAJ32*00(300)	TRAV7-5*00(1418)	no	0	0	0	0	0	0	0	0	0	0	0	0	0	0	0	0	0	0	2	0	0	0	0	0	0	0	0	0
CAASGNTGANTGKLTF	NA	TRAJ52*00(320)	TRAV14-2*00(1565),TRAV14D-2*00(1437),TRAV14N-2*00(1437),TRAV14D-1*00(1373),TRAV14N-1*00(1373)	no	0	0	0	0	0	0	2	0	1	0	0	0	0	0	0	2	0	1	2	2	0	0	0	0	0	0	0	0
CAASEDYGSSGNKLIF	NA	TRAJ32*00(315)	TRAV14-1*00(1517)	no	1	0	0	1	0	0	0	0	0	0	0	0	1	0	0	0	1	0	2	1	1	0	2	0	0	1	0	0
CAASMNTGGLSGKLTF	NA	TRAJ2*00(316)	TRAV10N*00(1256),TRAV10D*00(1234),TRAV10*00(1210)	no	0	0	0	0	1	0	0	0	0	0	0	0	0	0	0	0	0	0	2	0	0	0	0	0	0	1	0	0
CGGKGAEGYETDKLVF	TRDD2*00(70)	TRDJ1*00(240)	TRDV1*00(1425)	no	0	0	0	0	0	0	0	0	0	0	0	0	0	0	0	0	0	0	2	0	0	0	0	0	0	0	0	0
CAVTANTGANTGKLTF	NA	TRAJ52*00(335)	TRAV3-3*00(1424),TRAV3D-3*00(1360),TRAV3N-3*00(1360)	no	0	0	0	0	0	0	0	0	0	0	0	0	0	0	0	0	0	0	2	0	0	0	0	0	0	0	0	0
CAVSEGTTASLGKLQF	NA	TRAJ24*00(280)	TRAV3-1*00(1393.5),TRAV3-4*00(1297.5)	no	0	0	0	0	0	0	0	0	0	0	0	0	0	0	0	0	0	0	2	0	0	0	0	0	0	0	0	1
CALGE*HP_SFSKLVF	NA	TRAJ50*00(312)	TRAV6-6*00(1432),TRAV6D-6*00(1432),TRAV6N-6*00(1310)	no	0	0	0	0	0	0	0	0	0	0	0	0	0	0	0	0	0	0	2	0	0	0	0	0	0	0	0	0
CAASGIMG_SGNKLIF	NA	TRAJ32*00(315)	TRAV14-2*00(1493),TRAV14D-2*00(1365),TRAV14N-2*00(1365),TRAV14D-1*00(1301),TRAV14N-1*00(1301)	no	1	0	0	0	0	0	0	0	1	0	0	0	0	1	0	0	0	0	2	0	0	0	0	0	0	0	0	1
CILRTRIK_GSAKLIF	NA	TRAJ57*00(310)	TRAV21/DV12*00(1298)	no	0	0	0	0	0	0	0	0	0	0	0	0	0	0	0	0	0	0	2	0	0	0	0	0	0	0	0	0
CAVSAD*I_YAQGLTF	NA	TRAJ26*00(295)	TRAV3D-3*00(1449),TRAV3N-3*00(1449),TRAV3-3*00(1385)	no	0	0	0	0	0	0	0	0	0	0	0	0	0	0	0	0	0	0	2	0	0	0	0	0	0	0	0	0
CVVG*FWR_SNAKLTF	NA	TRAJ42*00(325)	TRAV11*00(1450),TRAV11D*00(1450),TRAV11N*00(1354)	no	0	0	0	0	0	0	0	0	0	0	0	0	0	0	0	0	0	0	2	0	0	0	0	0	0	0	0	0
CALSDRGL_SNNRLTL	NA	TRAJ7*00(280)	TRAV12D-2*00(1310),TRAV12N-2*00(1310)	no	0	0	0	0	0	0	1	0	0	0	0	0	0	0	0	0	0	0	2	0	0	0	0	0	0	0	0	0
CAVSHGYW_GNNKLTF	NA	TRAJ56*00(324)	TRAV3-3*00(1205),TRAV3D-3*00(1173),TRAV3N-3*00(1173)	no	0	0	0	0	0	0	0	0	0	0	0	0	0	0	1	0	0	0	2	0	0	0	0	0	0	0	0	0
CVLGGLTGNTGKLIF	NA	TRAJ37*00(300)	TRAV6-2*00(1412)	no	0	0	0	0	0	0	0	0	0	0	0	0	0	0	0	0	0	0	2	0	0	0	0	0	0	0	0	0
CVVGARGSALGRLHF	NA	TRAJ18*00(305)	TRAV11*00(1433),TRAV11D*00(1433),TRAV11N*00(1337)	yes	1	0	0	0	0	0	0	0	0	0	0	0	0	3	0	2	0	2	2	1	1	0	0	0	0	1	0	0
CALDLTSGGNYKPTF	NA	TRAJ6*00(307)	TRAV13-1*00(1353)	no	0	0	0	1	0	0	0	0	0	0	0	0	0	0	0	0	0	0	2	0	0	0	0	0	0	0	0	0
CALENYGSSGNKLIF	NA	TRAJ32*00(325)	TRAV13-1*00(1369)	no	0	0	0	0	0	2	0	0	0	0	0	0	0	0	1	0	0	0	2	0	0	0	2	0	0	0	0	0
CALSPPGTGSNRLTF	NA	TRAJ28*00(305)	TRAV12D-2*00(1338),TRAV12N-2*00(1338)	no	0	0	0	0	0	0	0	0	1	0	0	0	0	0	0	0	0	1	2	0	0	0	0	0	0	0	0	0
CALSVTSGGNYKPTF	NA	TRAJ6*00(305)	TRAV12D-2*00(1439),TRAV12N-2*00(1439),TRAV12-2*00(1263)	no	0	0	0	0	0	0	2	0	0	0	1	0	0	1	1	0	0	0	2	0	0	0	0	0	1	0	0	0
CALSALANSGTYQRF	NA	TRAJ13*00(300)	TRAV12D-2*00(1455),TRAV12N-2*00(1455),TRAV12-2*00(1279)	no	0	0	0	0	0	0	0	0	0	0	0	0	0	0	0	1	0	0	2	0	0	0	0	0	0	0	0	0
CALSGSGGSNAKLTF	NA	TRAJ42*00(310)	TRAV12-2*00(1439),TRAV12D-2*00(1263),TRAV12N-2*00(1263)	no	3	0	1	0	0	1	1	0	0	1	0	1	1	0	0	0	1	0	3	3	0	0	0	0	0	1	0	2
CALSDGGSALGRLHF	NA	TRAJ18*00(304)	TRAV12D-2*00(1409),TRAV12N-2*00(1409),TRAV12-2*00(1241)	no	0	0	1	0	0	0	1	0	0	0	0	1	1	0	0	0	0	1	2	0	0	0	0	0	0	0	0	1
CALSEDQGGSAKLIF	NA	TRAJ57*00(300)	TRAV12D-2*00(1356),TRAV12N-2*00(1356)	no	0	0	0	0	0	0	0	0	0	0	0	0	0	0	0	0	0	0	2	0	0	0	0	0	0	1	1	0
CALFPYNTNTGKLTF	NA	TRAJ27*00(297)	TRAV12-3*00(1244.5)	no	0	0	0	0	0	0	0	0	0	0	0	0	0	0	0	0	0	0	2	0	0	0	0	0	0	0	0	0
CALWELDTGYQNFYF	NA	TRAJ49*00(285)	TRAV15N-1*00(1472),TRAV15D-1-DV6D-1*00(1457)	no	0	0	0	0	0	0	0	0	0	0	0	0	0	0	0	0	0	0	2	0	0	0	0	0	0	0	0	0
CALWELDTNAYKVIF	NA	TRAJ30*00(282)	TRAV15-1-DV6-1*00(767.5),TRAV15N-1*00(760),TRAV15D-1-DV6D-1*00(752.5)	no	3	0	0	0	0	1	2	0	0	0	0	1	2	0	1	0	0	0	2	1	0	0	0	0	0	1	0	0
CALMAPTGGNNKLTF	NA	TRAJ56*00(300)	TRDV2-2*00(1460),TRDV2-1*00(1397)	no	0	0	0	0	0	0	0	0	0	0	0	0	0	0	0	0	0	0	2	0	0	0	0	0	0	0	0	0
CALMEREGGSAKLIF	NA	TRAJ57*00(285)	TRDV2-2*00(1497),TRDV2-1*00(1394)	no	0	0	0	0	0	0	2	0	0	0	0	0	0	0	0	0	0	0	2	0	1	0	0	0	0	2	0	0
CALGSLANSGTYQRF	NA	TRAJ13*00(292)	TRAV6D-7*00(1402),TRAV6N-7*00(1402),TRAV6-7-DV9*00(1307)	no	0	0	0	0	0	0	0	0	0	0	0	0	0	0	0	0	0	0	2	0	0	0	0	0	0	0	0	0
CALGDLSSGSWQLIF	NA	TRAJ22*00(295)	TRAV6-6*00(1489),TRAV6D-6*00(1489),TRAV6N-6*00(1361)	no	0	0	0	0	0	1	0	0	0	0	0	0	1	1	0	1	0	2	2	1	2	0	0	0	0	0	1	0
CALGDPNSAGNKLTF	NA	TRAJ17*00(300)	TRAV6-6*00(1505),TRAV6D-6*00(1505),TRAV6N-6*00(1377)	no	0	0	0	2	1	0	0	0	0	0	0	1	2	1	1	1	0	2	3	2	0	0	1	0	0	0	0	2
CALGDRAQVVGQLTF	NA	TRAJ5*00(277)	TRAV6D-7*00(1390),TRAV6N-7*00(1390),TRAV6-7-DV9*00(1294)	no	0	0	0	0	0	0	0	0	0	0	0	0	0	0	0	0	0	0	2	0	0	0	0	0	0	0	0	0
CALGDGTSGSWQLIF	NA	TRAJ22*00(285)	TRAV6D-7*00(1457),TRAV6N-7*00(1457),TRAV6-7-DV9*00(1361)	no	0	0	0	0	0	0	0	0	0	0	0	0	0	0	0	0	0	0	2	0	0	0	0	0	0	0	0	0
CALTLTNSAGNKLTF	NA	TRAJ17*00(315)	TRAV12D-3*00(1485),TRAV12N-3*00(1485),TRAV12-3*00(1325)	no	0	0	1	0	0	0	1	0	0	0	0	0	0	0	0	0	0	0	3	0	0	0	0	0	0	0	0	0
CALSDRHTNTGKLTF	NA	TRAJ27*00(285)	TRAV12D-3*00(1499),TRAV12N-3*00(1499),TRAV12-3*00(1339)	no	0	0	0	0	0	0	0	0	0	0	0	0	0	0	0	0	0	0	2	1	1	0	0	0	0	0	0	1
CALSDRYQGGRALIF	NA	TRAJ15*00(295)	TRAV12D-3*00(1515),TRAV12N-3*00(1515),TRAV12-3*00(1355)	no	0	0	0	0	0	0	0	0	0	0	0	0	0	0	0	0	2	4	2	0	0	0	0	0	0	2	0	0
CALSDRSSGSWQLIF	NA	TRAJ22*00(290)	TRAV12-3*00(1395),TRAV12D-3*00(1395),TRAV12N-3*00(1395)	no	0	1	1	2	2	1	0	0	1	0	0	1	0	0	1	2	2	9	3	7	6	1	3	0	0	1	0	6
CALSDRDYNQGKLIF	NA	TRAJ23*00(285)	TRAV12D-3*00(1499),TRAV12N-3*00(1499)	no	0	0	0	0	0	0	0	0	1	0	0	0	1	2	1	1	1	5	3	6	5	1	3	0	0	4	0	5
CALSDRDNMGYKLTF	NA	TRAJ9*00(280)	TRAV12D-3*00(1462),TRAV12N-3*00(1462),TRAV12-3*00(1302)	no	0	0	0	0	0	0	0	0	0	0	0	0	0	0	0	0	0	0	2	0	1	0	0	0	0	0	0	1
CALSDRTQVVGQLTF	NA	TRAJ5*00(300)	TRAV12D-3*00(1341.5),TRAV12N-3*00(1341.5),TRAV12-3*00(1229.5)	no	0	1	0	0	0	1	0	0	0	0	0	0	1	2	0	0	1	0	2	3	0	0	2	0	2	1	0	1
CALSDRTSSGQKLVF	NA	TRAJ16*00(295)	TRAV12D-3*00(1435),TRAV12N-3*00(1435),TRAV12-3*00(1291)	no	0	0	0	0	2	0	0	0	0	0	0	0	0	0	0	1	0	0	2	1	0	0	3	0	0	0	0	0
CALSDQSSGSWQLIF	NA	TRAJ22*00(295)	TRAV6-5*00(1480),TRAV6N-5*00(1464)	no	0	0	0	0	0	1	0	0	1	0	0	0	0	0	0	2	0	1	2	3	0	0	1	0	0	0	0	0
CALSDGTGNTGKLIF	NA	TRAJ37*00(295)	TRAV6-7-DV9*00(1385),TRAV6D-7*00(1289),TRAV6N-7*00(1289)	no	0	0	0	0	0	0	0	0	0	0	0	0	0	0	0	0	0	0	2	0	0	0	1	0	0	0	1	0
CALSDTSGGNYKPTF	NA	TRAJ6*00(285)	TRAV12D-3*00(1457),TRAV12N-3*00(1457),TRAV12-3*00(1297)	no	0	0	0	0	0	0	0	0	0	0	0	0	0	0	0	0	0	0	2	0	0	0	0	0	0	2	0	3
CALSDRAGNTGKLIF	NA	TRAJ37*00(285)	TRAV12-1*00(1368)	no	1	0	3	2	1	2	4	1	0	0	0	0	2	1	0	0	0	0	2	0	2	0	0	0	0	0	0	2
CALSPLYQGGRALIF	NA	TRAJ15*00(295)	TRAV12D-3*00(1436),TRAV12N-3*00(1436),TRAV12-3*00(1276)	no	0	0	0	0	0	0	0	0	0	0	0	0	0	0	1	0	0	0	3	0	1	0	0	0	0	1	0	0
CAVSAGSNMGYKLTF	NA	TRAJ9*00(282)	TRAV9-1*00(1081),TRAV9D-1*00(1044)	no	0	0	0	0	0	0	0	0	0	0	0	0	0	0	0	0	0	0	2	0	0	0	0	0	0	0	0	0
CAVSADGSSGNKLIF	NA	TRAJ32*00(300)	TRAV9-1*00(1199),TRAV9D-1*00(1162),TRAV9N-1*00(1045)	no	0	0	0	0	0	0	0	0	0	0	0	0	0	0	1	0	0	0	2	0	0	1	0	0	0	0	0	0
CAVREGSGGNYKPTF	NA	TRAJ6*00(295)	TRAV1*00(1409)	no	0	0	0	0	0	0	0	0	0	0	0	0	0	0	0	0	0	0	2	0	0	0	0	0	0	0	0	0
CAAEVITGNTGKLIF	NA	TRAJ37*00(297)	TRAV4-4-DV10*00(1387),TRAV4D-4*00(1259),TRAV4N-4*00(1259)	no	0	0	1	1	0	0	0	0	0	0	0	0	0	0	0	0	0	1	3	0	0	0	0	0	0	0	0	0
CAAEAASSSFSKLVF	NA	TRAJ50*00(305)	TRAV4-3*00(700),TRAV4D-3*00(644),TRAV4N-3*00(644),TRAV4-4-DV10*00(636)	no	0	0	0	0	1	0	0	0	1	0	0	0	2	0	2	0	0	2	3	4	3	0	0	0	2	1	0	0
CAAEGGDPNTNKVVF	NA	TRAJ34*00(270)	TRAV4-4-DV10*00(1291),TRAV4D-4*00(1179),TRAV4N-4*00(1179)	no	0	0	0	0	0	0	0	0	0	0	0	0	0	0	0	0	0	0	2	0	0	0	0	0	0	0	0	0
CAMRLTNSAGNKLTF	NA	TRAJ17*00(307)	TRAV16D-DV11*00(1431),TRAV16N*00(1415)	no	0	0	0	0	0	0	0	0	0	0	0	0	0	0	0	0	0	0	2	0	0	0	0	0	0	0	0	0
CAMRGASSGSWQLIF	NA	TRAJ22*00(310)	TRAV16D-DV11*00(1423),TRAV16N*00(1407)	no	3	4	0	1	0	2	0	0	0	2	0	0	0	0	4	1	0	4	2	3	2	0	3	1	0	2	0	0
CAMRGNQGGSAKLIF	NA	TRAJ57*00(310)	TRAV16N*00(1426),TRAV16D-DV11*00(1346)	no	0	1	5	0	2	2	1	0	0	0	0	2	0	0	0	0	0	2	2	4	2	0	0	0	1	1	0	1
CAMRDYGSSGNKLIF	NA	TRAJ32*00(315)	TRAV6-3*00(1449),TRAV6D-3*00(1422.5)	no	0	0	0	0	0	0	0	0	1	0	0	0	0	0	0	1	0	0	2	1	0	0	1	0	0	0	0	0
CAMREPTGGNNKLTF	NA	TRAJ56*00(300)	TRAV16N*00(1500),TRAV16D-DV11*00(1420)	no	1	0	1	0	0	0	2	0	1	0	0	0	0	0	0	0	0	0	2	0	0	1	1	0	0	0	0	0
CAMREADTNAYKVIF	NA	TRAJ30*00(295)	TRAV16D-DV11*00(1422),TRAV16N*00(1374)	no	0	0	0	0	0	1	0	0	0	0	0	0	0	0	0	1	1	0	5	1	0	0	1	0	0	0	1	0
CAMREANSAGNKLTF	NA	TRAJ17*00(300)	TRAV16D-DV11*00(1505),TRAV16N*00(1425)	no	0	0	2	0	1	0	2	1	0	0	1	0	1	0	0	1	0	1	2	2	1	0	3	0	0	0	0	0
CAMREASSSFSKLVF	NA	TRAJ50*00(305)	TRAV16N*00(1457),TRAV16D-DV11*00(1377)	no	0	1	0	0	1	0	2	0	0	0	0	0	0	0	2	1	1	4	2	1	0	0	0	0	0	0	0	3
CAMREGDTNAYKVIF	NA	TRAJ30*00(295)	TRAV16D-DV11*00(1440),TRAV16N*00(1424)	no	1	0	0	0	2	0	0	0	0	0	0	0	0	1	7	10	5	6	6	12	11	0	13	1	3	7	1	13
CAMREGNSAGNKLTF	NA	TRAJ17*00(295)	TRAV16D-DV11*00(1467),TRAV16N*00(1451)	no	0	0	1	0	1	1	0	1	2	0	0	0	0	1	3	1	0	5	2	4	2	0	3	0	0	0	0	3
CAMREGRNSNNRIFF	NA	TRAJ31*00(295)	TRAV16D-DV11*00(1373),TRAV16N*00(1357)	no	1	0	0	0	1	0	0	0	0	0	0	1	0	1	0	0	0	0	2	0	0	0	0	0	3	1	0	0
CAMREGVTGGYKVVF	NA	TRAJ12*00(272)	TRAV16D-DV11*00(1437),TRAV16N*00(1421)	no	0	0	0	0	0	0	0	0	0	0	0	0	0	0	0	0	0	0	2	0	0	0	0	0	0	0	0	0
CAMREGGTGGYKVVF	NA	TRAJ12*00(290)	TRAV16D-DV11*00(1387),TRAV16N*00(1379)	no	2	2	8	1	10	4	4	1	1	0	0	2	6	3	7	3	3	10	2	4	12	0	8	2	0	3	0	12
CAMREGDYNQGKLIF	NA	TRAJ23*00(285)	TRAV16D-DV11*00(1414),TRAV16N*00(1398)	no	1	0	2	0	0	0	3	0	0	1	0	0	0	3	4	5	2	3	2	1	1	0	1	0	2	3	0	3
CAMREGDQGGRALIF	NA	TRAJ15*00(285)	TRAV16D-DV11*00(1419),TRAV16N*00(1403)	no	0	0	0	0	0	0	0	0	0	0	0	0	0	0	5	0	0	2	2	1	4	0	1	0	2	0	0	2
CAMREGDTNTGKLTF	NA	TRAJ27*00(285)	TRAV16D-DV11*00(1456),TRAV16N*00(1440)	no	0	3	1	0	0	0	2	0	1	0	0	3	2	0	4	4	0	8	2	4	2	0	7	2	0	0	1	4
CAMREGEGSNAKLTF	NA	TRAJ42*00(272)	TRAV16N*00(1467),TRAV16D-DV11*00(1435)	no	0	0	0	0	1	0	0	0	0	0	0	0	0	0	0	0	0	0	2	1	0	0	0	0	0	0	0	1
CAMREGTSSGQKLVF	NA	TRAJ16*00(290)	TRAV16D-DV11*00(1488),TRAV16N*00(1440)	no	1	0	1	0	0	0	0	0	1	0	0	0	0	2	3	0	0	1	2	4	2	0	3	1	1	0	1	0
CAMREGPSGSWQLIF	NA	TRAJ22*00(285)	TRAV16D-DV11*00(1444),TRAV16N*00(1428)	no	0	0	0	0	0	0	0	0	0	0	0	1	1	0	3	0	0	1	2	1	1	0	5	0	0	1	0	2
CAMREGISGSWQLIF	NA	TRAJ22*00(280)	TRAV16D-DV11*00(1459),TRAV16N*00(1411)	no	0	0	0	0	0	0	0	0	0	0	0	0	0	0	0	0	0	0	2	0	0	0	0	0	0	0	0	0
CAMREGNNYAQGLTF	NA	TRAJ26*00(300)	TRAV16N*00(1467),TRAV16D-DV11*00(1435)	no	0	0	0	2	1	0	1	0	0	0	0	0	2	0	1	2	1	5	2	4	6	0	4	0	3	3	0	5
CAMREITGNTGKLIF	NA	TRAJ37*00(305)	TRAV16D-DV11*00(1452),TRAV16N*00(1452)	no	0	0	1	0	0	0	0	1	0	0	0	0	2	0	2	3	0	6	2	5	5	0	2	1	0	1	0	4
CAMRERSSGSWQLIF	NA	TRAJ22*00(295)	TRAV16D-DV11*00(1430.5),TRAV16N*00(1430.5)	no	0	0	0	0	0	0	0	0	0	0	0	0	0	0	0	0	0	0	3	0	3	0	0	0	0	0	1	1
CATVNTGANTGKLTF	NA	TRAJ52*00(320)	TRAV8-2*00(1314)	no	0	0	0	0	0	1	0	0	0	0	0	0	0	0	0	0	0	0	2	0	0	0	0	0	0	0	0	0
CAVSPMNYNQGKLIF	NA	TRAJ23*00(310)	TRAV7D-5*00(1363),TRAV7N-5*00(1363)	no	0	1	0	1	0	1	0	0	0	0	0	1	0	1	1	1	0	0	2	2	1	0	1	0	0	0	0	0
CAVSGYGSSGNKLIF	NA	TRAJ32*00(305)	TRAV7-3*00(717.5),TRAV7-5*00(717.5),TRAV7D-3*00(701.5)	no	0	0	1	0	1	0	0	0	0	0	0	0	2	0	0	1	1	2	3	1	1	0	1	0	0	0	0	0
CAVSGHDTNAYKVIF	NA	TRAJ30*00(305)	TRAV7-5*00(1435)	no	0	0	0	0	0	0	0	0	0	0	0	0	0	0	0	0	0	0	2	0	0	0	0	0	0	0	0	0
CAVSMPNSAGNKLTF	NA	TRAJ17*00(300)	TRAV7D-5*00(727.5),TRAV7N-5*00(727.5)	no	2	0	0	0	2	1	3	0	0	0	0	0	0	0	0	0	0	0	2	0	0	1	0	0	0	0	0	2
CAVSMVTEGADRLTF	NA	TRAJ45*00(290)	TRAV7-3*00(1343),TRAV7D-3*00(1287)	no	0	0	0	0	0	0	0	0	0	0	0	0	0	0	0	0	0	0	2	0	0	0	0	0	0	0	0	0
CAVSMATGGNNKLTF	NA	TRAJ56*00(320)	TRAV7-5*00(1450)	no	0	1	4	4	3	2	4	0	0	0	0	0	1	2	5	2	2	7	2	2	7	0	2	0	0	6	1	2
CAVSMGGSALGRLHF	NA	TRAJ18*00(300)	TRAV7-3*00(725),TRAV7N-6*00(711.5),TRAV7D-3*00(701.5),TRAV7-6*00(639.5)	no	1	0	1	1	0	0	0	0	0	0	0	0	0	0	0	1	0	0	2	2	0	0	0	0	1	0	0	0
CAVSMIASGSWQLIF	NA	TRAJ22*00(285)	TRAV7-5*00(1190)	no	0	0	0	0	0	0	0	0	0	0	0	0	0	0	0	0	0	0	2	0	0	0	0	0	0	0	0	0
CAVSMTNSAGNKLTF	NA	TRAJ17*00(320)	TRAV7D-5*00(1135),TRAV7N-5*00(1135)	no	2	1	1	0	3	5	5	0	2	2	0	2	0	5	1	4	0	3	2	2	4	0	2	0	1	6	4	8
CAVSMTTASLGKLQF	NA	TRAJ24*00(280)	TRAV7-5*00(725),TRAV7D-5*00(709),TRAV7N-5*00(709)	no	0	1	1	1	0	0	0	0	1	2	1	0	1	0	0	2	0	0	2	0	1	1	2	0	0	0	0	3
CAVSMNNNAGAKLTF	NA	TRAJ39*00(320)	TRAV7-5*00(1386)	no	0	1	1	0	0	1	0	0	0	0	0	0	1	1	0	0	0	1	2	0	0	0	1	0	0	0	0	0
CAVRMTNSAGNKLTF	NA	TRAJ17*00(320)	TRAV7D-5*00(1418),TRAV7N-5*00(1418)	no	0	0	0	0	1	0	0	0	0	0	0	2	0	0	0	1	0	0	2	1	0	0	0	0	0	1	0	1
CAVRNRGSALGRLHF	NA	TRAJ18*00(315)	TRAV7-5*00(1414)	no	0	0	0	0	0	0	0	0	0	0	0	0	0	0	0	0	0	0	2	0	0	0	0	1	0	0	0	0
CAASVPSSGSWQLIF	NA	TRAJ22*00(300)	TRAV7-4*00(1400),TRAV7D-4*00(1384),TRAV7N-4*00(1310)	no	0	0	0	0	0	0	0	0	0	0	0	0	0	0	0	0	0	0	2	0	0	0	0	0	0	0	0	0
CAASFTSSSFSKLVF	NA	TRAJ50*00(300)	TRAV14D-1*00(1512),TRAV14N-1*00(1512),TRAV14D-2*00(1352),TRAV14N-2*00(1352),TRAV14-2*00(1320)	no	0	0	0	0	0	0	0	0	0	0	0	0	0	0	0	0	0	0	2	0	0	0	0	0	0	0	0	0
CAASPSTGGNNKLTF	NA	TRAJ56*00(300)	TRAV14D-1*00(1483.5),TRAV14N-1*00(1483.5),TRAV14D-2*00(1324),TRAV14N-2*00(1324)	no	0	0	1	0	0	0	0	0	0	0	0	1	0	0	0	0	0	0	2	0	0	0	0	0	0	0	0	0
CAASVSGGSNYKLTF	NA	TRAJ53*00(310)	TRAV14-2*00(1549),TRAV14D-2*00(1421),TRAV14N-2*00(1421),TRAV14D-1*00(1357),TRAV14N-1*00(1357)	no	0	0	0	0	1	0	0	0	0	0	0	0	1	0	0	0	0	0	2	0	1	0	0	0	0	0	0	0
CAASARGSALGRLHF	NA	TRAJ18*00(300)	TRAV14D-3-DV8*00(1435),TRAV14-3*00(1307),TRAV14N-3*00(1283)	no	2	2	2	1	0	4	4	0	2	0	0	0	2	3	0	0	0	0	3	1	1	0	0	0	0	0	0	0
CAASARAGNTGKLIF	NA	TRAJ37*00(285)	TRAV14-2*00(1554),TRAV14D-2*00(1426),TRAV14N-2*00(1426),TRAV14D-1*00(1362),TRAV14N-1*00(1362)	no	0	0	0	0	0	0	1	0	0	1	0	2	0	0	0	0	0	0	2	0	0	0	0	0	0	0	0	0
CAASASGGSNAKLTF	NA	TRAJ42*00(305)	TRAV14-2*00(965),TRAV14D-2*00(901),TRAV14N-2*00(901),TRAV14D-1*00(853),TRAV14N-1*00(853)	no	0	0	0	0	0	0	1	0	0	0	0	0	0	0	0	0	0	0	2	1	0	0	1	0	0	2	0	0
CAASARGTNTGKLTF	NA	TRAJ27*00(280)	TRAV14D-3-DV8*00(1485),TRAV14-3*00(1357),TRAV14N-3*00(1325)	no	0	0	1	2	2	1	1	0	0	0	0	0	0	0	0	0	0	0	2	0	0	0	0	0	0	0	0	0
CAASGMNYNQGKLIF	NA	TRAJ23*00(305)	TRAV14D-2*00(1557),TRAV14N-2*00(1557),TRAV14-2*00(1429),TRAV14D-1*00(1397),TRAV14N-1*00(1397)	no	0	0	3	0	1	0	1	0	0	0	0	0	1	0	0	1	2	0	2	1	0	0	0	0	0	1	0	0
CAASGTTASLGKLQF	NA	TRAJ24*00(280)	TRAV14D-1*00(1429),TRAV14D-2*00(1429),TRAV14N-1*00(1429),TRAV14N-2*00(1429),TRAV14-2*00(1349)	no	0	0	1	0	0	1	0	0	1	0	0	0	0	0	0	0	0	0	2	0	0	0	0	1	1	1	0	0
CAASDYGSSGNKLIF	NA	TRAJ32*00(315)	TRAV14D-1*00(1565),TRAV14N-1*00(1565),TRAV14D-2*00(1405),TRAV14N-2*00(1405),TRAV14-2*00(1373)	no	3	2	3	0	1	2	2	0	0	0	1	3	6	2	1	0	0	0	3	1	1	0	0	0	0	0	0	0
CAASDASSGSWQLIF	NA	TRAJ22*00(320)	TRAV14D-1*00(1525),TRAV14N-1*00(1525),TRAV14D-2*00(1365),TRAV14N-2*00(1365)	no	0	0	1	0	0	0	1	0	0	0	0	0	0	1	1	0	2	2	4	1	3	0	3	0	0	0	1	0
CAASEATASLGKLQF	NA	TRAJ24*00(280)	TRAV14D-1*00(1533),TRAV14N-1*00(1533),TRAV14D-2*00(1373),TRAV14N-2*00(1373),TRAV14-2*00(1341)	no	0	0	3	0	0	1	0	0	0	0	0	0	0	0	0	0	0	0	2	0	0	0	3	0	0	0	0	0
CAASETSGGNYKPTF	NA	TRAJ6*00(310)	TRAV14-2*00(1525),TRAV14D-2*00(1397),TRAV14N-2*00(1397)	no	0	0	0	0	0	0	1	0	0	0	0	0	0	1	0	0	0	0	3	0	0	0	0	0	1	0	0	0
CAASNYGSSGNKLIF	NA	TRAJ32*00(320)	TRAV14-1*00(1270)	no	1	0	7	2	2	0	1	0	2	2	1	0	2	0	0	3	0	3	3	1	1	0	1	0	1	1	0	5
CAASPVNTGNYKYVF	NA	TRAJ40*00(310)	TRAV14-2*00(1491),TRAV14D-2*00(1363),TRAV14N-2*00(1363),TRAV14D-1*00(1315),TRAV14N-1*00(1315)	no	0	0	0	0	15	0	3	0	2	0	0	0	2	0	0	0	0	3	2	0	0	0	0	0	0	0	0	0
CAASPTNSAGNKLTF	NA	TRAJ17*00(310)	TRAV7-2*00(709.5),TRAV7D-2*00(709.5),TRAV14N-3*00(637)	no	0	0	0	0	0	3	3	0	2	0	0	0	1	2	0	0	0	0	2	0	0	0	0	2	0	0	0	0
CAGDPLNTGNYKYVF	NA	TRAJ40*00(300)	TRAV7D-3*00(1402),TRAV7-3*00(1370)	no	0	0	0	0	0	0	0	0	0	0	0	0	0	0	0	0	0	0	2	0	0	0	0	0	0	0	0	0
CILRVNQGGSAKLIF	NA	TRAJ57*00(315)	TRAV21/DV12*00(1435)	no	0	0	0	3	3	3	3	0	1	0	0	0	2	2	3	0	1	0	2	0	2	0	2	1	0	0	0	1
CALSELDSGYNKLTF	NA	TRAJ11*00(295)	TRAV15-2-DV6-2*00(1495)	no	0	0	0	0	0	0	0	0	0	0	0	5	1	0	0	0	0	0	2	1	0	0	0	0	0	0	0	0
CALSELNGSNYQLIW	NA	TRAJ33*00(265)	TRAV15D-2-DV6D-2*00(1486),TRAV15N-2*00(1486)	no	0	0	0	0	0	0	0	0	0	0	0	0	0	0	0	0	0	0	2	0	0	0	0	0	0	0	0	0
CALSEPNTNTGKLTF	NA	TRAJ27*00(290)	TRAV15D-2-DV6D-2*00(1489),TRAV15N-2*00(1489)	no	0	0	0	0	0	0	0	0	1	0	0	0	0	0	0	0	0	1	2	0	0	0	0	0	0	0	0	1
CALSDPGYSNNRLTL	NA	TRAJ7*00(294)	TRAV6N-6*00(1321),TRAV6-6*00(1193),TRAV6D-6*00(1193)	no	0	0	0	0	0	0	0	0	0	0	0	0	0	0	0	0	0	0	2	0	0	0	0	0	0	0	0	0
CALSDTGANTGKLTF	NA	TRAJ52*00(315)	TRAV6N-6*00(1471),TRAV6-6*00(1343),TRAV6D-6*00(1343)	no	0	1	0	0	0	0	2	0	1	0	0	0	1	2	3	1	0	2	2	0	1	0	1	0	0	0	0	1
CAVSVMNYNQGKLIF	NA	TRAJ23*00(305)	TRAV3D-3*00(1407),TRAV3N-3*00(1407),TRAV3-3*00(1343)	no	0	0	2	0	0	0	0	0	0	0	0	0	0	0	0	0	0	0	3	0	0	0	0	0	0	0	0	0
CAVSALSGSFNKLTF	NA	TRAJ4*00(310)	TRAV3-1*00(1101.5),TRAV3-4*00(1019)	no	0	0	1	0	0	0	0	0	0	0	0	0	0	0	0	0	0	0	2	0	2	0	0	0	0	0	0	0
CAVSAGSSGSWQLIF	NA	TRAJ22*00(290)	TRAV3-4*00(1302.5),TRAV3-1*00(1206.5)	no	0	0	0	0	0	0	0	0	0	0	0	0	0	0	0	0	0	0	2	0	0	0	0	0	0	0	0	0
CAVSDPSSGSWQLIF	NA	TRAJ22*00(300)	TRAV3D-3*00(1367),TRAV3N-3*00(1367),TRAV3-3*00(1303)	no	0	0	0	0	0	0	0	0	0	0	0	0	0	0	0	0	0	0	2	0	0	0	0	0	0	0	0	0
CAVSPTSGGNYKPTF	NA	TRAJ6*00(305)	TRAV3-1*00(1341),TRAV3-4*00(1341)	no	0	0	0	1	0	0	0	2	0	0	0	0	2	0	0	0	3	3	3	2	1	0	1	0	0	2	0	0
CAVRSGTQVVGQLTF	NA	TRAJ5*00(315)	TRAV3D-3*00(1437),TRAV3N-3*00(1437),TRAV3-3*00(1373)	no	0	0	0	0	0	0	0	0	0	0	0	0	0	0	0	0	0	0	2	0	0	0	0	0	0	0	0	0
CAVRNYGSSGNKLIF	NA	TRAJ32*00(325)	TRAV3-3*00(1388),TRAV3D-3*00(1388),TRAV3N-3*00(1388)	no	1	0	0	2	1	1	0	0	0	1	1	0	1	1	2	0	0	0	2	2	0	1	8	0	1	0	0	3
CAVRLNTEGADRLTF	NA	TRAJ45*00(300)	TRAV3-3*00(1429),TRAV3D-3*00(1365),TRAV3N-3*00(1365)	no	0	0	0	0	0	0	0	0	0	0	0	0	0	0	0	0	0	1	2	0	0	0	0	0	0	0	0	0
CAVRVYTEGADRLTF	NA	TRAJ45*00(305)	TRAV3-3*00(1293),TRAV3D-3*00(1229),TRAV3N-3*00(1229)	no	0	0	0	0	0	0	0	0	0	0	0	0	0	0	0	0	0	0	2	0	0	0	0	0	0	0	0	0
CAAGATGANTGKLTF	NA	TRAJ52*00(310)	TRAV19*00(1535)	no	0	0	0	0	0	0	2	1	0	0	0	1	0	0	0	0	0	1	2	1	1	0	1	0	0	1	0	1
CAAGAATGGNNKLTF	NA	TRAJ56*00(310)	TRAV19*00(1519)	no	0	1	2	0	0	1	0	0	0	1	0	0	0	1	1	1	2	1	3	5	4	0	0	0	0	0	0	2
CAAGANQGGSAKLIF	NA	TRAJ57*00(310)	TRAV19*00(1535)	no	0	0	0	0	0	2	2	0	0	0	0	0	0	1	0	0	0	2	3	2	0	0	0	0	0	0	0	1
CAAGDTGANTGKLTF	NA	TRAJ52*00(315)	TRAV19*00(1514)	no	0	1	1	0	1	0	1	0	2	0	0	0	0	0	2	4	0	0	2	0	3	1	1	0	0	2	0	0
CAAGDSGGSNYKLTF	NA	TRAJ53*00(315)	TRAV19*00(1323)	no	2	0	0	0	3	1	1	0	0	0	0	1	0	1	0	0	2	4	2	2	6	0	1	0	0	1	0	2
CAAGYSGGSNAKLTF	NA	TRAJ42*00(315)	TRAV19*00(1440)	no	0	0	0	0	1	0	0	0	1	0	0	0	0	0	0	0	1	0	2	0	0	0	0	0	0	0	0	0
CAAGENQGGSAKLIF	NA	TRAJ57*00(310)	TRAV19*00(1520)	no	0	0	0	0	0	0	1	0	0	0	0	0	0	0	0	0	0	0	2	2	0	0	1	0	0	0	1	0
CVLGLHL_NTNKVVF	NA	TRAJ34*00(295)	TRAV6-2*00(1399.5)	no	0	0	0	0	0	0	0	0	0	0	0	0	0	0	0	0	0	0	2	0	0	0	0	0	0	0	0	0
CVVGLMG_SGNKLIF	NA	TRAJ32*00(310)	TRAV11*00(1450),TRAV11D*00(1450),TRAV11N*00(1354)	no	0	0	0	0	0	0	0	0	0	0	0	0	0	0	0	0	0	0	2	1	0	0	0	0	3	0	0	0
CALSYQA_GSNRLTF	NA	TRAJ28*00(315)	TRAV12D-2*00(821),TRAV12N-2*00(821)	no	0	0	0	0	0	0	0	0	0	0	0	0	0	0	0	0	0	0	2	0	0	0	0	0	0	0	0	0
CALRIMG_SGNKLIF	NA	TRAJ32*00(317)	TRAV12-3*00(729),TRAV12-1*00(706),TRAV12D-3*00(649),TRAV12N-3*00(649)	no	1	0	0	0	0	0	0	0	0	0	0	0	0	1	0	0	0	0	2	0	0	0	2	0	0	0	0	0
CAVSIMG_SGNKLIF	NA	TRAJ32*00(315)	TRAV7-5*00(1432)	no	0	0	0	3	0	0	0	0	0	1	0	0	0	0	0	0	0	0	2	0	0	0	0	0	0	1	0	1
CAVRDII_AGAKLTF	NA	TRAJ39*00(300)	TRAV3-1*00(930),TRAV3-4*00(850)	no	0	0	0	0	0	0	0	0	0	0	0	0	0	0	0	0	0	0	2	0	0	0	0	0	0	0	0	0
CALGDRR_NTGKLIF	NA	TRAJ37*00(285)	TRAV6-6*00(1489),TRAV6D-6*00(1489),TRAV6N-6*00(1361)	no	0	0	0	0	0	0	0	0	0	0	0	0	0	0	0	0	0	0	2	0	0	0	0	0	0	0	0	0
CALSHNR_NTGKLIF	NA	TRAJ37*00(305)	TRAV6-5*00(1280),TRAV6N-5*00(1265)	no	0	0	0	0	0	0	0	0	0	0	0	0	0	0	0	0	0	0	2	0	0	0	0	0	0	0	0	1
CATDD*Q_AGNKLTF	NA	TRAJ17*00(320)	TRAV8N-2*00(854)	no	0	0	1	0	0	0	1	0	0	0	0	2	0	0	0	0	0	0	2	2	0	0	0	0	0	0	1	0
CVLSAYQGGRALIF	NA	TRAJ15*00(297)	TRAV9-2*00(1137),TRAV9D-2*00(1112),TRAV9N-3*00(1086),TRAV9N-2*00(1073)	no	0	0	0	0	0	0	0	0	0	1	0	0	0	0	0	0	0	1	2	0	0	0	0	0	0	1	0	0
CVLSAGTNAYKVIF	NA	TRAJ30*00(264)	TRAV9-2*00(728),TRAV9D-2*00(724),TRAV9N-2*00(680),TRAV9N-3*00(677),TRAV9N-4*00(677)	no	0	0	1	0	0	0	0	0	0	0	0	0	0	0	0	0	0	0	2	0	1	0	0	0	0	0	0	0
CVLGDNTNTGKLTF	NA	TRAJ27*00(292)	TRAV6-1*00(1310)	no	0	1	0	0	0	0	0	0	0	0	0	0	0	0	0	1	0	0	2	0	0	0	0	0	0	0	0	1
CVVGYNTNTGKLTF	NA	TRAJ27*00(297)	TRAV11*00(1394),TRAV11D*00(1394),TRAV11N*00(1298)	no	2	0	0	1	1	0	1	0	3	0	0	1	3	0	1	0	0	0	3	2	3	0	1	0	0	0	0	0
CVVGADTNTGKLTF	NA	TRAJ27*00(277)	TRAV11*00(1420),TRAV11D*00(1420),TRAV11N*00(1324)	no	0	0	1	0	2	1	3	1	1	0	0	0	0	0	0	0	0	0	3	6	0	1	1	0	1	0	0	0
CVVGAKDYAQGLTF	NA	TRAJ26*00(270)	TRAV11*00(1459.5),TRAV11D*00(1459.5),TRAV11N*00(1363.5)	no	0	0	0	0	0	0	0	0	0	0	0	0	0	0	0	0	0	0	2	0	0	0	0	0	0	0	0	0
CALVASSGSWQLIF	NA	TRAJ22*00(305)	TRAV13-1*00(1332),TRAV13D-1*00(1164)	no	0	1	3	0	2	3	0	2	0	0	2	2	0	1	3	0	0	2	3	4	3	0	3	0	0	3	0	2
CALAASSGSWQLIF	NA	TRAJ22*00(310)	TRAV13-1*00(1212.5)	no	0	0	1	0	0	1	0	0	1	0	0	0	2	1	0	0	1	1	3	7	2	0	1	0	0	2	0	1
CALGTSGGNYKPTF	NA	TRAJ6*00(305)	TRAV13-1*00(1359)	no	1	1	0	0	0	0	3	1	0	0	0	0	7	3	2	0	0	1	2	1	1	0	0	0	0	0	0	0
CALGASSSFSKLVF	NA	TRAJ50*00(305)	TRAV13-1*00(1380),TRAV13D-1*00(1204)	no	0	1	1	3	0	6	2	0	2	0	0	0	0	0	1	1	0	1	2	0	1	0	0	0	0	0	0	1
CALELNTGYQNFYF	NA	TRAJ49*00(295)	TRAV13-1*00(1387),TRAV13D-1*00(1211)	no	0	0	0	0	0	0	0	0	0	0	0	0	0	0	1	0	0	0	4	0	1	0	0	0	0	0	0	1
CALEPDYNQGKLIF	NA	TRAJ23*00(285)	TRAV13-1*00(1387),TRAV13D-1*00(1211)	no	0	0	0	0	0	0	0	0	0	0	0	0	0	0	0	0	0	0	2	0	1	0	0	0	0	0	0	0
CALERGTGNYKYVF	NA	TRAJ40*00(280)	TRAV13-1*00(1375.5),TRAV13D-1*00(1199.5)	no	0	0	0	0	0	1	0	0	0	0	0	0	0	0	0	0	0	0	2	0	1	0	0	0	0	0	0	1
CALERGEGADRLTF	NA	TRAJ45*00(280)	TRAV13-1*00(1195),TRAV13D-1*00(1051)	no	0	0	0	0	0	0	0	0	0	0	0	0	0	0	0	0	0	2	2	0	3	2	0	0	0	0	0	0
CALERNYGNEKITF	NA	TRAJ48*00(290)	TRAV13-1*00(1312)	no	0	0	0	0	0	0	0	0	0	0	0	0	0	0	0	0	0	0	2	0	0	0	0	0	0	0	0	0
CALEHNTNTGKLTF	NA	TRAJ27*00(300)	TRAV13-1*00(1283)	no	0	0	0	0	0	0	0	0	0	0	0	0	0	0	0	0	0	0	2	0	0	0	0	0	1	0	0	0
CALEQVTGYQNFYF	NA	TRAJ49*00(280)	TRAV13-1*00(1395),TRAV13D-1*00(1219)	no	0	0	0	0	0	0	0	0	0	0	0	0	0	0	0	0	0	0	2	0	0	0	0	0	0	0	0	0
CALEGNNYAQGLTF	NA	TRAJ26*00(290)	TRAV13-1*00(1390),TRAV13D-1*00(1214)	no	0	0	0	0	0	0	0	0	0	0	0	0	0	0	0	0	0	0	2	0	0	0	0	0	0	0	0	0
CALSPMSNYNVLYF	NA	TRAJ21*00(290)	TRAV12-2*00(1418)	no	1	0	4	2	0	0	0	0	2	0	0	0	2	0	0	1	0	0	4	1	2	0	0	1	3	0	1	0
CALSPYQGGRALIF	NA	TRAJ15*00(300)	TRAV12D-2*00(1442),TRAV12N-2*00(1442),TRAV12-2*00(1266)	no	1	0	1	1	0	2	2	0	2	1	0	2	0	1	0	3	0	0	2	0	0	0	0	0	2	0	0	0
CALSPDTNAYKVIF	NA	TRAJ30*00(290)	TRAV12-2*00(1395),TRAV12D-2*00(1235),TRAV12N-2*00(1235)	no	0	0	0	0	0	1	0	0	1	0	0	0	0	1	1	2	0	1	3	2	3	0	0	0	1	2	0	1
CALSPNYNQGKLIF	NA	TRAJ23*00(295)	TRAV12D-2*00(1339),TRAV12N-2*00(1339),TRAV12-2*00(1196)	no	4	1	2	2	0	1	2	0	2	0	0	1	2	0	0	2	0	0	3	0	1	0	0	0	2	0	0	0
CALSHNSAGNKLTF	NA	TRAJ17*00(287)	TRAV12-2*00(1330)	no	0	0	0	0	0	1	0	0	0	0	0	0	0	0	0	1	0	0	2	0	0	0	0	0	0	0	0	0
CALSAMDSNYQLIW	NA	TRAJ33*00(282)	TRAV12-2*00(1396.5)	no	0	0	0	0	0	0	0	0	1	0	0	0	0	0	0	1	0	0	2	0	0	0	0	0	0	0	0	0
CALSASSGSWQLIF	NA	TRAJ22*00(310)	TRAV12D-2*00(1396.5),TRAV12N-2*00(1396.5),TRAV12-2*00(1220.5)	no	7	4	3	3	2	8	5	1	4	0	0	3	5	4	7	10	4	14	6	13	10	2	11	2	2	1	2	8
CALSGNYNQGKLIF	NA	TRAJ23*00(295)	TRAV12D-2*00(1359),TRAV12N-2*00(1359),TRAV12-2*00(1199)	no	0	1	2	1	0	0	0	0	0	0	0	0	0	0	1	0	0	1	4	0	1	0	0	0	0	1	0	1
CALSGTGNTGKLIF	NA	TRAJ37*00(295)	TRAV12D-2*00(1287.5),TRAV12N-2*00(1287.5)	no	0	0	1	2	0	0	3	0	0	0	0	1	2	0	1	2	0	0	3	2	0	0	0	0	0	0	0	1
CALSDSSGSWQLIF	NA	TRAJ22*00(290)	TRAV12-2*00(1337),TRAV12D-2*00(1337),TRAV12N-2*00(1337)	no	2	0	0	1	0	1	1	1	0	0	0	1	0	1	2	2	0	4	4	6	4	0	4	1	0	4	0	9
CALSDPSGSWQLIF	NA	TRAJ22*00(285)	TRAV12D-2*00(1183),TRAV12N-2*00(1183)	no	0	1	0	0	0	0	4	0	0	0	0	0	0	3	0	1	1	3	2	7	3	0	2	0	2	2	0	1
CALSDPTNAYKVIF	NA	TRAJ30*00(265)	TRAV12-2*00(648.5)	no	0	0	0	0	1	0	0	0	0	0	0	0	1	0	1	3	0	0	4	0	2	1	0	0	1	1	0	3
CALSDGTGNYKYVF	NA	TRAJ40*00(280)	TRAV12-2*00(1369)	no	0	0	0	0	0	0	0	0	0	0	0	0	1	0	1	0	0	1	2	0	0	0	1	1	0	0	0	1
CALSDTEGADRLTF	NA	TRAJ45*00(300)	TRAV12-2*00(1268)	no	1	0	0	0	0	2	0	0	0	0	0	0	2	1	5	1	2	10	5	6	7	0	2	2	0	2	2	6
CALSDNTNTGKLTF	NA	TRAJ27*00(300)	TRAV12-2*00(1385),TRAV12D-2*00(1225),TRAV12N-2*00(1225)	no	2	1	1	1	2	1	2	1	1	0	0	0	2	2	0	0	2	2	3	6	3	0	6	0	0	0	0	2
CALSEDYSNNRLTL	NA	TRAJ7*00(290)	TRAV12-2*00(1348),TRAV12D-2*00(1340),TRAV12N-2*00(1340)	no	0	0	2	0	2	2	0	1	0	0	0	0	1	0	1	0	1	1	3	3	2	0	4	0	0	0	5	2
CALSNHNYAQGLTF	NA	TRAJ26*00(285)	TRAV12D-2*00(1370),TRAV12N-2*00(1370),TRAV12-2*00(1194)	no	0	0	0	0	0	0	0	0	0	0	0	0	0	0	0	0	0	0	2	0	0	0	0	0	0	0	0	0
CALSPSSGSWQLIF	NA	TRAJ22*00(292)	TRAV12D-2*00(1237.5),TRAV12N-2*00(1237.5)	no	1	2	0	1	1	0	2	0	2	0	0	0	2	0	1	0	2	0	5	4	2	0	3	0	0	0	0	4
CALRLTGNTGKLIF	NA	TRAJ37*00(292)	TRAV12D-2*00(1369),TRAV12N-2*00(1369),TRAV12-2*00(1209)	no	0	0	0	0	0	0	0	0	1	0	0	0	1	1	0	0	0	2	3	0	1	0	0	0	0	0	0	0
CALRMNYNQGKLIF	NA	TRAJ23*00(305)	TRAV12-2*00(1349),TRAV12D-2*00(1349),TRAV12N-2*00(1349)	no	0	1	5	6	7	1	0	0	2	0	0	1	2	1	1	1	1	0	4	2	2	0	2	0	3	0	0	2
CALWEPDSNYQLIW	NA	TRAJ33*00(267)	TRAV15D-1-DV6D-1*00(1425),TRAV15N-1*00(1425)	no	0	0	0	0	0	0	0	0	0	0	0	1	0	0	1	0	0	0	2	0	1	0	0	0	0	0	0	0
CALGPDTNAYKVIF	NA	TRAJ30*00(299)	TRAV6D-7*00(1338),TRAV6N-7*00(1338),TRAV6-7-DV9*00(1243)	no	1	0	1	0	0	1	0	0	1	0	0	0	2	0	0	2	2	1	5	6	2	0	5	0	0	2	2	6
CALGPGTGGYKVVF	NA	TRAJ12*00(287)	TRAV6D-7*00(709),TRAV6N-7*00(709),TRAV6-6*00(682),TRAV6D-6*00(682),TRAV6-7-DV9*00(661.5),TRAV6N-6*00(618.5)	no	0	0	0	0	0	1	0	2	0	0	0	0	0	0	1	0	0	3	2	1	3	0	4	0	0	1	0	2
CALGQTGFASALTF	NA	TRAJ35*00(320)	TRAV6-6*00(1485),TRAV6D-6*00(1485),TRAV6N-6*00(1358)	no	0	0	0	0	0	0	0	0	0	0	0	0	0	0	0	0	0	1	2	0	0	0	0	0	0	0	0	0
CALGAQGTGSKLSF	NA	TRAJ58*00(290)	TRAV6-6*00(1478),TRAV6D-6*00(1478),TRAV6N-6*00(1350)	no	0	0	0	0	1	0	1	0	0	0	0	0	0	0	0	0	0	0	2	0	0	0	0	0	0	0	0	0
CALGDLSGSWQLIF	NA	TRAJ22*00(277)	TRAV6D-7*00(1470),TRAV6N-7*00(1470),TRAV6-7-DV9*00(1374)	no	0	1	0	2	0	0	1	0	0	0	1	1	0	0	1	3	0	0	2	0	2	0	0	0	0	1	0	1
CALGDLPNTNKVVF	NA	TRAJ34*00(270)	TRAV6-6*00(1160.5),TRAV6D-6*00(1160.5),TRAV6N-6*00(1068.5)	no	0	0	0	0	0	0	1	0	0	0	0	0	0	0	0	0	0	0	2	2	0	0	0	0	0	0	0	0
CALGDPQGGRALIF	NA	TRAJ15*00(275)	TRAV6-6*00(754.5),TRAV6D-6*00(754.5),TRAV6D-7*00(737),TRAV6N-7*00(737),TRAV6N-6*00(688.5),TRAV6-7-DV9*00(687)	no	0	0	1	0	1	1	2	1	1	0	0	0	2	1	0	2	0	0	2	3	0	0	2	0	0	0	0	1
CALGDRTNTGKLTF	NA	TRAJ27*00(280)	TRAV6-6*00(1505),TRAV6D-6*00(1505),TRAV6N-6*00(1377)	no	0	0	0	0	1	1	0	0	0	0	0	1	0	0	1	2	0	0	2	1	0	0	0	0	0	0	0	0
CALGDRSNYNVLYF	NA	TRAJ21*00(280)	TRAV6-6*00(1489),TRAV6D-6*00(1489),TRAV6N-6*00(1361)	no	0	0	0	0	0	0	0	0	0	0	0	0	0	0	0	0	0	0	2	0	0	0	0	0	1	0	0	0
CALGDHNNNNAPRF	NA	TRAJ43*00(272)	TRAV6-6*00(1387),TRAV6D-6*00(1387),TRAV6N-6*00(1275)	no	0	0	1	0	0	0	0	0	0	0	0	0	0	0	1	0	0	0	2	0	0	0	0	0	0	0	0	0
CALGDQAGGYKVVF	NA	TRAJ12*00(270)	TRAV6D-7*00(1395),TRAV6N-7*00(1395),TRAV6-7-DV9*00(1299)	no	1	0	0	0	1	0	1	0	0	0	0	0	0	0	0	1	0	0	2	2	0	0	0	0	0	0	1	0
CALGEGTNAYKVIF	NA	TRAJ30*00(280)	TRAV6-6*00(1495),TRAV6D-6*00(1495),TRAV6N-6*00(1367)	no	2	0	1	0	1	0	0	0	0	0	0	0	3	1	1	3	1	1	2	5	4	0	0	0	0	2	2	2
CALGEDTGNYKYVF	NA	TRAJ40*00(165)	TRAV6D-7*00(1460),TRAV6N-7*00(1460),TRAV6-7-DV9*00(1364)	no	0	0	0	0	0	0	0	0	0	0	0	0	0	0	0	0	0	0	2	0	0	0	0	0	0	0	0	0
CALGESSNTNKVVF	NA	TRAJ34*00(295)	TRAV6-6*00(845),TRAV6D-6*00(845)	no	0	0	1	0	1	0	1	0	0	0	0	1	0	0	0	0	0	0	2	0	0	0	0	0	0	0	0	0
CALGESSSFSKLVF	NA	TRAJ50*00(295)	TRAV6-6*00(1439),TRAV6D-6*00(1439),TRAV6N-6*00(1311)	no	0	0	0	0	1	0	0	0	0	0	0	0	0	0	0	0	0	0	3	0	0	0	0	0	0	0	0	0
CALGPSNMGYKLTF	NA	TRAJ9*00(300)	TRAV6D-7*00(1397),TRAV6N-7*00(1397),TRAV6-7-DV9*00(1307)	no	0	0	3	1	0	0	3	0	0	1	0	0	2	1	0	2	0	0	2	1	1	0	2	0	0	0	0	1
CALGYNTNTGKLTF	NA	TRAJ27*00(305)	TRAV6-6*00(740),TRAV6D-6*00(740),TRAV6D-7*00(714.5),TRAV6N-7*00(714.5),TRAV6N-6*00(679),TRAV6-7-DV9*00(669.5)	no	0	0	1	0	0	1	1	0	1	0	0	1	3	1	2	1	0	1	2	1	0	0	0	0	0	0	0	0
CALGTNSAGNKLTF	NA	TRAJ17*00(310)	TRAV6-6*00(740),TRAV6D-6*00(740),TRAV12-3*00(700),TRAV6N-6*00(679)	no	0	0	2	0	0	0	1	0	0	0	0	0	0	0	0	0	0	2	2	0	0	0	0	0	0	1	0	1
CALDHDTNAYKVIF	NA	TRAJ30*00(305)	TRAV6-6*00(1451),TRAV6D-6*00(1451),TRAV6N-6*00(1334)	no	0	0	0	0	0	0	0	0	0	0	0	0	0	0	1	0	0	0	2	0	0	0	0	0	0	0	0	0
CALTLNTGNYKYVF	NA	TRAJ40*00(300)	TRAV6-7-DV9*00(696),TRAV12-1*00(655.5),TRAV6D-7*00(653.5),TRAV6N-7*00(653.5)	no	0	0	0	0	1	0	0	0	0	0	0	1	0	0	0	0	0	0	2	2	0	0	0	0	1	0	0	0
CALTPSSGSWQLIF	NA	TRAJ22*00(300)	TRAV12D-1*00(1439),TRAV12N-1*00(1439)	no	1	0	0	2	0	0	1	0	0	0	0	0	1	0	0	1	0	0	3	0	0	0	0	0	0	0	0	0
CALSHNTNTGKLTF	NA	TRAJ27*00(300)	TRAV6-5*00(1455),TRAV6N-5*00(1440)	no	0	0	1	0	0	0	0	1	1	2	0	0	0	0	1	1	0	1	3	2	0	0	0	0	0	0	1	1
CALSVLSNTNKVVF	NA	TRAJ34*00(280)	TRAV6-7-DV9*00(1407),TRAV6D-7*00(1311),TRAV6N-7*00(1311)	no	0	0	0	0	0	0	0	0	0	0	0	0	0	0	1	0	0	0	2	0	0	0	0	0	0	0	0	0
CALSAGTGGYKVVF	NA	TRAJ12*00(290)	TRAV12D-3*00(1500),TRAV12N-3*00(1500),TRAV12-3*00(1340)	no	2	2	3	0	0	0	1	1	1	0	0	1	1	5	0	1	0	4	2	1	0	0	3	1	1	1	0	6
CALSGYQGGRALIF	NA	TRAJ15*00(295)	TRAV12D-3*00(1492),TRAV12N-3*00(1492),TRAV12-3*00(1332)	no	0	1	1	1	0	0	2	0	2	0	0	0	2	3	1	1	1	5	2	3	5	0	1	0	0	0	0	2
CALSGDTNAYKVIF	NA	TRAJ30*00(290)	TRAV12D-1*00(735),TRAV12N-1*00(735)	no	0	0	2	0	0	1	0	0	0	1	0	1	0	0	1	0	0	1	4	1	1	0	2	0	1	1	0	3
CALSGGQGGRALIF	NA	TRAJ15*00(275)	TRAV12D-3*00(1476),TRAV12N-3*00(1476),TRAV12-3*00(1316)	no	0	0	0	0	0	0	0	0	0	0	0	0	0	0	0	0	1	0	3	0	0	0	1	0	0	0	0	1
CALSGNNYAQGLTF	NA	TRAJ26*00(300)	TRAV12D-3*00(1401),TRAV12N-3*00(1401),TRAV12-3*00(1241)	no	1	0	0	0	4	0	0	0	0	0	0	0	0	0	2	0	0	0	3	2	1	0	0	0	0	1	0	0
CALSDWSNYNVLYF	NA	TRAJ21*00(280)	TRAV12D-3*00(1427.5),TRAV12N-3*00(1427.5),TRAV12-3*00(1275.5)	no	0	0	0	0	0	0	0	0	0	0	0	0	0	0	0	0	0	0	2	0	0	0	0	0	0	0	0	0
CALSDLYGNEKITF	NA	TRAJ48*00(280)	TRAV12D-3*00(1403),TRAV12N-3*00(1403),TRAV12-3*00(1275)	no	0	0	0	0	0	0	0	0	0	0	0	0	0	0	0	0	0	0	2	2	3	0	0	0	0	0	0	1
CALSDPNYAQGLTF	NA	TRAJ26*00(280)	TRAV12-1*00(1485)	no	0	0	0	0	0	0	1	0	0	0	0	1	0	0	0	0	0	0	2	0	1	0	0	0	0	0	0	0
CALSDPPNYNVLYF	NA	TRAJ21*00(270)	TRAV12D-3*00(1499),TRAV12N-3*00(1499),TRAV12-3*00(1339)	no	0	0	1	0	0	0	1	0	0	0	0	0	0	0	0	0	0	0	2	0	0	0	0	0	0	0	0	0
CALSDRAGGYKVVF	NA	TRAJ12*00(270)	TRAV12D-3*00(1443),TRAV12N-3*00(1443),TRAV12-3*00(1296)	no	0	0	0	0	0	0	1	0	0	0	0	0	1	0	0	2	3	3	2	3	3	0	2	1	1	0	0	2
CALSDRDGNEKITF	NA	TRAJ48*00(270)	TRAV12D-3*00(1451),TRAV12N-3*00(1451),TRAV12-3*00(1299)	no	0	0	0	0	0	0	0	0	0	0	0	0	0	0	0	0	0	0	2	0	0	0	0	0	0	0	0	0
CALSDRDYAQGLTF	NA	TRAJ26*00(262)	TRAV12D-3*00(1440),TRAV12N-3*00(1440),TRAV12-3*00(1288)	no	0	0	0	0	0	0	0	0	0	0	0	0	0	0	0	2	0	4	3	2	4	1	2	0	0	3	2	0
CALSDQTGGYKVVF	NA	TRAJ12*00(275)	TRAV12D-3*00(744),TRAV12N-3*00(744),TRAV12-1*00(729),TRAV12-3*00(677)	no	0	0	0	0	0	0	0	0	0	0	0	0	0	0	0	0	1	0	2	1	1	0	0	0	0	0	0	0
CALSDGTNTGKLTF	NA	TRAJ27*00(280)	TRAV12D-3*00(1398),TRAV12N-3*00(1398),TRAV12-3*00(1238)	no	0	0	0	0	0	0	2	0	1	0	0	0	0	0	0	2	0	1	3	1	2	0	0	0	0	0	0	0
CALSDGEGADRLTF	NA	TRAJ45*00(280)	TRAV12D-3*00(1494),TRAV12N-3*00(1494),TRAV12-3*00(1331)	no	0	0	0	1	0	0	0	0	0	0	0	0	0	0	0	0	0	0	2	0	1	0	0	0	0	0	0	0
CALSDMDSNYQLIW	NA	TRAJ33*00(290)	TRAV6-7-DV9*00(1417),TRAV6D-7*00(1321),TRAV6N-7*00(1321)	no	0	0	1	0	1	0	0	0	0	0	0	0	0	0	2	0	1	0	2	0	0	0	0	0	0	0	0	1
CALSDNYGNEKITF	NA	TRAJ48*00(285)	TRAV12D-3*00(1014),TRAV12N-3*00(1014),TRAV12-3*00(950)	no	0	0	0	0	1	1	3	0	0	0	0	0	2	0	3	0	1	3	3	2	6	0	0	0	0	1	0	0
CALSDNYSNNRLTL	NA	TRAJ7*00(285)	TRAV12D-3*00(1495),TRAV12N-3*00(1495),TRAV12-3*00(1335)	no	0	0	0	1	0	0	1	0	0	0	0	0	0	0	0	0	0	2	4	0	3	0	0	2	0	0	0	0
CALSEDYGNEKITF	NA	TRAJ48*00(285)	TRAV6-7-DV9*00(730),TRAV6D-7*00(682),TRAV6N-7*00(682),TRAV12-3*00(663)	no	0	0	1	0	0	0	0	0	0	0	0	0	0	1	1	0	0	1	2	0	0	0	0	0	0	0	0	0
CALSEDTNAYKVIF	NA	TRAJ30*00(290)	TRAV6-5*00(732.5),TRAV6N-5*00(724.5),TRAV6-7-DV9*00(714),TRAV6D-7*00(666),TRAV6N-7*00(666)	no	0	0	1	0	1	0	1	0	0	0	0	0	0	0	0	1	0	1	3	1	1	1	0	0	0	0	1	0
CALRDNTNTGKLTF	NA	TRAJ27*00(300)	TRAV12D-3*00(1446),TRAV12N-3*00(1446),TRAV12-3*00(1283)	no	2	0	0	1	0	1	0	0	2	0	0	0	1	1	2	1	0	1	3	4	2	0	3	0	0	0	0	1
CALRRGSALGRLHF	NA	TRAJ18*00(305)	TRAV12D-3*00(1458),TRAV12N-3*00(1458),TRAV12-3*00(1298)	no	2	1	0	1	2	1	5	1	1	0	3	1	4	1	0	2	0	3	2	2	1	0	3	0	0	1	0	2
CALNYGSSGNKLIF	NA	TRAJ32*00(330)	TRAV6-4*00(735),TRAV12-1*00(703.5),TRAV6D-4*00(679)	no	2	2	6	0	0	1	3	0	2	1	0	1	0	0	0	0	0	1	3	2	2	0	6	0	0	1	0	0
CAVRDDTNAYKVIF	NA	TRAJ30*00(300)	TRAV1*00(1430)	no	1	0	1	0	0	3	0	0	0	0	0	0	3	0	0	0	0	4	2	3	6	0	0	0	0	0	0	0
CAVRDNTNTGKLTF	NA	TRAJ27*00(292)	TRAV1*00(1414)	no	1	0	0	1	6	1	0	0	0	0	0	0	4	2	2	0	0	5	2	2	1	1	1	0	0	2	0	1
CAAGNTEGADRLTF	NA	TRAJ45*00(300)	TRAV4-4-DV10*00(1364),TRAV4D-4*00(1236),TRAV4N-4*00(1236)	no	0	1	0	0	0	0	1	0	0	0	0	0	0	0	1	0	1	0	2	2	1	0	0	0	0	0	2	0
CAADRDTGYQNFYF	NA	TRAJ49*00(285)	TRAV4-4-DV10*00(1345),TRAV4D-4*00(1217),TRAV4N-4*00(1217)	no	0	0	0	0	0	0	0	0	0	0	0	0	0	0	0	0	0	0	2	0	0	0	0	0	0	0	0	0
CAAEPNSAGNKLTF	NA	TRAJ17*00(300)	TRAV4D-4*00(687),TRAV4N-4*00(687),TRAV4-3*00(684.5),TRAV4D-3*00(628.5),TRAV4N-3*00(628.5),TRAV4-4-DV10*00(623)	no	0	2	0	1	0	0	0	0	0	0	0	2	1	0	0	0	0	2	2	0	0	0	0	0	0	0	0	0
CAAEASSGSWQLIF	NA	TRAJ22*00(290)	TRAV4-4-DV10*00(1327),TRAV4D-4*00(1327),TRAV4N-4*00(1327)	no	4	1	4	5	7	7	10	2	5	3	0	2	3	11	1	3	1	9	6	7	3	2	6	0	4	3	1	8
CAAEAPEGADRLTF	NA	TRAJ45*00(277)	TRAV4-3*00(1289),TRAV4D-3*00(1185),TRAV4N-3*00(1185)	no	0	0	0	0	0	0	0	0	0	0	0	0	0	0	0	0	3	0	2	0	0	0	0	0	0	0	0	0
CAAEAVTGYQNFYF	NA	TRAJ49*00(280)	TRAV4-4-DV10*00(1373),TRAV4D-4*00(1245),TRAV4N-4*00(1245)	no	0	0	0	0	0	0	0	0	0	0	0	0	0	0	0	0	0	1	3	0	1	1	0	0	0	0	0	0
CAAEADTGYQNFYF	NA	TRAJ49*00(277)	TRAV4-3*00(1373),TRAV4D-3*00(1261),TRAV4N-3*00(1261)	no	0	0	0	0	1	0	0	0	0	0	0	0	0	0	4	0	3	3	2	2	8	0	3	0	1	2	0	3
CAAEATGNTGKLIF	NA	TRAJ37*00(277)	TRAV4-4-DV10*00(1393),TRAV4D-4*00(1265),TRAV4N-4*00(1265)	no	3	4	6	2	1	9	7	0	3	0	0	1	1	7	0	0	0	0	2	1	0	0	0	0	0	0	0	1
CAAEAGSAGNKLTF	NA	TRAJ17*00(267)	TRAV4-3*00(1376),TRAV4D-3*00(1264),TRAV4N-3*00(1264)	no	0	0	0	0	1	1	1	1	0	0	0	0	0	1	0	0	0	1	2	0	1	0	0	0	0	0	0	0
CAAEGTEGADRLTF	NA	TRAJ45*00(295)	TRAV4-3*00(697.5),TRAV4-4-DV10*00(681.5),TRAV4D-3*00(641.5),TRAV4N-3*00(641.5),TRAV4D-4*00(617.5),TRAV4N-4*00(617.5)	no	0	0	0	0	0	0	0	0	0	0	0	0	0	0	0	0	1	0	3	1	1	0	0	0	0	0	0	0
CAAEDNNAGAKLTF	NA	TRAJ39*00(300)	TRAV4D-4*00(1347),TRAV4N-4*00(1347),TRAV4-4-DV10*00(1219)	no	0	0	0	0	1	0	0	0	0	0	2	0	0	0	0	0	0	1	2	0	0	0	0	0	0	0	0	0
CAAEEGANAYKVIF	NA	TRAJ30*00(270)	TRAV4-3*00(1395),TRAV4D-3*00(1283),TRAV4N-3*00(1283)	no	0	0	0	0	0	0	0	0	0	0	0	0	0	0	0	0	0	0	2	0	0	0	0	0	0	0	0	0
CAAEESSGSWQLIF	NA	TRAJ22*00(295)	TRAV4D-4*00(1363),TRAV4N-4*00(1363),TRAV4-4-DV10*00(1235)	no	0	0	0	0	0	0	0	0	0	0	0	0	0	1	0	0	0	2	2	0	0	0	0	0	0	1	0	0
CAALASSSFSKLVF	NA	TRAJ50*00(315)	TRAV4-4-DV10*00(1218),TRAV4D-4*00(1090),TRAV4N-4*00(1090)	no	1	1	3	2	2	1	2	0	1	0	0	1	2	5	1	0	3	6	4	4	2	2	2	1	0	2	1	5
CAASWDNYAQGLTF	NA	TRAJ26*00(285)	TRAV5-4*00(1407),TRAV5D-4*00(1311),TRAV5N-4*00(1311)	no	0	0	0	0	0	0	0	0	1	0	0	0	0	0	0	0	0	0	2	0	0	0	0	0	0	0	0	0
CAASATSGSWQLIF	NA	TRAJ22*00(285)	TRAV5-4*00(1465),TRAV5D-4*00(1369),TRAV5N-4*00(1369)	no	0	0	0	1	1	0	1	0	0	0	0	0	0	0	3	1	1	1	2	5	1	0	2	0	2	1	1	1
CAASRAEGADRLTF	NA	TRAJ45*00(285)	TRAV5-4*00(1367),TRAV5D-4*00(1279.5),TRAV5N-4*00(1279.5)	no	0	1	1	0	0	0	1	0	0	1	0	0	1	0	1	2	6	2	2	1	0	0	0	0	0	0	0	4
CAASPSNMGYKLTF	NA	TRAJ9*00(300)	TRAV5D-4*00(1450),TRAV5N-4*00(1450),TRAV5-4*00(1354)	no	4	2	0	0	1	1	4	2	1	1	1	0	1	4	0	0	0	1	3	5	2	0	1	0	0	0	1	1
CAMEPGANTGKLTF	NA	TRAJ52*00(300)	TRAV13-4-DV7*00(1395),TRAV13D-4*00(1320),TRAV13D-2*00(1226),TRAV13N-2*00(1226)	no	1	1	0	0	0	1	0	0	1	0	0	0	0	0	1	1	3	13	4	1	2	1	0	0	1	0	0	0
CAMEENNAGAKLTF	NA	TRAJ39*00(282)	TRAV13-4-DV7*00(1307.5),TRAV13D-4*00(1227.5)	no	0	0	0	0	0	0	0	0	0	0	0	0	0	0	0	0	0	0	2	0	0	0	0	0	0	0	0	0
CAMRYTEGADRLTF	NA	TRAJ45*00(305)	TRAV16N*00(1464),TRAV16D-DV11*00(1384)	no	1	0	0	0	0	0	0	0	0	0	0	0	0	0	0	1	0	0	2	0	0	0	0	0	0	0	0	3
CAMRMNYNQGKLIF	NA	TRAJ23*00(305)	TRAV6-3*00(1418),TRAV6D-3*00(1418)	no	1	0	0	0	1	0	0	0	3	0	0	0	0	0	0	0	0	3	3	1	0	0	1	0	0	0	0	0
CAMRADTNAYKVIF	NA	TRAJ30*00(290)	TRAV16D-DV11*00(1362),TRAV16N*00(1346)	no	0	0	0	0	0	0	0	0	0	0	0	0	0	0	0	0	1	3	2	1	1	0	1	0	0	1	0	0
CAMRGPSNTNKVVF	NA	TRAJ34*00(285)	TRAV16N*00(1426),TRAV16D-DV11*00(1346)	no	0	0	0	0	0	0	0	0	0	0	0	0	0	0	0	0	0	0	2	0	3	0	0	0	2	0	0	1
CAMRGNYNQGKLIF	NA	TRAJ23*00(295)	TRAV6-3*00(730),TRAV6D-3*00(725),TRAV16D-DV11*00(721),TRAV16N*00(713)	no	0	0	1	1	0	0	0	0	1	0	0	1	1	0	1	0	0	1	3	0	0	0	1	0	1	0	0	1
CAMRGNTGYQNFYF	NA	TRAJ49*00(295)	TRAV16N*00(1426),TRAV16D-DV11*00(1346)	no	0	0	0	1	0	0	1	0	0	0	0	0	0	0	0	0	0	0	3	0	0	0	3	0	0	1	0	0
CAMRGTGNTGKLIF	NA	TRAJ37*00(263)	TRAV16D-DV11*00(1332),TRAV16N*00(1316)	no	0	0	0	1	1	0	0	0	1	0	0	0	0	0	3	2	0	3	2	5	0	0	0	0	0	0	1	2
CAMREAYGNEKITF	NA	TRAJ48*00(280)	TRAV16N*00(1465),TRAV16D-DV11*00(1433)	no	0	0	1	0	1	0	0	0	0	0	0	0	0	0	0	0	0	0	2	0	0	0	1	0	0	0	0	0
CAMREGPGYQNFYF	NA	TRAJ49*00(270)	TRAV16N*00(993),TRAV16D-DV11*00(961)	no	0	0	1	1	1	0	0	0	2	1	0	0	1	0	0	0	0	2	2	5	0	0	0	0	0	1	0	2
CAMREGANYNVLYF	NA	TRAJ21*00(270)	TRAV16D-DV11*00(1499),TRAV16N*00(1419)	no	0	0	1	0	0	0	0	0	0	0	0	0	0	0	1	0	0	0	2	0	0	0	1	0	0	0	0	0
CAMREGGYANKMIF	NA	TRAJ47*00(265)	TRAV16N*00(1411),TRAV16D-DV11*00(1379)	no	0	0	0	0	0	0	0	0	0	0	0	0	0	0	0	0	1	0	2	0	0	0	1	0	0	0	0	0
CAMREGDSNNRIFF	NA	TRAJ31*00(270)	TRAV16D-DV11*00(1472),TRAV16N*00(1456)	no	0	0	0	0	1	1	0	0	0	0	0	0	0	0	2	8	0	1	2	3	4	0	5	0	1	3	0	6
CAMREGDYAQGLTF	NA	TRAJ26*00(270)	TRAV16D-DV11*00(1388),TRAV16N*00(1372)	no	0	0	0	0	0	0	0	0	0	0	0	0	0	0	1	4	0	1	3	4	2	0	1	1	1	0	1	2
CAMREGDYANKMIF	NA	TRAJ47*00(280)	TRAV16N*00(1459),TRAV16D-DV11*00(1379)	no	0	0	1	0	0	0	0	0	0	0	0	0	0	0	1	4	2	1	2	3	1	0	1	1	5	0	1	4
CAMREGTGGYKVVF	NA	TRAJ12*00(295)	TRAV16D-DV11*00(1464),TRAV16N*00(1448)	no	4	2	1	1	0	8	0	0	4	0	0	0	2	1	9	9	2	8	3	4	10	2	7	0	0	4	1	9
CAMREGNSNNRIFF	NA	TRAJ31*00(285)	TRAV16D-DV11*00(1448),TRAV16N*00(1432)	no	0	2	0	1	1	0	0	0	1	0	0	0	2	0	1	9	0	5	2	1	4	0	3	0	0	0	0	2
CAMREDYNQGKLIF	NA	TRAJ23*00(285)	TRAV16D-DV11*00(1451),TRAV16N*00(1435)	no	1	0	0	0	0	0	0	0	0	0	0	0	0	0	3	0	0	3	2	1	3	0	3	1	2	0	0	1
CAMREEDSNYQLIW	NA	TRAJ33*00(280)	TRAV16D-DV11*00(1270),TRAV16N*00(1254)	no	0	0	0	0	0	0	0	0	0	0	0	0	0	0	0	0	0	2	2	1	0	0	2	0	0	1	0	1
CAMRETEGADRLTF	NA	TRAJ45*00(290)	TRAV16D-DV11*00(1462),TRAV16N*00(1446)	no	0	0	0	0	0	0	0	0	0	0	0	0	0	0	0	0	0	0	2	3	0	1	0	0	0	0	0	1
CAMRESNMGYKLTF	NA	TRAJ9*00(290)	TRAV16D-DV11*00(1438),TRAV16N*00(1422)	no	0	0	1	1	0	0	0	0	2	0	0	0	0	0	1	2	0	2	2	1	1	0	3	0	2	1	0	4
CAMRENNYAQGLTF	NA	TRAJ26*00(290)	TRAV16D-DV11*00(1420),TRAV16N*00(1404)	no	2	0	0	0	0	0	0	0	1	0	0	0	0	0	3	8	0	13	2	4	3	1	4	0	0	0	2	4
CAMRENQGGRALIF	NA	TRAJ15*00(285)	TRAV16D-DV11*00(1484),TRAV16N*00(1404)	no	0	0	0	1	0	0	0	0	1	0	0	0	0	0	1	0	0	0	2	0	0	0	3	0	0	0	0	0
CAMRESSGSWQLIF	NA	TRAJ22*00(295)	TRAV16D-DV11*00(1396),TRAV16N*00(1380)	no	0	0	0	1	0	0	0	0	2	0	0	0	1	0	1	3	5	5	3	3	6	0	5	0	0	0	0	3
CAMREVNMGYKLTF	NA	TRAJ9*00(280)	TRAV16D-DV11*00(1415),TRAV16N*00(1399)	no	0	0	0	1	0	0	0	0	0	0	0	0	0	0	0	0	0	2	2	0	3	0	1	0	0	1	0	1
CAMREGDSNYQLIW	NA	TRAJ33*00(280)	TRAV16D-DV11*00(1447),TRAV16N*00(1431)	no	2	0	0	1	1	0	0	0	0	0	0	1	0	0	6	14	1	8	3	6	2	0	6	0	3	4	0	12
CAIDYDTNAYKVIF	NA	TRAJ30*00(300)	TRAV13-2*00(1185),TRAV13D-4*00(1101),TRAV13D-2*00(1057),TRAV13N-2*00(1057)	no	0	0	0	0	0	0	0	0	0	0	0	0	0	0	0	0	0	0	3	1	0	0	0	0	0	0	0	0
CAIDRSSGSWQLIF	NA	TRAJ22*00(290)	TRAV13D-2*00(1332.5),TRAV13N-2*00(1332.5),TRAV13-2*00(1173),TRAV13D-4*00(1171)	no	0	0	1	0	0	1	1	0	0	0	0	0	0	0	0	0	0	0	2	2	2	0	1	0	0	0	0	2
CAIDRSQGGRALIF	NA	TRAJ15*00(280)	TRAV13-2*00(1400),TRAV13D-4*00(1290),TRAV13D-2*00(1240),TRAV13N-2*00(1240)	no	0	0	0	0	0	0	0	0	0	0	0	0	0	0	0	0	0	0	2	0	1	0	0	0	0	0	0	0
CAIDRPSGSWQLIF	NA	TRAJ22*00(285)	TRAV13D-2*00(1373),TRAV13N-2*00(1373),TRAV13-2*00(1213),TRAV13D-4*00(1210)	no	0	0	0	0	0	0	1	0	0	0	0	0	0	0	0	0	0	0	2	0	0	0	0	0	0	0	0	2
CAIDRDTNAYKVIF	NA	TRAJ30*00(290)	TRAV13-2*00(1198.5),TRAV13D-2*00(1182.5),TRAV13N-2*00(1182.5),TRAV13D-4*00(1147.5)	no	0	0	0	0	0	0	0	0	0	0	0	0	0	0	0	0	0	0	2	1	3	0	1	0	0	0	0	0
CAIDLMDSNYQLIW	NA	TRAJ33*00(290)	TRAV13D-2*00(1361),TRAV13N-2*00(1361),TRAV13D-4*00(1218),TRAV13-4-DV7*00(1202),TRAV13-2*00(1201)	no	0	0	0	0	0	0	0	0	0	0	0	0	0	0	0	0	0	0	2	0	0	0	0	0	0	0	0	0
CATGASSGSWQLIF	NA	TRAJ22*00(295)	TRAV8D-1*00(1381),TRAV8-1*00(1333)	no	0	1	0	0	0	0	0	0	3	0	0	0	0	1	0	0	0	2	3	2	2	0	2	2	0	0	0	4
CATDSASGSWQLIF	NA	TRAJ22*00(285)	TRAV8-1*00(1412),TRAV8D-1*00(1372)	no	0	0	0	0	0	0	0	0	0	0	0	0	0	0	0	0	0	0	2	0	0	0	0	0	0	0	0	0
CATDHDTNAYKVIF	NA	TRAJ30*00(310)	TRAV8-1*00(1372),TRAV8D-1*00(1324)	no	0	0	0	0	0	0	0	0	0	0	0	0	0	0	0	4	0	3	5	4	2	0	3	0	0	0	0	4
CATDADTGNYKYVF	NA	TRAJ40*00(285)	TRAV8-1*00(1398),TRAV8D-1*00(1398)	no	0	0	0	0	0	0	0	0	0	0	0	0	0	0	1	0	0	3	4	0	3	0	0	0	1	2	0	2
CATDDDTNAYKVIF	NA	TRAJ30*00(300)	TRAV8N-2*00(1425)	no	0	0	0	0	0	0	0	0	0	0	0	0	0	0	3	1	2	0	3	1	2	0	2	0	0	3	0	2
CATDEDQGGRALIF	NA	TRAJ15*00(285)	TRAV8D-1*00(1390),TRAV8-1*00(1342)	no	0	0	0	0	0	0	0	0	0	0	0	0	0	0	0	0	0	0	2	1	1	0	0	0	0	0	0	0
CATDRGSALGRLHF	NA	TRAJ18*00(320)	TRAV8N-2*00(1372)	no	0	2	7	0	6	3	5	0	7	1	0	3	4	10	0	1	2	3	5	8	2	1	1	0	0	3	1	2
CATEASSGSWQLIF	NA	TRAJ22*00(295)	TRAV8-1*00(1429),TRAV8D-1*00(1381)	no	0	0	1	0	1	0	0	0	0	0	0	0	0	4	5	0	0	4	2	4	4	0	0	0	0	4	2	5
CATHASSGSWQLIF	NA	TRAJ22*00(305)	TRAV8-1*00(656),TRAV8D-1*00(632),TRAV13D-1*00(627.5),TRAV13N-1*00(619.5)	no	0	0	0	0	1	0	0	0	0	0	0	0	0	1	0	1	0	0	2	0	1	0	1	0	0	0	0	0
CATDADTNAYKVIF	NA	TRAJ30*00(290)	TRAV8D-2*00(1162)	no	0	0	0	1	0	0	0	0	0	0	0	0	0	0	3	2	1	0	5	2	0	0	0	0	0	0	0	0
CATDGSSGSWQLIF	NA	TRAJ22*00(290)	TRAV8D-2*00(1434)	no	0	0	0	1	0	1	0	0	0	0	0	0	0	0	1	0	2	1	3	0	1	0	3	0	0	0	0	1
CATDEGNMGYKLTF	NA	TRAJ9*00(285)	TRAV8D-2*00(1417)	no	0	0	0	0	1	0	0	0	0	0	0	0	0	0	2	0	0	2	2	0	0	0	0	0	0	1	0	0
CATDETGSFNKLTF	NA	TRAJ4*00(285)	TRAV8D-2*00(1350.5)	no	0	0	0	2	0	0	0	0	0	0	0	0	0	0	0	0	0	0	2	0	0	0	0	0	0	0	0	0
CAPYSGGSNAKLTF	NA	TRAJ42*00(315)	TRAV8-1*00(1329),TRAV8D-1*00(1281.5)	no	0	0	0	0	0	0	0	0	0	0	0	0	0	0	0	0	0	0	2	0	0	0	0	0	0	0	1	0
CAQTEGGFASALTF	NA	TRAJ35*00(287)	TRAV7-5*00(692),TRAV7N-6*00(662.5)	no	0	0	0	0	0	0	0	0	0	0	0	0	0	0	0	0	0	0	2	0	0	0	0	0	0	0	0	0
CAPDNVGDNSKLIW	NA	TRAJ38*00(315)	TRAV7D-3*00(1373),TRAV7-3*00(1341)	no	0	0	0	0	0	0	0	0	0	0	0	0	0	0	0	0	0	0	2	0	0	0	0	0	0	0	0	0
CAPGSGGSNAKLTF	NA	TRAJ42*00(310)	TRAV20*00(1401)	no	0	0	0	0	0	0	0	0	0	0	0	1	0	0	0	0	0	0	2	0	0	0	0	0	0	0	0	0
CAVVNVGDNSKLIW	NA	TRAJ38*00(310)	TRAV7-3*00(1420),TRAV7D-3*00(1388)	no	0	0	0	0	0	0	0	0	0	0	0	0	0	0	0	1	0	0	2	0	0	0	0	0	0	0	0	0
CAVMTNSAGNKLTF	NA	TRAJ17*00(320)	TRAV7-5*00(672.5),TRAV7D-5*00(672.5),TRAV7N-5*00(672.5)	no	1	0	0	0	1	1	0	0	2	0	1	3	2	1	2	0	3	0	2	1	0	1	0	0	0	0	0	3
CAVTRTASLGKLQF	NA	TRAJ24*00(264)	TRAV7D-5*00(1308),TRAV7N-5*00(1308)	no	0	0	0	0	0	0	0	0	0	0	0	0	0	0	0	0	0	0	2	0	0	0	0	0	0	0	0	0
CAVTASSGSWQLIF	NA	TRAJ22*00(305)	TRAV7-5*00(712.5)	no	0	0	0	2	0	0	0	0	2	0	0	0	1	2	4	1	0	4	9	3	3	0	3	1	0	1	0	3
CAVSYNTNTGKLTF	NA	TRAJ27*00(315)	TRAV7-3*00(715),TRAV7-5*00(707),TRAV7D-3*00(699)	no	0	0	2	0	0	0	1	0	0	0	0	0	1	0	3	1	1	1	3	0	2	0	0	0	0	1	0	0
CAVSSRNNNNAPRF	NA	TRAJ43*00(295)	TRAV7D-5*00(1403),TRAV7N-5*00(1403)	no	0	0	0	0	0	0	0	0	0	0	0	0	0	0	0	0	0	0	2	0	0	0	0	0	0	0	1	0
CAVSLDTNAYKVIF	NA	TRAJ30*00(290)	TRAV7-5*00(717.5),TRAV7D-5*00(717.5),TRAV7N-5*00(717.5)	no	1	0	0	0	0	0	2	0	0	0	0	0	0	0	1	1	0	1	6	1	2	0	1	0	0	1	0	5
CAVSPSSNTNKVVF	NA	TRAJ34*00(290)	TRAV7-5*00(1169.5)	no	0	0	1	1	0	9	2	2	0	0	0	0	3	0	0	1	1	4	5	1	1	0	1	0	0	1	1	0
CAVSPYQGGRALIF	NA	TRAJ15*00(300)	TRAV7D-5*00(1435),TRAV7N-5*00(1435)	no	3	1	1	1	8	0	3	0	1	1	0	0	7	0	0	3	1	4	3	2	6	1	1	0	0	0	1	1
CAVSPNTGYQNFYF	NA	TRAJ49*00(300)	TRAV7-3*00(717.5),TRAV7D-3*00(701.5),TRAV7-5*00(693.5)	no	1	0	2	0	1	0	2	0	0	0	0	0	1	1	0	0	1	3	4	0	2	0	0	0	0	1	0	0
CAVSMGTGNYKYVF	NA	TRAJ40*00(280)	TRAV7D-5*00(725),TRAV7N-5*00(725),TRAV7-6*00(711.5),TRAV7N-6*00(639.5)	no	0	1	0	0	0	0	1	0	0	0	0	0	0	0	0	1	1	1	2	2	0	1	1	0	0	0	0	1
CAVSMGNYAQGLTF	NA	TRAJ26*00(280)	TRAV7-5*00(725),TRAV7D-3*00(717.5),TRAV7-3*00(709)	no	1	0	0	0	0	0	1	0	1	0	0	0	0	0	2	1	0	3	2	2	0	1	0	0	0	1	3	4
CAVSMGTGGYKVVF	NA	TRAJ12*00(295)	TRAV7D-5*00(1450),TRAV7N-5*00(1450)	no	4	2	3	1	2	2	4	0	1	0	1	1	3	3	1	0	1	4	2	3	0	0	3	0	2	4	0	6
CAVSMDYNQGKLIF	NA	TRAJ23*00(289)	TRAV7-3*00(725),TRAV7D-3*00(701.5)	no	0	0	0	0	1	0	3	0	0	0	0	0	0	2	4	0	2	4	2	4	1	0	0	0	0	4	0	4
CAVSMDTGNYKYVF	NA	TRAJ40*00(285)	TRAV7-5*00(1450)	no	1	0	0	0	0	0	0	0	1	0	0	0	2	0	2	0	1	2	2	9	1	2	0	0	0	3	1	2
CAVSMDYSNNRLTL	NA	TRAJ7*00(295)	TRAV7-3*00(709),TRAV7D-3*00(685.5),TRAV7-1*00(680)	no	0	0	0	0	0	0	0	0	1	0	0	0	0	0	2	0	1	4	2	5	1	0	0	0	0	2	0	3
CAVSMMDSNYQLIW	NA	TRAJ33*00(282)	TRAV7-5*00(1442)	no	0	0	1	0	0	0	0	0	0	0	0	0	0	0	0	1	0	0	2	0	0	0	2	0	0	1	0	0
CAVSMTGNTGKLIF	NA	TRAJ37*00(282)	TRAV7-5*00(1266)	no	1	1	0	0	2	2	2	0	0	2	0	0	1	3	0	1	2	0	2	2	0	0	1	0	0	1	0	2
CAVSMNNYAQGLTF	NA	TRAJ26*00(290)	TRAV7-3*00(725),TRAV7-5*00(725),TRAV7D-3*00(701.5)	no	0	1	0	0	0	0	2	0	1	0	0	0	2	0	0	0	1	0	3	0	2	0	1	0	0	1	0	1
CAVSTDTNTGKLTF	NA	TRAJ27*00(285)	TRAV7-3*00(1408),TRAV7D-3*00(1371)	no	0	0	0	0	0	0	0	0	0	0	0	0	0	0	0	0	0	0	2	0	0	1	0	0	0	0	0	0
CAVSRGTNAYKVIF	NA	TRAJ30*00(280)	TRAV7-5*00(1416)	no	1	0	0	1	1	1	0	0	0	2	0	0	1	1	1	0	0	0	2	0	0	0	0	0	0	0	0	0
CAVRSSSGSWQLIF	NA	TRAJ22*00(300)	TRAV7D-5*00(1445),TRAV7N-5*00(1445)	no	0	0	1	0	2	0	0	0	0	0	0	0	0	0	1	0	0	0	2	0	2	0	3	0	0	0	0	2
CAVRYNTNTGKLTF	NA	TRAJ27*00(305)	TRAV7-3*00(715),TRAV7-5*00(715),TRAV7D-3*00(699)	no	1	0	2	0	1	0	2	0	0	1	0	3	2	1	0	0	1	0	2	0	0	1	0	0	0	1	0	0
CAVRDGTGGYKVVF	NA	TRAJ12*00(290)	TRAV7-5*00(1398)	no	0	0	0	0	0	0	0	0	0	0	1	0	0	0	0	0	0	0	2	0	0	0	0	0	0	0	0	0
CAASDNNAGAKLTF	NA	TRAJ39*00(300)	TRAV7D-4*00(920),TRAV7-4*00(904),TRAV7N-4*00(878)	no	2	0	3	7	4	6	6	0	2	4	1	2	2	4	0	7	0	1	3	1	3	0	3	0	0	1	0	0
CAATASSGSWQLIF	NA	TRAJ22*00(305)	TRAV14D-2*00(1428),TRAV14N-2*00(1428),TRAV14D-1*00(1316),TRAV14N-1*00(1316)	no	3	1	0	0	1	4	1	2	1	2	0	0	5	5	3	4	3	2	2	4	6	2	3	0	0	5	0	3
CAAQTTASLGKLQF	NA	TRAJ24*00(280)	TRAV14D-1*00(1537),TRAV14N-1*00(1537),TRAV14D-2*00(1377),TRAV14N-2*00(1377),TRAV14-2*00(1345)	no	1	0	0	3	0	2	1	0	0	0	0	0	0	0	0	0	0	0	3	0	0	0	0	0	0	0	0	0
CAAADRNSNNRIFF	NA	TRAJ31*00(295)	TRAV14N-3*00(1514),TRAV14-3*00(1418),TRAV14D-3-DV8*00(1354)	no	0	0	0	0	0	0	0	0	0	0	0	0	0	0	0	0	0	0	2	0	0	0	0	0	0	0	0	0
CAAGSGGSNYKLTF	NA	TRAJ53*00(310)	TRAV14D-1*00(1545),TRAV14N-1*00(1545),TRAV14D-2*00(1385),TRAV14N-2*00(1385),TRAV14-2*00(1353)	no	1	0	0	1	0	2	1	0	0	0	0	0	0	0	0	0	0	4	2	2	0	0	1	0	0	0	0	0
CAAGASSGSWQLIF	NA	TRAJ22*00(305)	TRAV14-3*00(1386),TRAV14N-3*00(1386),TRAV14D-3-DV8*00(1290)	no	4	2	1	2	5	4	5	0	3	4	0	1	2	1	8	8	4	8	6	6	9	2	2	1	1	1	1	2
CAAIHDTNAYKVIF	NA	TRAJ30*00(305)	TRAV7-2*00(712.5),TRAV7D-2*00(712.5)	no	0	0	0	0	0	0	1	0	0	0	0	0	0	0	1	0	0	0	2	0	0	0	0	0	0	0	0	0
CAAIMNYNQGKLIF	NA	TRAJ23*00(310)	TRAV10D*00(724.5),TRAV14D-1*00(724.5),TRAV14N-1*00(724.5),TRAV10*00(708.5),TRAV10N*00(696),TRAV14D-2*00(644.5),TRAV14N-2*00(644.5)	no	1	0	0	0	5	2	0	0	0	0	0	1	2	0	0	1	0	0	3	2	1	0	2	0	0	0	0	0
CAAMTNSAGNKLTF	NA	TRAJ17*00(320)	TRAV14D-2*00(979),TRAV14N-2*00(979),TRAV14-2*00(867)	no	3	3	1	1	5	1	7	1	0	1	0	2	8	7	2	2	1	0	2	2	1	0	2	0	0	3	0	2
CAAMTTASLGKLQF	NA	TRAJ24*00(280)	TRAV14D-1*00(775),TRAV14N-1*00(775),TRAV7-2*00(712.5),TRAV7D-2*00(712.5),TRAV14D-2*00(695),TRAV14N-2*00(695),TRAV14-2*00(679)	no	0	0	1	2	0	0	2	0	2	0	0	0	2	0	0	1	0	0	2	1	2	0	1	0	0	1	0	2
CAAITDTNAYKVIF	NA	TRAJ30*00(290)	TRAV14D-1*00(1534),TRAV14N-1*00(1534),TRAV14D-2*00(1374),TRAV14N-2*00(1374),TRAV14-2*00(1342)	no	0	0	0	0	0	0	0	0	0	0	0	0	0	0	0	0	0	0	2	0	0	0	0	0	0	1	0	0
CAATSMSNYNVLYF	NA	TRAJ21*00(295)	TRAV7-2*00(1374.5),TRAV7D-2*00(1374.5)	no	0	0	0	1	0	0	0	0	0	0	0	0	0	0	0	0	0	0	3	1	0	0	0	0	0	0	0	0
CAATSDYSNNRLTL	NA	TRAJ7*00(300)	TRAV14D-1*00(1141.5),TRAV14N-1*00(1141.5),TRAV14D-2*00(1096.5),TRAV14N-2*00(1096.5),TRAV14-2*00(1046)	no	0	0	0	0	0	0	0	0	0	0	0	0	0	0	0	0	0	0	3	0	0	0	0	0	0	0	0	1
CAASSSNMGYKLTF	NA	TRAJ9*00(300)	TRAV14D-2*00(772),TRAV14N-2*00(772),TRAV14D-3-DV8*00(748.5),TRAV14-2*00(708),TRAV14D-1*00(692),TRAV14N-1*00(692),TRAV14-3*00(684.5)	no	2	2	2	0	1	1	3	0	0	1	0	0	2	2	1	0	4	7	2	2	1	0	2	0	0	1	0	4
CAASSNTGNYKYVF	NA	TRAJ40*00(295)	TRAV14D-1*00(780),TRAV14N-1*00(780),TRAV14-3*00(740.5),TRAV14N-3*00(708.5),TRAV14D-2*00(700),TRAV14N-2*00(700),TRAV14-2*00(684)	no	0	0	2	1	0	0	2	0	1	0	0	0	3	2	3	1	1	0	2	1	3	0	0	1	1	0	1	2
CAASYGSSGNKLIF	NA	TRAJ32*00(310)	TRAV7-2*00(707),TRAV7D-2*00(707),TRAV10*00(706.5),TRAV10D*00(690.5),TRAV10N*00(666.5)	no	2	3	11	3	4	3	4	1	5	1	0	3	5	3	3	3	0	2	2	2	2	1	2	0	2	0	1	0
CAASPTGGNNKLTF	NA	TRAJ56*00(300)	TRAV14-2*00(1496),TRAV14D-2*00(1368),TRAV14N-2*00(1368)	no	3	2	6	0	1	2	0	0	0	0	1	0	0	0	2	1	1	2	5	2	2	0	0	0	1	0	0	2
CAASPNTGNYKYVF	NA	TRAJ40*00(287)	TRAV14-2*00(780),TRAV14D-2*00(716),TRAV14N-2*00(716),TRAV14D-1*00(684),TRAV14N-1*00(684)	no	3	3	4	1	2	0	1	0	1	0	0	0	1	0	3	3	3	7	4	12	2	0	7	1	0	2	0	3
CAASPYTGNYKYVF	NA	TRAJ40*00(285)	TRAV14-2*00(780),TRAV14N-3*00(727.5),TRAV14D-2*00(716),TRAV14N-2*00(716),TRAV14D-1*00(684),TRAV14N-1*00(684),TRAV14-3*00(679.5)	no	0	0	0	0	0	0	0	0	0	0	0	0	0	0	1	0	0	2	2	0	0	2	1	0	0	0	0	0
CAASPYQGGRALIF	NA	TRAJ15*00(284)	TRAV14D-1*00(732),TRAV14N-1*00(732),TRAV7-2*00(715),TRAV7D-2*00(715),TRAV14D-2*00(652),TRAV14N-2*00(652)	no	1	2	9	3	1	2	5	0	3	0	0	4	2	5	0	1	0	1	3	3	1	0	2	0	0	3	2	5
CAASPPSGSWQLIF	NA	TRAJ22*00(285)	TRAV14-2*00(1544),TRAV14D-2*00(1416),TRAV14N-2*00(1416),TRAV14D-1*00(1352),TRAV14N-1*00(1352)	no	0	0	0	0	0	0	0	0	1	0	0	0	0	0	1	0	0	2	2	2	1	0	0	0	0	0	0	0
CAASPDYSNNRLTL	NA	TRAJ7*00(320)	TRAV14D-1*00(1432),TRAV14D-2*00(1432),TRAV14N-1*00(1432),TRAV14N-2*00(1432),TRAV14-2*00(1352)	no	1	2	4	0	0	2	4	0	2	2	1	1	5	2	2	9	1	3	6	14	12	0	2	2	0	3	0	14
CAASVDYNQGKLIF	NA	TRAJ23*00(285)	TRAV14D-1*00(1461),TRAV14N-1*00(1461),TRAV14D-2*00(1301),TRAV14N-2*00(1301)	no	0	0	1	0	0	0	1	0	0	0	0	0	0	0	0	0	0	0	2	0	3	0	1	0	0	1	0	2
CAASVDTGNYKYVF	NA	TRAJ40*00(277)	TRAV14D-2*00(750.5),TRAV14N-2*00(750.5),TRAV14N-3*00(743),TRAV14-3*00(695),TRAV14-2*00(686.5),TRAV14D-1*00(670.5),TRAV14N-1*00(670.5),TRAV14D-3-DV8*00(663)	no	0	0	0	0	0	0	0	0	0	0	0	0	0	2	0	1	0	0	2	1	0	0	0	0	0	0	0	0
CAASAASGSWQLIF	NA	TRAJ22*00(285)	TRAV14-2*00(1450),TRAV14D-1*00(1450),TRAV14N-1*00(1450),TRAV14D-2*00(1402),TRAV14N-2*00(1402)	no	0	0	1	0	2	0	1	0	2	0	0	5	2	4	1	3	1	5	2	5	2	1	3	0	1	0	1	3
CAASAGNYAQGLTF	NA	TRAJ26*00(280)	TRAV14N-3*00(1555),TRAV14-3*00(1459),TRAV14D-3-DV8*00(1395)	no	0	0	1	2	3	0	4	0	0	0	0	1	0	1	1	0	1	3	2	3	3	0	0	0	0	1	1	4
CAASADYGNEKITF	NA	TRAJ48*00(285)	TRAV14-2*00(1570),TRAV14D-2*00(1442),TRAV14N-2*00(1442),TRAV14D-1*00(1378),TRAV14N-1*00(1378)	no	0	0	1	0	0	0	2	0	0	0	0	0	0	0	4	2	0	5	4	4	3	0	3	0	0	2	0	0
CAASASSSFSKLVF	NA	TRAJ50*00(305)	TRAV14D-1*00(1165),TRAV14N-1*00(1165)	no	0	1	2	2	7	6	9	3	3	2	1	2	1	4	3	3	3	5	3	1	6	2	3	1	2	0	1	5
CAASALWSNNRIFF	NA	TRAJ31*00(260)	TRAV14-2*00(1550),TRAV14D-2*00(1422),TRAV14N-2*00(1422),TRAV14D-1*00(1358),TRAV14N-1*00(1358)	no	0	0	0	0	0	0	0	0	0	0	0	0	0	0	0	0	0	0	2	0	0	0	0	0	0	0	0	0
CAASAGTGSNRLTF	NA	TRAJ28*00(300)	TRAV14-2*00(1463),TRAV14D-1*00(1463),TRAV14N-1*00(1463),TRAV14D-2*00(1415),TRAV14N-2*00(1415)	no	0	0	0	0	0	2	1	0	0	1	0	0	1	3	2	0	1	4	2	0	0	0	1	0	0	1	0	2
CAASAGTNAYKVIF	NA	TRAJ30*00(280)	TRAV14-2*00(1447),TRAV14D-2*00(1447),TRAV14N-2*00(1447),TRAV14D-1*00(1351),TRAV14N-1*00(1351)	no	4	1	2	2	4	1	1	0	1	0	1	2	5	3	3	0	0	1	4	2	3	0	2	0	0	3	0	1
CAASAGGMGYKLTF	NA	TRAJ9*00(260)	TRAV14D-1*00(1343.5),TRAV14N-1*00(1343.5),TRAV14D-2*00(1207),TRAV14N-2*00(1207)	no	0	0	0	0	0	0	1	0	0	0	0	0	0	0	0	0	0	0	2	0	1	0	0	0	0	0	0	0
CAASADNYAQGLTF	NA	TRAJ26*00(285)	TRAV14-1*00(1575)	no	0	1	1	0	1	0	1	0	2	0	0	0	0	1	0	2	0	3	3	5	4	0	4	0	0	1	1	10
CAASATSSGQKLVF	NA	TRAJ16*00(305)	TRAV14D-1*00(787.5),TRAV14N-1*00(787.5),TRAV14N-3*00(772),TRAV14-3*00(724),TRAV14D-2*00(707.5),TRAV14N-2*00(707.5),TRAV14D-3-DV8*00(692),TRAV14-2*00(691.5)	no	19	6	14	5	13	2	20	3	8	3	5	3	11	7	6	1	5	8	4	11	11	1	3	3	2	3	1	9
CAASANTGYQNFYF	NA	TRAJ49*00(282)	TRAV14-2*00(1479),TRAV14D-1*00(1479),TRAV14N-1*00(1479),TRAV14D-2*00(1431),TRAV14N-2*00(1431)	no	1	1	4	0	1	1	2	0	0	0	0	1	1	4	2	4	1	5	3	3	3	1	2	0	0	1	0	10
CAASGNTGYQNFYF	NA	TRAJ49*00(290)	TRAV14-2*00(1549),TRAV14D-2*00(1421),TRAV14N-2*00(1421),TRAV14D-1*00(1357),TRAV14N-1*00(1357)	no	1	1	1	0	2	3	4	0	0	0	0	0	1	2	0	0	1	1	2	3	1	0	0	0	0	2	0	2
CAASGDSGYNKLTF	NA	TRAJ11*00(290)	TRAV14-1*00(1539)	no	0	0	0	0	1	0	2	0	1	0	0	0	0	0	1	3	1	1	2	1	0	1	2	2	1	3	1	3
CAASGPGNTGKLIF	NA	TRAJ37*00(285)	TRAV14D-3-DV8*00(1486),TRAV14-3*00(1374),TRAV14N-3*00(1342)	no	0	0	1	0	0	0	1	0	0	0	0	0	1	0	0	0	0	0	2	0	0	0	0	0	1	0	0	0
CAASGDYNQGKLIF	NA	TRAJ23*00(285)	TRAV14-2*00(1445),TRAV14D-1*00(1445),TRAV14N-1*00(1445),TRAV14D-2*00(1397),TRAV14N-2*00(1397)	no	0	1	0	0	0	0	1	1	0	0	0	0	1	1	3	7	3	6	2	4	6	2	7	1	2	0	0	5
CAASGDYSNNRLTL	NA	TRAJ7*00(287)	TRAV14D-1*00(1389),TRAV14D-2*00(1389),TRAV14N-1*00(1389),TRAV14N-2*00(1389)	no	2	0	1	0	0	0	3	0	0	0	0	1	5	1	4	4	0	3	2	6	4	2	3	1	0	0	0	2
CAASGDTNAYKVIF	NA	TRAJ30*00(290)	TRAV14-2*00(1533),TRAV14D-2*00(1405),TRAV14N-2*00(1405),TRAV14D-1*00(1341),TRAV14N-1*00(1341)	no	2	1	0	1	0	3	4	0	0	0	0	0	2	1	0	0	2	4	6	5	2	2	2	0	0	2	0	6
CAASGTQVVGQLTF	NA	TRAJ5*00(305)	TRAV14D-3-DV8*00(775),TRAV14D-2*00(774.5),TRAV14N-2*00(774.5),TRAV14-3*00(711),TRAV14-2*00(710.5),TRAV14N-3*00(695),TRAV14D-1*00(694.5),TRAV14N-1*00(694.5)	no	2	0	6	0	5	0	3	0	1	0	0	1	4	2	0	1	0	3	3	4	1	0	0	0	0	0	0	5
CAASGGTGGYKVVF	NA	TRAJ12*00(290)	TRAV14D-1*00(1453),TRAV14N-1*00(1453)	no	5	1	2	1	4	6	6	1	4	0	1	3	6	5	2	0	0	0	3	1	2	0	0	0	0	0	0	3
CAASGNNAGAKLTF	NA	TRAJ39*00(274)	TRAV14N-3*00(1390.5),TRAV14-3*00(1302.5),TRAV14D-3-DV8*00(1238.5)	no	3	1	1	1	4	3	3	1	3	3	0	1	3	1	0	2	1	1	3	0	1	0	1	1	1	1	0	2
CAASDNTGNYKYVF	NA	TRAJ40*00(295)	TRAV14-1*00(782.5)	no	0	0	0	0	0	0	0	0	1	0	1	0	0	0	0	0	0	0	2	1	0	0	0	1	1	0	0	0
CAASDPSGSWQLIF	NA	TRAJ22*00(285)	TRAV14D-1*00(1286.5),TRAV14N-1*00(1286.5),TRAV14D-2*00(1142.5),TRAV14N-2*00(1142.5)	no	2	1	1	0	2	0	0	0	0	0	0	1	0	2	3	2	0	0	2	1	2	0	0	0	0	1	1	0
CAASEPTGYQNFYF	NA	TRAJ49*00(264)	TRAV14-2*00(1445),TRAV14D-2*00(1333),TRAV14N-2*00(1333),TRAV14D-1*00(1269),TRAV14N-1*00(1269)	no	0	0	0	0	0	0	0	0	0	0	0	0	0	0	0	0	0	0	2	0	1	0	0	0	0	0	0	0
CAASEQGTGSKLSF	NA	TRAJ58*00(300)	TRAV14-2*00(1541),TRAV14D-2*00(1413),TRAV14N-2*00(1413),TRAV14D-1*00(1349),TRAV14N-1*00(1349)	no	0	0	3	0	4	0	3	0	0	0	0	1	2	0	1	0	0	3	2	0	1	1	0	0	3	0	0	3
CAASEAEGADRLTF	NA	TRAJ45*00(285)	TRAV14-2*00(1525),TRAV14D-2*00(1397),TRAV14N-2*00(1397),TRAV14D-1*00(1333),TRAV14N-1*00(1333)	no	0	0	0	0	0	0	2	0	0	0	0	0	0	0	1	1	0	4	2	2	0	0	0	0	0	0	0	0
CAASEGTNAYKVIF	NA	TRAJ30*00(280)	TRAV14N-3*00(775),TRAV14D-2*00(734.5),TRAV14N-2*00(734.5),TRAV14-3*00(727),TRAV14D-3-DV8*00(695)	no	0	0	4	1	1	0	1	0	0	0	0	0	5	0	1	4	1	5	2	2	1	1	2	0	0	3	0	5
CAASEDSGYNKLTF	NA	TRAJ11*00(290)	TRAV14D-2*00(1533),TRAV14N-2*00(1533),TRAV14-2*00(1405),TRAV14D-1*00(1373),TRAV14N-1*00(1373)	no	0	0	0	0	0	0	1	0	0	0	0	0	0	2	0	0	0	1	3	0	0	0	2	0	0	2	0	3
CAASETQVVGQLTF	NA	TRAJ5*00(295)	TRAV14D-1*00(1180.5),TRAV14N-1*00(1180.5)	no	0	0	0	0	0	0	2	0	0	0	0	0	0	1	0	0	1	0	2	0	0	0	0	0	0	1	0	0
CAASESNMGYKLTF	NA	TRAJ9*00(290)	TRAV14-2*00(782.5),TRAV14N-3*00(759),TRAV14D-2*00(718.5),TRAV14N-2*00(718.5),TRAV14-3*00(711),TRAV14D-1*00(686.5),TRAV14N-1*00(686.5)	no	0	0	0	1	0	2	0	0	0	0	0	0	2	1	2	0	1	1	2	5	1	0	0	0	0	1	0	1
CAASENYNQGKLIF	NA	TRAJ23*00(295)	TRAV14D-2*00(1565),TRAV14N-2*00(1565),TRAV14-2*00(1437),TRAV14D-1*00(1405),TRAV14N-1*00(1405)	no	3	1	3	3	1	0	0	0	3	0	0	0	3	2	0	1	2	8	2	3	2	0	3	1	1	1	0	3
CAASEGTGSNRLTF	NA	TRAJ28*00(295)	TRAV14N-3*00(1550),TRAV14-3*00(1454),TRAV14D-3-DV8*00(1390)	no	0	0	1	0	0	0	1	0	0	0	0	0	0	0	0	0	0	0	3	0	2	0	1	0	0	1	0	1
CAASEGGSNAKLTF	NA	TRAJ42*00(290)	TRAV14-1*00(782.5),TRAV14-2*00(774.5),TRAV14D-2*00(710.5),TRAV14N-2*00(710.5)	no	2	1	3	1	3	6	3	0	1	0	0	1	1	0	1	2	0	2	3	3	1	0	2	0	1	0	0	0
CAASTSNMGYKLTF	NA	TRAJ9*00(300)	TRAV14D-1*00(1464),TRAV14N-1*00(1464),TRAV14D-2*00(1304),TRAV14N-2*00(1304)	no	1	0	1	0	2	3	2	1	0	0	0	0	1	2	1	0	0	1	2	1	0	0	1	0	0	0	0	0
CAASTNTGNYKYVF	NA	TRAJ40*00(290)	TRAV14N-3*00(1516),TRAV14-3*00(1420),TRAV14D-3-DV8*00(1356)	no	0	0	0	0	0	0	2	0	0	0	0	0	0	0	0	0	0	0	2	2	2	0	0	0	0	0	0	1
CAASNTGGNYKPTF	NA	TRAJ6*00(285)	TRAV14-1*00(1512)	no	0	0	0	0	0	0	0	0	0	0	0	0	0	0	0	0	0	0	2	0	0	0	0	0	0	0	0	0
CAASLDTNAYKVIF	NA	TRAJ30*00(295)	TRAV7-2*00(1435),TRAV7D-2*00(1435)	no	2	0	1	0	0	3	1	0	0	0	0	0	3	1	3	2	1	0	2	0	4	0	0	0	0	3	0	6
CAASLNTGNYKYVF	NA	TRAJ40*00(292)	TRAV10N*00(1370.5),TRAV10*00(1362.5),TRAV10D*00(1362.5)	no	1	0	0	1	1	3	4	0	2	0	0	0	4	1	0	1	2	1	2	0	3	2	1	0	0	0	0	2
CAASLNYNQGKLIF	NA	TRAJ23*00(300)	TRAV14D-1*00(777.5),TRAV14N-1*00(777.5),TRAV14D-2*00(697.5),TRAV14N-2*00(697.5),TRAV14-2*00(681.5)	no	4	2	5	1	3	6	6	1	2	0	0	0	6	4	1	7	2	5	2	1	1	1	2	4	4	5	0	3
CAASLSSGSWQLIF	NA	TRAJ22*00(295)	TRAV10N*00(1450),TRAV10D*00(1402),TRAV10*00(1370)	no	3	0	2	2	1	4	5	1	1	1	0	3	2	5	1	3	4	6	4	6	2	1	2	0	2	0	1	4
CAASPNTNTGKLTF	NA	TRAJ27*00(287)	TRAV10D*00(725),TRAV7-2*00(717.5),TRAV7D-2*00(717.5),TRAV10*00(709),TRAV10N*00(701)	no	4	0	3	0	6	2	6	0	2	0	1	3	3	5	0	2	1	0	2	0	0	0	0	0	0	0	0	1
CAASPNTGYQNFYF	NA	TRAJ49*00(300)	TRAV14-2*00(777.5),TRAV10*00(725),TRAV14D-2*00(713.5),TRAV14N-2*00(713.5),TRAV10D*00(709),TRAV10N*00(685),TRAV14D-1*00(681.5),TRAV14N-1*00(681.5)	no	3	0	1	3	2	1	3	0	1	2	0	0	0	3	4	8	1	9	3	12	0	0	2	0	2	2	0	11
CAASHDTNAYKVIF	NA	TRAJ30*00(305)	TRAV7-2*00(653.5),TRAV7D-2*00(653.5)	no	0	0	0	2	0	0	1	0	0	0	0	0	1	2	0	0	0	1	2	3	2	0	1	0	0	7	0	0
CAASVNYNQGKLIF	NA	TRAJ23*00(292)	TRAV7-2*00(1419),TRAV7D-2*00(1419)	no	3	2	2	1	5	0	9	1	1	1	0	0	5	3	1	3	0	4	2	1	4	0	6	0	2	4	0	1
CAASGTEGADRLTF	NA	TRAJ45*00(295)	TRAV7-2*00(701.5),TRAV7D-2*00(701.5),TRAV14-3*00(650)	no	1	1	0	0	1	1	0	1	1	0	0	3	0	1	1	0	1	2	2	3	2	0	3	0	2	0	0	0
CAASGRSGGYKVVF	NA	TRAJ12*00(270)	TRAV7-2*00(1254),TRAV7D-2*00(1254)	no	0	0	0	0	0	0	0	0	0	0	0	0	0	0	0	0	0	0	2	0	0	0	0	0	0	0	0	0
CAASGGSALGRLHF	NA	TRAJ18*00(300)	TRAV7-2*00(1427),TRAV7D-2*00(1427)	no	4	1	5	3	13	4	9	4	13	3	1	4	14	13	1	2	0	2	3	5	4	0	1	1	3	1	0	3
CAASMSSGSWQLIF	NA	TRAJ22*00(290)	TRAV10*00(1377),TRAV10D*00(1377),TRAV10N*00(1367)	no	0	0	1	0	2	3	1	0	1	0	0	0	1	1	0	0	0	0	2	0	0	0	1	0	0	1	0	1
CAASMASGSWQLIF	NA	TRAJ22*00(285)	TRAV10N*00(727.5),TRAV10D*00(708.5),TRAV10*00(692.5)	no	0	1	0	0	1	0	1	0	0	0	0	1	2	1	0	0	0	0	2	0	4	0	0	0	0	0	0	2
CAASMGTNAYKVIF	NA	TRAJ30*00(280)	TRAV10*00(1409),TRAV10D*00(1377),TRAV10N*00(1319)	no	0	0	0	1	1	2	1	0	1	0	0	0	1	0	0	0	1	0	4	1	2	0	0	0	0	3	0	0
CAASMGGSNAKLTF	NA	TRAJ42*00(290)	TRAV10D*00(732.5),TRAV10*00(716.5),TRAV10N*00(703.5),TRAV7-2*00(701),TRAV7D-2*00(701)	no	2	0	1	0	0	0	3	0	0	0	0	0	0	0	0	0	2	0	2	0	0	0	0	0	0	0	0	0
CAASMDYSNNRLTL	NA	TRAJ7*00(287)	TRAV10N*00(1367.5),TRAV10D*00(1329.5),TRAV10*00(1297.5)	no	0	0	0	0	0	0	0	0	2	0	0	0	0	0	0	0	1	1	2	4	0	1	0	0	0	1	0	1
CAASRSSGSWQLIF	NA	TRAJ22*00(290)	TRAV7-2*00(1424),TRAV7D-2*00(1424)	no	1	0	10	2	7	7	1	1	4	3	0	5	6	2	4	2	1	1	5	5	4	1	1	0	0	3	1	5
CAASKEGGSAKLIF	NA	TRAJ57*00(285)	TRAV10*00(1439),TRAV10D*00(1407),TRAV10N*00(1359)	no	0	0	0	0	0	0	0	0	0	0	0	0	0	0	0	0	0	1	2	0	0	0	0	0	0	0	0	0
CAASKESAGNKLTF	NA	TRAJ17*00(275)	TRAV10N*00(1263),TRAV10D*00(1220),TRAV10*00(1188)	no	0	0	0	0	0	0	0	0	0	0	0	0	0	0	0	0	0	0	2	0	0	0	0	0	0	0	0	0
CAARLSGSFNKLTF	NA	TRAJ4*00(302)	TRAV14D-2*00(1419),TRAV14N-2*00(1419),TRAV14-2*00(1299),TRAV14D-1*00(1275),TRAV14N-1*00(1275)	no	0	0	0	0	1	0	1	0	4	0	0	0	2	0	1	1	0	0	2	2	0	0	2	0	0	0	2	3
CAARSYTGNYKYVF	NA	TRAJ40*00(165)	TRAV14D-1*00(1539),TRAV14N-1*00(1539),TRAV14D-2*00(1395),TRAV14N-2*00(1395),TRAV14-2*00(1363)	no	0	0	0	0	0	0	0	0	0	0	0	0	0	0	0	0	0	0	2	0	0	0	0	0	0	0	0	0
CAARSGTGGYKVVF	NA	TRAJ12*00(290)	TRAV10N*00(706.5),TRAV10D*00(682.5),TRAV10*00(666.5),TRAV14D-1*00(633.5),TRAV14N-1*00(633.5)	no	0	0	0	0	0	0	0	0	0	0	0	0	0	0	0	0	0	1	2	0	2	0	0	0	0	0	0	0
CAARPSSGSWQLIF	NA	TRAJ22*00(300)	TRAV14D-2*00(1197.5),TRAV14N-2*00(1197.5),TRAV14-2*00(1099),TRAV14D-1*00(1082.5),TRAV14N-1*00(1082.5)	no	0	1	0	0	2	0	0	0	0	0	0	0	0	1	0	0	3	0	2	3	0	0	0	0	0	1	0	1
CAARVGDSNYQLIW	NA	TRAJ33*00(264)	TRAV10*00(1354),TRAV10D*00(1322),TRAV10N*00(1274)	no	0	0	0	0	0	0	0	0	0	0	0	0	0	0	0	0	0	0	2	0	0	0	0	0	0	0	0	0
CAARANYGNEKITF	NA	TRAJ48*00(305)	TRAV14-1*00(1539)	no	0	2	0	1	0	0	1	0	0	0	0	0	0	0	0	1	0	4	2	4	3	0	0	0	2	0	0	1
CAARADYSNNRLTL	NA	TRAJ7*00(300)	TRAV14N-3*00(770),TRAV14-2*00(753.5),TRAV14-3*00(722),TRAV14D-3-DV8*00(690),TRAV14D-2*00(689.5),TRAV14N-2*00(689.5)	no	0	0	0	0	0	0	0	0	0	0	0	0	0	0	0	0	1	0	2	1	1	0	1	0	1	0	0	2
CAARDDTNAYKVIF	NA	TRAJ30*00(300)	TRAV14D-3-DV8*00(770),TRAV14-2*00(753.5),TRAV14-3*00(706),TRAV14N-3*00(690),TRAV14D-2*00(689.5),TRAV14N-2*00(689.5)	no	1	0	0	0	1	2	1	0	0	0	1	0	0	2	1	1	0	1	2	1	0	1	2	1	0	3	0	0
CAARTSGGNYKPTF	NA	TRAJ6*00(305)	TRAV14D-2*00(1435),TRAV14N-2*00(1435),TRAV14-2*00(1307),TRAV14D-1*00(1275),TRAV14N-1*00(1275)	no	1	0	1	1	4	1	2	0	2	2	0	1	2	1	0	0	1	2	2	1	1	0	2	0	3	0	0	3
CAARRGSALGRLHF	NA	TRAJ18*00(305)	TRAV14-2*00(737.5),TRAV14D-2*00(673.5),TRAV14N-2*00(673.5),TRAV7-2*00(667),TRAV7D-2*00(667)	no	2	1	7	2	2	4	3	0	3	1	0	0	9	6	0	0	2	0	3	1	2	1	2	1	1	0	0	2
CAARNTEGADRLTF	NA	TRAJ45*00(300)	TRAV14-2*00(1523),TRAV14D-2*00(1395),TRAV14N-2*00(1395),TRAV14D-1*00(1331),TRAV14N-1*00(1331)	no	2	0	0	0	0	0	1	1	0	0	0	0	0	0	0	1	0	1	2	1	1	0	0	1	0	1	0	1
CAARNNTNTGKLTF	NA	TRAJ27*00(300)	TRAV7-2*00(1414),TRAV7D-2*00(1414)	no	0	0	0	0	1	0	0	0	4	0	0	0	0	0	0	0	0	0	2	0	0	0	0	0	0	1	0	0
CAANDDTNAYKVIF	NA	TRAJ30*00(300)	TRAV7-2*00(1393.5),TRAV7D-2*00(1393.5)	no	0	0	0	0	0	0	0	0	0	0	0	0	0	0	0	0	0	0	2	0	0	0	0	0	0	0	0	2
CAANRGSALGRLHF	NA	TRAJ18*00(315)	TRAV10*00(1416),TRAV10D*00(1384),TRAV10N*00(1336)	no	5	0	3	0	9	1	3	1	2	2	0	1	3	4	0	1	0	2	2	0	5	1	0	0	2	0	0	0
CAANNVGDNSKLIW	NA	TRAJ38*00(315)	TRAV14-2*00(759),TRAV7-2*00(712.5),TRAV7D-2*00(712.5),TRAV14D-2*00(695),TRAV14N-2*00(695),TRAV14D-1*00(663),TRAV14N-1*00(663)	no	0	0	2	0	1	0	3	0	0	0	0	0	0	3	0	1	0	0	2	1	0	0	1	0	0	1	0	1
CSASPDTNTGKLTF	NA	TRAJ27*00(285)	TRAV5-1*00(1429)	no	0	0	0	0	0	0	0	0	0	0	0	0	0	0	0	0	0	0	2	0	0	0	0	0	0	0	0	0
CALSEGNMGYKLTF	NA	TRAJ9*00(285)	TRAV6N-6*00(1479),TRAV6-6*00(1351),TRAV6D-6*00(1351)	no	1	1	2	2	2	0	3	0	1	0	0	0	2	2	3	0	0	0	3	1	0	0	1	0	3	0	0	0
CAVNSGGSNAKLTF	NA	TRAJ42*00(330)	TRAV3-3*00(1278.5),TRAV3D-3*00(1214.5),TRAV3N-3*00(1214.5)	no	0	0	2	1	6	5	4	0	1	1	0	2	3	3	0	2	2	0	2	2	1	0	0	0	1	0	0	0
CAVTVMSNYNVLYF	NA	TRAJ21*00(295)	TRAV3D-3*00(1408),TRAV3N-3*00(1408),TRAV3-3*00(1344)	no	0	0	0	0	0	0	0	0	0	0	0	0	0	0	0	0	0	0	2	0	0	0	0	0	0	0	0	0
CAVSPTGGNNKLTF	NA	TRAJ56*00(300)	TRAV3-3*00(709),TRAV3-4*00(701),TRAV3D-3*00(677),TRAV3N-3*00(677),TRAV3-1*00(653)	no	0	0	0	0	0	0	0	0	0	0	0	0	0	0	0	1	0	0	3	0	2	0	0	0	0	0	0	1
CAVSPTGFASALTF	NA	TRAJ35*00(305)	TRAV3-3*00(1362),TRAV3D-3*00(1362),TRAV3N-3*00(1362)	no	0	0	0	0	0	0	0	0	0	0	0	0	0	0	0	0	1	0	2	0	2	0	0	0	0	0	0	0
CAVSRDYSNNRLTL	NA	TRAJ7*00(304)	TRAV3D-3*00(1450),TRAV3N-3*00(1450),TRAV3-3*00(1386)	no	0	0	0	0	0	0	0	0	0	0	0	0	2	0	0	0	0	1	3	0	0	0	2	0	0	0	0	0
CAVSHNTNTGKLTF	NA	TRAJ27*00(300)	TRAV3D-3*00(1107),TRAV3N-3*00(1107),TRAV3-3*00(1051)	no	0	1	0	0	0	0	1	0	1	0	0	1	0	3	2	1	0	1	2	0	2	0	0	0	0	3	0	0
CAVSVYQGGRALIF	NA	TRAJ15*00(295)	TRAV3D-3*00(1455),TRAV3N-3*00(1455),TRAV3-3*00(1391)	no	0	0	0	1	1	0	2	0	1	0	1	0	0	0	0	0	0	0	2	0	0	1	0	0	0	0	0	1
CAVSVDTNAYKVIF	NA	TRAJ30*00(290)	TRAV3D-3*00(1319),TRAV3N-3*00(1319),TRAV3-3*00(1255)	no	0	0	0	0	0	0	0	0	0	0	0	0	0	0	0	4	0	0	2	2	2	0	2	0	0	0	1	1
CAVSADTNAYKVIF	NA	TRAJ30*00(295)	TRAV3D-3*00(722),TRAV3N-3*00(722),TRAV3-3*00(690),TRAV3-1*00(682),TRAV3-4*00(634)	no	2	0	0	0	1	0	0	1	1	1	0	0	0	2	0	0	0	0	3	3	1	0	0	0	1	3	1	2
CAVSAGTGGYKVVF	NA	TRAJ12*00(290)	TRAV3D-3*00(1428),TRAV3N-3*00(1428),TRAV3-3*00(1364)	no	4	2	2	4	0	2	0	0	3	2	0	0	3	0	0	4	2	0	3	3	4	0	1	0	0	0	0	2
CAVSAWQGGRALIF	NA	TRAJ15*00(275)	TRAV3D-3*00(1447),TRAV3N-3*00(1447),TRAV3-3*00(1383)	no	0	0	0	0	0	0	0	0	0	0	0	0	0	0	0	0	0	0	2	0	0	0	0	0	0	0	0	0
CAVSAAGSGGKLTL	NA	TRAJ44*00(285)	TRAV3-3*00(1417),TRAV3D-3*00(1353),TRAV3N-3*00(1353)	no	0	0	0	0	0	0	3	0	1	0	0	0	2	0	0	0	2	0	2	0	1	0	0	2	0	0	0	0
CAVSAEGGNEKITF	NA	TRAJ48*00(265)	TRAV3-3*00(1378),TRAV3D-3*00(1314),TRAV3N-3*00(1314)	no	0	0	0	0	0	0	0	0	0	0	0	0	0	0	0	0	0	0	2	0	0	0	0	0	0	0	0	0
CAVSDDSAGNKLTF	NA	TRAJ17*00(285)	TRAV3-1*00(1439),TRAV3-4*00(1343)	no	0	0	0	0	0	0	0	0	0	0	0	0	0	0	0	0	0	0	2	0	1	0	0	0	0	0	0	0
CAVSDSSGSWQLIF	NA	TRAJ22*00(290)	TRAV3D-3*00(1431),TRAV3N-3*00(1431),TRAV3-3*00(1367)	no	0	0	0	0	0	0	1	0	0	0	0	0	0	0	0	0	2	1	2	2	2	0	1	0	0	0	1	1
CAVSDSGGNYKPTF	NA	TRAJ6*00(295)	TRAV3D-3*00(1447),TRAV3N-3*00(1447),TRAV3-3*00(1383)	no	1	0	0	0	0	0	0	0	0	0	0	0	0	0	0	0	0	0	2	0	1	0	0	0	0	0	0	0
CAVSEAEGADRLTF	NA	TRAJ45*00(277)	TRAV3-3*00(1407),TRAV3D-3*00(1343),TRAV3N-3*00(1343)	no	0	0	0	0	0	0	0	0	0	0	0	0	0	0	0	0	0	0	2	0	0	0	0	0	0	0	0	0
CAVSENYGNEKITF	NA	TRAJ48*00(290)	TRAV3-3*00(1399),TRAV3D-3*00(1399),TRAV3N-3*00(1399)	no	1	0	0	0	0	0	0	0	0	0	0	0	0	0	0	0	0	0	2	2	0	0	0	0	0	0	0	0
CAVRTNSAGNKLTF	NA	TRAJ17*00(310)	TRAV3D-3*00(1456.5),TRAV3N-3*00(1456.5),TRAV3-3*00(1392.5)	no	0	1	1	0	0	1	1	0	1	0	0	0	1	0	0	2	0	0	2	0	1	0	1	0	0	0	0	0
CAVRTNYNQGKLIF	NA	TRAJ23*00(282)	TRAV3D-3*00(1481),TRAV3N-3*00(1481),TRAV3-3*00(1417)	no	0	0	0	0	0	0	1	0	0	0	0	0	0	0	0	0	1	0	3	0	0	0	0	0	0	0	0	0
CAVNTGANTGKLTF	NA	TRAJ52*00(320)	TRAV3-4*00(725),TRAV3-1*00(677)	no	1	0	1	0	3	3	3	2	0	0	0	0	1	4	2	3	2	3	3	1	0	1	3	0	2	2	0	2
CAAGSTGGNNKLTF	NA	TRAJ56*00(300)	TRAV19*00(1525)	no	0	0	1	1	1	0	1	0	0	0	0	0	0	1	2	1	1	0	2	5	1	0	1	0	0	1	0	2
CAAGDQGGSAKLIF	NA	TRAJ57*00(300)	TRAV19*00(1514)	no	1	0	2	0	1	2	0	0	2	0	0	0	0	1	3	1	0	6	3	1	3	0	0	0	1	0	0	1
CALSPQI_GTYQRF	NA	TRAJ13*00(285)	TRAV12D-2*00(1378),TRAV12N-2*00(1378)	no	1	0	0	0	0	0	1	0	0	0	0	0	0	0	0	0	0	0	2	0	0	0	0	0	0	0	0	0
CALSAPS_YNVLYF	NA	TRAJ21*00(260)	TRAV12D-2*00(1407),TRAV12N-2*00(1407),TRAV12-2*00(1247)	no	0	0	0	0	0	0	0	0	0	0	0	0	0	0	0	0	0	0	2	0	0	0	0	0	0	0	0	0
CALSEIT_AQGLTF	NA	TRAJ26*00(297),TRAJ25*00(269)	TRAV6-7-DV9*00(200),TRAV6D-6*00(200),TRAV6D-7*00(200),TRAV6N-5*00(200),TRAV6N-7*00(200)	no	0	0	1	1	0	0	0	0	0	0	0	0	3	0	0	0	0	1	2	0	0	0	0	0	0	0	0	0
CAVSRQA_ASALTF	NA	TRAJ35*00(307)	TRAV7-5*00(1334)	no	0	0	0	0	0	0	0	0	0	0	0	0	0	1	0	0	0	0	2	0	0	0	0	0	0	0	0	0
CAASEGL_YNVLYF	NA	TRAJ21*00(270)	TRAV14D-1*00(1508),TRAV14N-1*00(1508),TRAV14D-2*00(1364),TRAV14N-2*00(1364),TRAV14-2*00(1332)	no	0	0	0	0	0	0	0	0	0	0	0	0	0	0	0	0	0	0	2	0	0	0	0	0	0	0	0	0
CAVSANL_YNVLYF	NA	TRAJ21*00(275)	TRAV3D-3*00(1296),TRAV3N-3*00(1296),TRAV3-3*00(1232)	no	0	0	0	0	0	0	0	0	0	0	0	0	0	0	0	0	0	0	2	0	0	0	0	0	0	0	0	0
CAVRHLL_SWQLIF	NA	TRAJ22*00(297)	TRAV3D-3*00(1411),TRAV3N-3*00(1411),TRAV3-3*00(1355)	no	0	0	1	0	0	1	1	0	0	0	0	0	0	0	0	0	0	0	2	1	1	0	0	0	0	1	1	0
CAVRQLQ_GQKLVF	NA	TRAJ16*00(305)	TRAV3D-3*00(1142),TRAV3N-3*00(1142),TRAV3-3*00(1102)	no	0	0	0	0	0	0	1	0	0	0	0	0	1	0	0	0	0	0	2	1	0	0	1	0	0	0	0	0
CAVR*QA_TGKLIF	NA	TRAJ37*00(305)	TRAV3-3*00(1320),TRAV3D-3*00(1256),TRAV3N-3*00(1256)	no	0	0	0	0	0	0	0	0	0	0	0	0	0	0	0	0	0	0	2	1	0	0	0	0	0	0	0	0
CVVGDRL_ASALTF	NA	TRAJ35*00(315)	TRAV11*00(1429),TRAV11D*00(1429),TRAV11N*00(1341)	no	0	0	1	0	0	0	0	0	0	0	0	0	0	0	0	0	0	0	2	0	0	0	0	0	0	1	0	0
CALSDQ*_NNRIFF	NA	TRAJ31*00(275)	TRAV12D-2*00(1392.5),TRAV12N-2*00(1392.5),TRAV12-2*00(1217.5)	no	0	0	1	0	0	0	0	0	1	0	0	0	0	0	0	0	0	0	2	0	0	0	0	0	0	0	0	0
CALAEL*_QGKLIF	NA	TRAJ23*00(300)	TRAV6-4*00(1479),TRAV6D-4*00(1367)	no	0	0	0	0	0	0	1	0	0	0	0	0	0	0	0	0	0	0	2	0	0	0	0	0	0	0	0	0
CALGEV*_QGKLIF	NA	TRAJ23*00(275)	TRAV6-6*00(1463),TRAV6D-6*00(1463),TRAV6N-6*00(1335)	no	0	0	1	0	0	0	0	0	0	0	0	0	0	0	0	0	0	0	2	0	0	0	0	0	0	0	0	0
CAR*RFS_LGRLHF	NA	TRAJ18*00(320)	TRAV1*00(1369)	no	1	0	0	0	0	0	0	0	0	0	0	0	0	0	0	0	0	0	2	0	0	0	0	0	0	0	0	0
CAAEEDQ_TGKLTF	NA	TRAJ27*00(275)	TRAV4-3*00(1187),TRAV4D-3*00(1091),TRAV4N-3*00(1091)	no	0	0	0	0	0	0	0	0	0	0	0	0	0	0	0	0	0	0	2	0	0	0	0	0	0	0	0	0
CAAQAFQ_TNKVVF	NA	TRAJ34*00(285)	TRAV4-4-DV10*00(1370),TRAV4D-4*00(1242),TRAV4N-4*00(1242)	no	0	0	0	0	0	0	0	0	0	0	0	0	0	0	0	0	0	0	2	0	0	0	0	0	0	0	0	0
CAPGDTG_VGQLTF	NA	TRAJ5*00(330)	TRAV12D-2*00(1399),TRAV12N-2*00(1399),TRAV12-2*00(1223)	no	0	0	0	0	0	0	0	0	0	0	0	0	0	0	0	0	0	0	2	0	0	0	0	0	0	0	0	2
CAASVPG_GRALIF	NA	TRAJ15*00(282)	TRAV7-4*00(829),TRAV7D-4*00(813),TRAV7N-4*00(781)	no	0	0	0	0	0	0	0	0	0	0	0	0	0	0	0	0	0	0	2	0	0	0	0	0	0	0	0	0
CAAL*YR_NYKYVF	NA	TRAJ40*00(300)	TRAV14-2*00(1457.5),TRAV14D-2*00(1329.5),TRAV14N-2*00(1329.5)	no	0	0	1	0	0	0	0	0	0	0	0	0	0	0	0	0	0	0	2	0	0	0	0	0	0	0	0	0
CAASDFW_SWQLIF	NA	TRAJ22*00(277)	TRAV14N-3*00(1549),TRAV14-3*00(1453),TRAV14D-3-DV8*00(1389)	no	0	0	0	0	0	0	0	0	0	0	0	0	0	0	0	0	0	0	2	0	1	0	0	0	0	0	0	0
CVLSEYNQGKLIF	NA	TRAJ23*00(275)	TRAV9D-2*00(1364),TRAV9N-2*00(1314),TRAV9-4*00(1263),TRAV9-2*00(1250),TRAV9N-3*00(1247)	no	0	0	0	0	0	0	0	0	0	0	0	0	0	0	0	0	0	0	2	0	0	0	0	0	0	0	0	0
CVVGDSGYNKLTF	NA	TRAJ11*00(290)	TRAV11N*00(1285),TRAV11*00(1189),TRAV11D*00(1189)	no	0	0	0	0	0	0	0	0	0	0	0	0	0	0	0	0	0	0	2	0	0	0	1	0	0	0	0	0
CVVGDTNTGKLTF	NA	TRAJ27*00(285)	TRAV11*00(1399),TRAV11D*00(1399),TRAV11N*00(1399)	no	0	0	0	2	0	2	3	0	0	0	0	0	1	1	0	0	0	1	2	0	4	0	0	0	0	1	0	0
CAFTTASLGKLQF	NA	TRAJ24*00(280)	TRAV13-1*00(685),TRAV12-2*00(670),TRAV13D-1*00(600)	no	0	0	0	0	0	0	0	0	0	0	0	0	0	0	0	0	0	0	2	1	2	0	0	0	0	0	0	1
CALVMSNYNVLYF	NA	TRAJ21*00(295)	TRAV13-1*00(690),TRAV12-2*00(637.5),TRAV13D-1*00(602)	no	1	0	0	0	0	0	0	0	0	0	0	2	0	0	0	0	0	1	3	0	0	0	1	0	0	1	0	1
CALASSNTNKVVF	NA	TRAJ34*00(290)	TRAV13-1*00(1364)	no	0	2	2	1	1	0	0	0	1	0	0	0	1	1	0	1	0	0	5	1	1	0	0	0	0	0	0	0
CALGSSNTNKVVF	NA	TRAJ34*00(290)	TRAV13-1*00(1372),TRAV13D-1*00(1196)	no	13	5	10	4	5	4	13	0	5	1	0	5	9	4	3	1	0	3	5	2	0	1	1	0	2	2	0	1
CALGMSNYNVLYF	NA	TRAJ21*00(295)	TRAV13-1*00(1317.5)	no	2	3	6	3	4	6	4	1	1	0	0	3	3	4	1	5	1	1	3	7	3	0	2	0	1	2	0	4
CALDRNSNNRIFF	NA	TRAJ31*00(295)	TRAV13-1*00(1385),TRAV13D-1*00(1209)	no	1	0	0	1	1	0	0	0	0	0	0	0	1	0	0	0	0	0	2	0	0	0	0	0	0	0	0	0
CALEPTGNYKYVF	NA	TRAJ40*00(275)	TRAV13-1*00(1371),TRAV13D-1*00(1195)	no	0	0	0	0	0	0	0	0	0	0	0	0	0	0	0	0	0	0	2	0	0	0	0	0	0	0	0	0
CALERNSNNRIFF	NA	TRAJ31*00(275)	TRAV13-1*00(1405),TRAV13D-1*00(1229)	no	0	0	3	2	1	5	6	1	1	1	0	1	5	2	1	0	1	2	4	4	1	0	2	1	0	0	1	0
CALEDNYAQGLTF	NA	TRAJ26*00(285)	TRAV13-1*00(1124.5)	no	0	0	1	0	0	0	0	0	0	0	0	0	0	0	0	0	0	0	3	0	1	0	0	0	0	0	2	0
CALETGNTGKLIF	NA	TRAJ37*00(295)	TRAV13-1*00(890)	no	1	1	0	1	1	0	3	0	1	0	0	0	3	0	0	0	0	0	2	0	0	0	1	0	0	0	1	0
CALISGSFNKLTF	NA	TRAJ4*00(300)	TRAV12D-2*00(1424),TRAV12N-2*00(1424),TRAV12-2*00(1248)	no	0	1	0	0	0	0	0	0	0	0	0	0	0	0	0	0	0	0	3	0	0	0	0	0	0	0	0	0
CALSPSNTNKVVF	NA	TRAJ34*00(285)	TRAV12-2*00(1370)	no	0	1	2	0	0	1	1	0	3	0	1	1	0	0	0	1	0	2	2	1	3	0	1	0	0	0	0	0
CALSGGSNNRIFF	NA	TRAJ31*00(260)	TRAV12D-2*00(1359),TRAV12N-2*00(1359)	no	0	0	1	0	0	0	1	0	1	0	0	0	1	0	0	0	0	0	2	1	0	0	1	0	0	0	1	1
CALSDSNTNKVVF	NA	TRAJ34*00(280)	TRAV12-2*00(1441),TRAV12D-2*00(1265),TRAV12N-2*00(1265)	no	0	0	0	0	0	0	1	0	0	0	0	0	0	1	0	0	0	2	4	0	0	0	0	0	0	1	0	1
CALSDPNTNKVVF	NA	TRAJ34*00(270)	TRAV12-2*00(1310),TRAV12D-2*00(1310),TRAV12N-2*00(1310)	no	2	1	2	0	2	0	3	0	0	0	0	0	0	2	2	0	0	0	2	0	0	0	0	0	0	2	0	3
CALSDPGGRALIF	NA	TRAJ15*00(265)	TRAV12D-2*00(1470),TRAV12N-2*00(1470),TRAV12-2*00(1294)	no	0	0	0	0	0	0	0	0	0	0	0	0	0	0	0	0	0	0	2	0	0	0	0	0	0	1	0	0
CALSEDSGTYQRF	NA	TRAJ13*00(262)	TRAV12D-2*00(1444),TRAV12N-2*00(1444),TRAV12-2*00(1268)	no	0	0	0	0	0	0	0	0	0	0	0	0	0	0	1	2	0	0	2	0	0	0	0	0	0	0	0	0
CALRGTGGYKVVF	NA	TRAJ12*00(295)	TRAV12D-2*00(1437),TRAV12N-2*00(1437),TRAV12-2*00(1261)	no	1	0	2	1	1	0	0	0	1	1	0	0	0	0	1	1	0	2	4	3	0	0	0	0	0	1	0	1
CALRNNAGAKLTF	NA	TRAJ39*00(290)	TRAV12-2*00(1279.5)	no	1	3	6	0	5	4	6	1	0	1	2	2	1	3	1	0	1	4	2	2	0	1	1	0	0	0	0	0
CALRGSALGRLHF	NA	TRAJ18*00(305)	TRAV12D-2*00(1445),TRAV12N-2*00(1445),TRAV12-2*00(1269)	no	2	4	5	1	3	2	5	0	1	0	0	2	2	2	2	6	4	5	3	5	3	0	2	0	0	1	2	4
CASSSSSFSKLVF	NA	TRAJ50*00(300)	TRAV12-2*00(1417),TRAV12D-2*00(1241),TRAV12N-2*00(1241)	no	0	0	0	0	0	0	0	0	0	0	0	0	0	0	0	0	0	0	2	0	0	0	1	0	0	0	0	0
CASASSGSWQLIF	NA	TRAJ22*00(305)	TRAV12D-2*00(1425),TRAV12N-2*00(1425),TRAV12-2*00(1249)	no	1	0	1	1	1	0	0	1	3	0	0	2	2	1	1	2	1	3	3	1	0	0	0	0	0	3	0	0
CALASSGSWQLIF	NA	TRAJ22*00(294)	TRAV12D-3*00(689.5),TRAV12N-3*00(689.5),TRAV12-3*00(609.5),TRAV6D-7*00(606),TRAV6N-7*00(606)	no	7	2	10	0	5	6	9	1	9	1	1	1	9	5	2	4	0	3	5	6	6	0	2	0	0	4	1	4
CALMNYNQGKLIF	NA	TRAJ23*00(315)	TRAV12D-3*00(1417),TRAV12N-3*00(1417),TRAV12-3*00(1257)	no	1	0	2	3	1	4	6	0	1	2	0	0	3	4	1	2	1	2	2	0	1	1	2	0	1	1	1	0
CALYNTNTGKLTF	NA	TRAJ27*00(305)	TRAV12-3*00(716),TRAV12-1*00(701),TRAV12D-3*00(636),TRAV12N-3*00(636)	no	1	0	1	2	1	0	0	1	0	2	0	4	3	2	0	0	2	1	2	1	0	0	0	0	0	0	0	1
CALVSGSFNKLTF	NA	TRAJ4*00(300)	TRAV6-4*00(732),TRAV6D-7*00(720),TRAV6N-7*00(720),TRAV6-7-DV9*00(677.5),TRAV6D-4*00(676)	no	0	0	0	0	0	1	0	1	0	0	0	0	0	0	0	0	0	0	2	1	0	0	0	0	0	0	0	0
CALATTNAYKVIF	NA	TRAJ30*00(280)	TRAV6D-7*00(1440),TRAV6N-7*00(1440),TRAV6-7-DV9*00(1355)	no	0	0	0	0	0	0	0	0	0	0	0	0	0	0	0	0	0	0	2	0	0	0	0	0	0	0	0	0
CALGADMGYKLTF	NA	TRAJ9*00(270)	TRAV6D-7*00(1455),TRAV6N-7*00(1455),TRAV6-7-DV9*00(1359)	no	1	0	0	0	0	0	0	0	0	0	0	0	0	0	0	0	0	0	2	0	0	0	0	0	0	0	0	0
CALGGSNYNVLYF	NA	TRAJ21*00(280)	TRAV6-6*00(737),TRAV6D-6*00(737),TRAV6D-7*00(703.5),TRAV6N-7*00(703.5),TRAV6N-6*00(673),TRAV6-7-DV9*00(655.5)	no	0	0	1	0	0	0	1	0	0	0	0	2	1	1	0	0	0	0	3	1	0	0	0	0	0	0	0	1
CALGDHSNNRIFF	NA	TRAJ31*00(270)	TRAV6-6*00(1510),TRAV6D-6*00(1510),TRAV6N-6*00(1382)	no	0	1	1	0	1	0	5	0	1	0	0	1	0	1	2	0	3	1	2	2	0	0	0	0	0	0	0	0
CALGDTGNYKYVF	NA	TRAJ40*00(285)	TRAV6D-7*00(1449),TRAV6N-7*00(1449),TRAV6-7-DV9*00(1353)	no	1	0	3	2	0	0	3	0	2	0	0	0	1	1	0	0	0	3	2	3	1	2	0	0	0	0	0	0
CALGETGGYKVVF	NA	TRAJ12*00(275)	TRAV6-6*00(747.5),TRAV6D-6*00(747.5),TRAV6D-7*00(722),TRAV6N-7*00(722),TRAV6N-6*00(683.5),TRAV6-7-DV9*00(674)	no	0	0	1	1	1	0	5	0	1	1	0	0	1	0	0	3	1	2	2	2	1	0	2	0	0	1	0	2
CALGDNYAQGLTF	NA	TRAJ26*00(269)	TRAV6-6*00(1341),TRAV6D-6*00(1341),TRAV6N-6*00(1217)	no	2	0	3	0	2	0	1	0	0	0	0	3	1	2	0	3	1	7	2	5	2	0	2	0	3	1	0	4
CALGSSGSWQLIF	NA	TRAJ22*00(295)	TRAV6D-7*00(722.5),TRAV6N-7*00(722.5),TRAV12D-1*00(717),TRAV12N-1*00(717),TRAV6-7-DV9*00(677.5)	no	6	0	2	0	1	3	1	0	1	0	0	0	0	3	2	0	0	2	3	3	2	0	3	1	0	1	1	0
CALINNYAQGLTF	NA	TRAJ26*00(295)	TRAV12D-3*00(1479),TRAV12N-3*00(1479),TRAV12-3*00(1319)	no	0	0	0	0	0	0	0	0	0	0	0	0	0	0	0	0	1	0	2	1	1	0	2	0	0	0	0	0
CALSSNSGTYQRF	NA	TRAJ13*00(285)	TRAV12D-3*00(1383),TRAV12N-3*00(1383),TRAV12-3*00(1255)	no	0	0	1	3	0	0	1	0	0	0	0	0	2	2	2	0	0	0	3	0	0	1	0	0	0	0	0	0
CALSLNSNNRIFF	NA	TRAJ31*00(280)	TRAV12D-3*00(739.5),TRAV12N-3*00(739.5),TRAV6-5*00(727.5),TRAV6N-5*00(720),TRAV12-3*00(659.5)	no	2	0	2	1	0	2	0	0	0	0	0	0	0	0	0	1	0	1	2	4	1	0	0	0	0	0	0	1
CALSQGGSAKLIF	NA	TRAJ57*00(295)	TRAV12D-3*00(739.5),TRAV12N-3*00(739.5),TRAV12-1*00(732.5),TRAV12-3*00(659.5)	no	0	1	1	0	2	0	2	0	0	0	0	0	0	0	0	0	0	0	2	0	0	0	1	1	0	2	0	1
CALSAQGGRALIF	NA	TRAJ15*00(280)	TRAV12D-3*00(1452),TRAV12N-3*00(1452),TRAV12-3*00(1292)	no	0	0	1	0	2	0	3	0	0	0	0	0	1	1	0	0	0	0	3	3	5	0	0	0	0	0	0	3
CALSANMGYKLTF	NA	TRAJ9*00(280)	TRAV12D-1*00(735),TRAV12N-1*00(735),TRAV12D-3*00(734),TRAV12N-3*00(734),TRAV12-3*00(651)	no	0	0	0	0	1	0	0	0	0	0	0	0	0	0	0	0	1	0	2	0	0	0	0	0	1	0	0	0
CALSGTNTGKLTF	NA	TRAJ27*00(280)	TRAV12D-3*00(1404.5),TRAV12N-3*00(1404.5),TRAV12-3*00(1252.5)	no	1	1	0	0	0	0	3	0	0	0	0	0	2	2	1	0	0	0	2	0	0	0	1	0	0	1	0	0
CALSGTNAYKVIF	NA	TRAJ30*00(280)	TRAV6-7-DV9*00(1055),TRAV6D-7*00(991),TRAV6N-7*00(991)	no	1	0	0	0	0	0	0	0	0	0	0	0	1	0	0	0	0	0	2	0	1	0	0	0	0	1	0	0
CALSDWGNNRIFF	NA	TRAJ31*00(255)	TRAV12-3*00(1422),TRAV12D-3*00(1422),TRAV12N-3*00(1422)	no	0	0	0	0	0	0	0	0	0	0	0	0	0	0	0	0	0	0	2	0	0	0	0	0	0	0	0	0
CALSDYNQGKLIF	NA	TRAJ23*00(285)	TRAV12D-3*00(747),TRAV12N-3*00(747),TRAV12-3*00(667)	no	1	0	5	3	1	4	5	1	0	0	0	0	3	7	1	3	2	2	2	3	6	1	0	0	1	3	0	8
CALSDHSNYQLIW	NA	TRAJ33*00(270)	TRAV12D-3*00(1520),TRAV12N-3*00(1520)	no	0	0	0	0	0	0	1	0	0	0	0	1	0	0	0	1	0	0	2	0	0	0	0	0	0	0	0	2
CALSDQGADRLTF	NA	TRAJ45*00(270)	TRAV6-7-DV9*00(1443),TRAV6D-7*00(1347),TRAV6N-7*00(1347)	no	1	0	0	0	0	0	0	0	0	0	0	0	0	0	0	0	0	0	2	0	0	0	0	0	0	0	0	1
CALSDNYAQGLTF	NA	TRAJ26*00(270)	TRAV6-5*00(737),TRAV6N-5*00(727),TRAV12D-3*00(701),TRAV12N-3*00(701)	no	0	0	2	0	0	4	2	1	0	0	0	1	0	1	0	5	4	4	2	4	6	0	2	0	3	1	0	2
CALSDTGYQNFYF	NA	TRAJ49*00(285)	TRAV6-7-DV9*00(730),TRAV12D-1*00(729.5),TRAV12N-1*00(729.5),TRAV6D-7*00(682),TRAV6N-7*00(682)	no	0	0	0	5	2	0	5	0	1	0	0	1	1	0	1	0	0	7	3	2	1	0	0	0	0	1	0	2
CALSETGGYKVVF	NA	TRAJ12*00(280)	TRAV12-1*00(721.5),TRAV12D-1*00(721.5),TRAV12N-1*00(721.5)	no	0	2	0	0	1	1	1	0	0	0	0	0	0	0	0	0	0	1	2	2	1	0	1	0	0	1	0	2
CALRTSSGQKLVF	NA	TRAJ16*00(290)	TRAV12D-3*00(1434),TRAV12N-3*00(1434),TRAV12-3*00(1274)	no	1	0	0	0	0	0	2	0	0	0	0	0	0	1	0	0	0	0	4	0	0	0	0	0	0	0	0	0
CALNLYSNNRLTL	NA	TRAJ7*00(280)	TRAV12D-3*00(1322),TRAV12N-3*00(1322),TRAV12-3*00(1178)	no	0	0	0	0	0	0	0	0	0	0	0	0	0	0	0	0	0	0	2	0	0	0	0	0	0	0	0	0
CALKDYSNNRLTL	NA	TRAJ7*00(295)	TRAV12D-3*00(1358),TRAV12N-3*00(1358),TRAV12-3*00(1206)	no	0	0	0	0	0	0	3	0	0	0	0	0	0	0	0	0	0	0	3	0	1	0	0	0	0	0	0	0
CAPAYQGGRALIF	NA	TRAJ15*00(310)	TRAV8N-2*00(1374)	no	0	0	0	0	0	0	1	0	0	0	0	0	0	0	0	0	0	0	2	0	0	0	0	0	0	0	0	1
CAVSADYANKMIF	NA	TRAJ47*00(275)	TRAV9-4*00(777.5)	no	0	0	0	0	0	0	0	0	0	0	0	0	0	0	0	0	0	0	3	0	1	0	0	0	0	0	0	2
CAVSGDSNYQLIW	NA	TRAJ33*00(280)	TRAV9-4*00(1015),TRAV9D-2*00(951),TRAV9N-2*00(933),TRAV9D-3*00(919),TRAV9N-3*00(919)	no	0	0	0	0	0	0	0	0	0	0	3	0	1	0	2	2	0	2	2	2	0	0	0	0	0	3	0	1
CAVSMDSNNRIFF	NA	TRAJ31*00(270)	TRAV9N-3*00(1229),TRAV9D-3*00(1214),TRAV9-4*00(1118),TRAV9D-2*00(1102),TRAV9N-2*00(1089)	no	2	0	0	0	0	0	0	0	1	0	0	1	0	0	0	1	0	2	2	7	3	1	1	0	0	1	0	0
CAVRMSNYNVLYF	NA	TRAJ21*00(282)	TRAV9N-3*00(1109),TRAV9D-3*00(1105),TRAV9-4*00(1009),TRAV9D-2*00(993),TRAV9N-2*00(985)	no	2	1	3	0	2	7	1	0	0	1	0	0	4	2	1	7	4	2	5	7	2	0	0	0	0	1	0	10
CAAPNYNQGKLIF	NA	TRAJ23*00(287)	TRAV4-3*00(1363),TRAV4D-3*00(1251),TRAV4N-3*00(1251)	no	1	2	3	2	1	5	3	1	1	1	0	0	0	1	1	1	4	0	2	3	0	2	2	0	3	0	1	5
CAAVDTNAYKVIF	NA	TRAJ30*00(295)	TRAV4-3*00(1276),TRAV4D-3*00(1276),TRAV4N-3*00(1276)	no	0	0	2	0	4	3	4	0	1	0	0	1	1	1	0	0	3	2	3	2	2	0	0	0	0	1	0	2
CAAASNMGYKLTF	NA	TRAJ9*00(310)	TRAV4D-4*00(1124),TRAV4N-4*00(1124)	no	2	1	5	0	2	3	0	1	1	0	0	1	1	1	0	0	0	0	2	1	0	0	2	0	1	1	1	2
CAAGNTNTGKLTF	NA	TRAJ27*00(295)	TRAV4-4-DV10*00(607.5),TRAV4D-4*00(543.5),TRAV4N-4*00(543.5)	no	2	0	2	3	1	2	1	1	1	1	0	0	5	1	0	0	0	0	2	0	0	0	0	0	0	0	0	0
CAADIGSGGKLTL	NA	TRAJ44*00(280)	TRAV4-4-DV10*00(1329),TRAV4D-4*00(1201),TRAV4N-4*00(1201)	no	0	0	0	0	0	0	0	0	0	0	0	0	0	0	0	0	1	0	2	0	0	0	0	0	0	0	0	0
CAADPGGNYKPTF	NA	TRAJ6*00(285)	TRAV4D-3*00(692.5),TRAV4D-4*00(692.5),TRAV4N-3*00(692.5),TRAV4N-4*00(692.5),TRAV4-3*00(636.5),TRAV4-4-DV10*00(628.5)	no	0	0	0	0	0	0	0	0	1	0	0	0	0	0	0	0	0	0	2	0	0	0	0	0	0	0	0	0
CAADAGNTGKLIF	NA	TRAJ37*00(285)	TRAV4-3*00(1361),TRAV4D-3*00(1249),TRAV4N-3*00(1249)	no	0	0	0	0	0	0	0	0	0	0	0	0	0	0	0	0	0	0	2	0	0	0	0	0	0	0	0	0
CAAEAWDYNVLYF	NA	TRAJ21*00(255)	TRAV4-4-DV10*00(1366),TRAV4D-4*00(1238),TRAV4N-4*00(1238)	no	0	0	0	0	0	0	0	0	0	0	0	0	0	0	0	0	0	0	2	0	0	0	0	0	0	0	0	0
CAAEAPGYQNFYF	NA	TRAJ49*00(270)	TRAV4-4-DV10*00(1405),TRAV4D-4*00(1277),TRAV4N-4*00(1277)	no	4	0	1	0	1	0	0	0	1	0	0	2	1	0	0	2	0	3	3	1	1	0	2	0	0	0	0	2
CAAEADAGAKLTF	NA	TRAJ39*00(270)	TRAV4-3*00(1400),TRAV4D-3*00(1288),TRAV4N-3*00(1288)	no	0	0	0	0	0	0	1	0	0	0	0	0	1	0	1	0	0	0	2	0	0	0	0	0	0	0	0	0
CAAENTNTGKLTF	NA	TRAJ27*00(290)	TRAV4D-4*00(772.5),TRAV4N-4*00(772.5),TRAV4-4-DV10*00(700.5),TRAV4-3*00(695)	no	2	2	1	5	0	2	3	0	2	0	0	1	1	3	0	0	0	0	2	1	0	1	0	0	0	0	0	1
CAAENTGYQNFYF	NA	TRAJ49*00(295)	TRAV4-3*00(695),TRAV4-4-DV10*00(671),TRAV4D-3*00(639),TRAV4N-3*00(639),TRAV4D-4*00(607),TRAV4N-4*00(607)	no	1	0	2	2	1	3	4	0	2	1	0	2	0	2	1	0	0	0	4	3	1	0	1	0	0	0	0	0
CAARHWGQGKLIF	NA	TRAJ23*00(250)	TRAV4D-4*00(1692.5),TRAV4N-4*00(1692.5),TRAV4-4-DV10*00(1532.5)	no	0	0	0	0	0	0	0	0	0	0	0	0	0	0	0	0	0	0	2	0	0	0	0	0	0	0	0	0
CAASSDSNYQLIW	NA	TRAJ33*00(280)	TRAV5-4*00(1265),TRAV5D-4*00(1185),TRAV5N-4*00(1185)	no	1	0	0	0	0	0	0	0	0	0	1	0	0	1	1	1	0	0	3	1	0	0	0	0	0	0	0	0
CAASPGFASALTF	NA	TRAJ35*00(300)	TRAV5-4*00(1455),TRAV5D-4*00(1359),TRAV5N-4*00(1359)	no	0	0	0	0	0	0	0	0	0	0	0	0	1	0	0	0	0	0	2	0	1	2	0	0	0	0	0	0
CAASAGGNNKLTF	NA	TRAJ56*00(285)	TRAV5-4*00(890),TRAV5D-4*00(858),TRAV5N-4*00(858)	no	5	1	3	1	7	4	4	0	3	0	0	2	3	2	0	0	0	2	2	1	0	0	1	0	0	0	0	1
CAASATGYQNFYF	NA	TRAJ49*00(272)	TRAV5-4*00(1366.5),TRAV5D-4*00(1270.5),TRAV5N-4*00(1270.5)	no	3	0	1	3	4	2	3	0	3	0	2	0	0	7	0	1	0	5	5	2	4	0	1	0	0	0	0	4
CAAKEPGYQNFYF	NA	TRAJ49*00(262)	TRAV5-4*00(1301),TRAV5D-4*00(1229),TRAV5N-4*00(1229)	no	0	0	0	0	0	0	0	0	0	0	0	0	0	0	0	0	0	0	2	0	0	0	0	0	0	0	0	0
CAMASGGNYKPTF	NA	TRAJ6*00(300)	TRAV13N-1*00(682),TRAV13D-1*00(674),TRAV13D-2*00(669),TRAV13N-2*00(669),TRAV13-4-DV7*00(610),TRAV13D-4*00(610)	no	2	0	0	0	0	0	0	0	0	0	0	0	0	0	0	0	0	0	2	0	0	0	0	0	0	0	0	0
CAMDNNAGAKLTF	NA	TRAJ39*00(300)	TRAV13-4-DV7*00(652.5),TRAV13D-4*00(612.5),TRAV13D-2*00(575),TRAV13N-2*00(575),TRAV13N-3*00(571.5)	no	0	0	0	0	0	0	0	0	0	0	0	0	0	0	0	0	2	1	2	0	2	0	0	0	0	0	0	0
CAMEDNYAQGLTF	NA	TRAJ26*00(285)	TRAV13D-4*00(1162),TRAV13-4-DV7*00(1082),TRAV13-2*00(1070),TRAV13D-2*00(1038),TRAV13N-2*00(1038)	no	0	0	0	0	0	1	0	0	0	0	0	0	0	0	0	3	0	1	2	1	1	0	0	0	0	2	0	0
CAMREGYANKMIF	NA	TRAJ47*00(265)	TRAV16D-DV11*00(1481),TRAV16N*00(1465)	no	0	0	0	0	0	0	0	0	0	0	0	0	0	0	3	0	0	4	2	1	0	0	0	0	1	0	0	2
CAMREGSNYQLIW	NA	TRAJ33*00(260)	TRAV16D-DV11*00(1294),TRAV16N*00(1278)	no	2	0	0	0	0	0	0	1	0	0	0	0	0	0	0	1	1	4	2	4	0	0	2	0	2	1	0	4
CAMNQGGSAKLIF	NA	TRAJ57*00(320)	TRAV13-4-DV7*00(1375),TRAV13D-4*00(1295),TRAV13D-2*00(1226),TRAV13N-2*00(1226),TRAV13-2*00(1210)	no	1	0	0	1	0	0	1	0	1	0	0	0	1	1	1	1	0	0	2	1	0	0	0	0	0	0	0	0
CAIDMSNYNVLYF	NA	TRAJ21*00(290)	TRAV13D-2*00(1495),TRAV13N-2*00(1495),TRAV13D-4*00(1347),TRAV13-2*00(1335),TRAV13-4-DV7*00(1331)	no	0	0	0	1	0	1	0	0	0	0	0	0	0	0	0	0	0	0	2	0	0	0	1	0	0	0	0	0
CAIDTEGADRLTF	NA	TRAJ45*00(300)	TRAV13-2*00(1390),TRAV13D-4*00(1290),TRAV13D-2*00(1230),TRAV13N-2*00(1230),TRAV13-4-DV7*00(1210)	no	1	0	0	0	0	0	0	0	0	0	0	0	0	0	0	1	0	0	2	1	0	0	0	0	0	1	0	1
CAIEGSGSWQLIF	NA	TRAJ22*00(280)	TRAV13D-2*00(1361),TRAV13N-2*00(1361),TRAV13D-4*00(1218),TRAV13-4-DV7*00(1202),TRAV13-2*00(1201)	no	0	0	0	0	0	0	0	0	0	0	0	0	0	0	0	0	0	0	2	0	0	0	0	0	0	0	0	0
CAIEDNYAQGLTF	NA	TRAJ26*00(285)	TRAV13-2*00(1273),TRAV13D-2*00(1273),TRAV13N-2*00(1273),TRAV13D-4*00(1234),TRAV13-4-DV7*00(1186)	no	0	0	0	0	0	0	0	0	0	0	0	0	0	0	4	8	1	2	2	2	0	0	1	1	0	0	0	1
CAIESNMGYKLTF	NA	TRAJ9*00(290)	TRAV13D-2*00(1299),TRAV13N-2*00(1299),TRAV13D-4*00(1156),TRAV13-4-DV7*00(1140),TRAV13-2*00(1139)	no	0	0	0	0	0	1	0	0	0	0	0	0	0	0	0	1	0	0	2	5	2	0	3	0	0	3	0	1
CAIENYNQGKLIF	NA	TRAJ23*00(295)	TRAV13D-2*00(1385),TRAV13N-2*00(1385),TRAV13D-4*00(1242),TRAV13-4-DV7*00(1226),TRAV13-2*00(1225)	no	0	0	0	0	0	0	0	0	0	0	0	1	1	0	2	2	2	1	3	3	2	0	1	0	0	0	0	1
CATYNTNTGKLTF	NA	TRAJ27*00(310)	TRAV8-1*00(1373),TRAV8D-1*00(1325)	no	0	0	0	0	0	0	0	0	0	0	0	0	0	0	0	0	0	0	2	0	0	0	0	0	0	0	0	0
CATADYSNNRLTL	NA	TRAJ7*00(300)	TRAV8N-2*00(1293)	no	0	0	0	0	0	0	0	0	0	0	0	0	0	0	2	0	0	0	2	2	0	0	0	0	0	0	0	0
CATDAGSFNKLTF	NA	TRAJ4*00(275)	TRAV8-1*00(715),TRAV8D-1*00(691)	no	0	0	0	0	0	0	0	0	0	0	0	0	0	1	1	0	0	0	2	0	0	0	2	0	0	0	0	3
CATERSNYNVLYF	NA	TRAJ21*00(280)	TRAV8-1*00(1399),TRAV8D-1*00(1351)	no	0	0	0	0	0	0	0	0	0	0	0	0	0	0	0	0	0	1	2	0	0	0	0	0	0	0	0	1
CATYDSGYNKLTF	NA	TRAJ11*00(300)	TRAV13N-4*00(1440)	no	0	0	0	0	0	0	0	0	0	0	0	0	0	0	0	0	0	0	2	0	0	0	0	0	0	0	0	0
CATDHGYAQGLTF	NA	TRAJ26*00(265)	TRAV8D-2*00(1292)	no	0	0	0	0	0	0	0	0	0	0	0	0	0	0	0	0	0	0	2	0	0	0	0	0	0	0	0	0
CATDASGSWQLIF	NA	TRAJ22*00(270)	TRAV8D-2*00(1439)	no	0	0	0	0	0	1	0	0	0	0	0	0	0	1	0	0	0	2	5	2	5	0	0	2	0	1	0	2
CATDGNMGYKLTF	NA	TRAJ9*00(285)	TRAV8D-2*00(1200)	no	0	0	0	0	0	0	0	1	0	0	0	0	0	0	0	0	0	0	2	0	0	0	0	0	0	0	0	0
CATDQTGGYKVVF	NA	TRAJ12*00(280)	TRAV8D-2*00(1399)	no	0	0	0	0	0	0	0	0	0	0	0	0	0	0	0	0	0	0	2	1	0	0	0	0	0	0	0	0
CATDNQGGRALIF	NA	TRAJ15*00(285)	TRAV8D-2*00(1420)	no	0	0	0	0	0	0	0	0	0	0	0	0	0	0	0	2	1	0	2	0	0	0	1	0	0	0	0	2
CANSGGSNAKLTF	NA	TRAJ42*00(325)	TRAV8-2*00(697.5),TRAV13D-2*00(674.5),TRAV13N-2*00(674.5),TRAV13D-4*00(610.5)	no	1	0	0	1	0	0	0	0	0	0	0	0	0	0	0	1	1	0	2	0	0	0	0	0	0	0	0	0
CAPASSGSWQLIF	NA	TRAJ22*00(305)	TRAV13-1*00(1323),TRAV13D-1*00(1179),TRAV13N-1*00(1163)	no	2	0	3	1	3	0	8	0	7	2	1	0	3	4	4	0	7	2	6	5	4	2	2	0	0	2	1	2
CAWASSSFSKLVF	NA	TRAJ50*00(305)	TRAV14-2*00(1509),TRAV14D-2*00(1381),TRAV14N-2*00(1381),TRAV14D-1*00(1317),TRAV14N-1*00(1317)	no	0	0	0	0	0	0	0	0	0	0	0	0	0	0	0	0	0	0	2	0	0	0	0	0	0	0	0	0
CALEGNNNNAPRF	NA	TRAJ43*00(285)	TRAV17*00(1436.5)	no	0	0	0	0	0	0	0	0	0	0	0	0	0	0	0	0	0	1	2	0	0	0	1	0	2	1	0	0
CAVNTEGADRLTF	NA	TRAJ45*00(300)	TRAV7-6*00(1396),TRAV7N-6*00(1252.5)	no	0	0	0	1	0	4	2	3	1	0	0	0	2	2	0	7	1	2	4	3	1	1	6	0	4	1	2	1
CAVSNTGYQNFYF	NA	TRAJ49*00(305)	TRAV7D-3*00(1407),TRAV7-3*00(1375)	no	0	0	2	2	2	0	1	0	4	0	0	1	1	2	3	0	1	2	4	2	7	3	2	0	0	1	0	5
CAVYNTNTGKLTF	NA	TRAJ27*00(305)	TRAV7-5*00(707.5),TRAV7D-5*00(707.5),TRAV7N-5*00(707.5)	no	1	1	5	1	2	0	2	1	0	0	0	0	2	0	0	2	0	0	2	0	1	0	2	0	0	3	0	0
CAVHSGGNYKPTF	NA	TRAJ6*00(295)	TRAV7-3*00(1404),TRAV7D-3*00(1372)	no	0	0	0	0	0	0	0	0	0	0	0	0	0	0	0	0	0	0	2	0	0	0	0	0	0	0	0	0
CAVAGTGGYKVVF	NA	TRAJ12*00(290)	TRAV7-5*00(710),TRAV7D-5*00(702),TRAV7N-5*00(702)	no	0	0	0	0	0	5	3	0	0	0	0	0	1	1	0	0	0	1	2	1	0	0	0	0	0	0	0	1
CAVDDTNAYKVIF	NA	TRAJ30*00(300)	TRAV7-3*00(710),TRAV7D-3*00(694),TRAV7-5*00(689)	no	0	0	0	0	0	0	1	0	0	0	0	0	0	0	3	1	1	0	3	4	1	0	0	2	0	0	1	3
CAVMGSALGRLHF	NA	TRAJ18*00(290)	TRAV7-3*00(704.5),TRAV7-5*00(696.5),TRAV7D-3*00(688.5)	no	1	0	0	0	2	0	0	0	0	0	0	0	1	0	0	0	0	0	2	0	0	0	0	0	0	0	0	0
CAVMGTGGYKVVF	NA	TRAJ12*00(295)	TRAV7N-6*00(1430),TRAV7-6*00(1286)	no	0	0	0	1	0	1	0	0	0	0	0	0	0	0	0	0	0	0	2	0	0	0	0	0	0	0	0	0
CAVMSNMGYKLTF	NA	TRAJ9*00(290)	TRAV7-5*00(1145)	no	0	0	0	0	0	0	0	0	0	0	0	0	0	0	0	0	0	0	2	0	0	0	0	0	0	0	0	0
CAVMNYNQGKLIF	NA	TRAJ23*00(305)	TRAV7-5*00(696.5)	no	2	3	11	3	1	4	3	3	2	1	1	1	4	2	0	2	2	1	4	2	5	0	0	0	0	2	0	3
CAVISGSFNKLTF	NA	TRAJ4*00(300)	TRAV7D-5*00(1425),TRAV7N-5*00(1425)	no	0	0	0	0	1	0	0	0	0	0	0	0	1	0	0	0	0	1	2	0	3	0	0	0	0	0	1	0
CAVTVGDNSKLIW	NA	TRAJ38*00(295)	TRAV7-3*00(1425),TRAV7D-3*00(1393)	no	0	0	0	1	0	0	0	0	0	0	0	0	0	0	1	0	0	0	2	0	0	0	0	0	0	0	0	0
CAVSFDSNYQLIW	NA	TRAJ33*00(275)	TRAV7D-5*00(1435),TRAV7N-5*00(1435)	no	0	0	0	0	0	0	0	0	0	0	0	0	0	0	0	0	0	0	2	0	0	0	0	0	0	0	0	0
CAVSSTGNYKYVF	NA	TRAJ40*00(275)	TRAV7-5*00(1435)	no	1	0	0	1	0	0	0	0	0	0	0	1	2	1	0	0	0	1	2	1	1	0	0	0	0	0	0	0
CAVSLSNYNVLYF	NA	TRAJ21*00(285)	TRAV7D-5*00(1435),TRAV7N-5*00(1435)	no	1	0	2	0	3	2	1	0	0	0	0	1	3	1	0	0	0	2	2	3	1	0	0	0	0	1	0	2
CAVSPDSNYQLIW	NA	TRAJ33*00(275)	TRAV7-5*00(1371)	no	0	0	2	2	0	0	2	1	0	1	0	1	1	0	0	1	0	2	4	1	4	2	3	0	0	0	0	3
CAVSPQGGRALIF	NA	TRAJ15*00(280)	TRAV7D-3*00(1291),TRAV7-3*00(1259)	no	1	1	2	0	1	0	0	0	0	0	0	1	2	0	0	0	0	0	3	1	0	0	1	0	0	2	0	0
CAVSPEGADRLTF	NA	TRAJ45*00(285)	TRAV7-5*00(1427)	no	0	0	0	0	0	1	0	0	0	0	1	0	2	0	0	0	0	0	2	1	0	0	0	0	0	0	0	0
CAVSGTGGYKVVF	NA	TRAJ12*00(282)	TRAV7D-5*00(1403),TRAV7N-5*00(1403)	no	15	4	8	1	2	4	3	0	2	0	0	1	4	4	5	8	4	6	4	6	11	1	10	0	2	4	3	4
CAVSDYNQGKLIF	NA	TRAJ23*00(285)	TRAV7-5*00(1301.5)	no	1	1	1	2	4	1	1	0	1	0	0	0	1	3	0	0	1	0	3	3	1	0	0	0	0	0	0	3
CAVSDGSGGKLTL	NA	TRAJ44*00(264)	TRAV7D-5*00(1147),TRAV7N-5*00(1147)	no	0	0	0	0	0	0	0	0	0	0	0	0	0	0	0	0	0	0	2	0	0	0	0	0	0	0	0	0
CAVSDTGYQNFYF	NA	TRAJ49*00(285)	TRAV7-5*00(717.5),TRAV7D-3*00(701.5),TRAV7-3*00(685.5)	no	0	0	0	0	0	0	0	1	0	0	0	0	2	1	1	0	0	0	2	5	1	0	0	0	0	0	0	2
CAVSISNYNVLYF	NA	TRAJ21*00(279)	TRAV7D-5*00(1445),TRAV7N-5*00(1445)	no	0	0	1	0	0	0	0	0	0	0	0	0	0	0	0	1	0	0	2	0	0	0	0	0	2	0	0	1
CAVSIPGNYKYVF	NA	TRAJ40*00(270)	TRAV7-3*00(1421),TRAV7D-3*00(1379)	no	0	0	0	0	1	0	0	0	0	0	0	0	0	0	0	0	0	0	2	0	0	0	0	0	0	0	0	0
CAVSMPNYNVLYF	NA	TRAJ21*00(270)	TRAV7-5*00(1439)	no	0	0	0	1	0	0	0	0	0	0	0	0	0	0	0	1	0	0	3	0	0	0	0	0	0	0	0	0
CAVSMTGGYKVVF	NA	TRAJ12*00(280)	TRAV7D-5*00(1620),TRAV7N-5*00(1620)	no	0	2	0	0	3	0	0	3	1	2	0	0	0	1	0	4	4	0	2	2	0	1	1	1	0	2	1	3
CAVSMRSNNRIFF	NA	TRAJ31*00(260)	TRAV7-5*00(725),TRAV7D-5*00(693),TRAV7N-5*00(693)	no	3	0	4	1	2	4	1	0	0	0	0	1	0	1	2	0	1	1	2	3	0	2	0	0	0	0	0	2
CAVSIDYANKMIF	NA	TRAJ47*00(267)	TRAV7-5*00(698.5),TRAV7D-3*00(693.5),TRAV7-3*00(682.5)	no	0	0	0	0	0	0	0	0	0	0	0	0	0	0	0	1	0	2	2	0	0	0	0	0	0	0	0	1
CAVSNTGNYKYVF	NA	TRAJ40*00(290)	TRAV7-5*00(720),TRAV7D-3*00(717.5),TRAV7-3*00(704)	no	2	0	7	3	4	3	7	1	2	1	0	3	2	2	5	2	2	6	2	7	3	0	0	0	1	0	0	7
CAVSNTNTGKLTF	NA	TRAJ27*00(290)	TRAV7-3*00(1352),TRAV7D-3*00(1315)	no	2	2	5	0	3	6	7	3	2	2	0	4	0	4	1	0	3	1	3	2	0	0	0	0	0	0	0	1
CAVSKGGGYKVVF	NA	TRAJ12*00(265)	TRAV7N-6*00(1405),TRAV7-6*00(1261)	no	0	0	0	0	0	0	0	0	0	0	0	0	0	0	0	0	0	0	2	0	0	0	0	0	0	0	0	0
CAVRYQGGRALIF	NA	TRAJ15*00(290)	TRAV7-3*00(715),TRAV7D-3*00(699),TRAV7-5*00(675)	no	1	1	4	0	1	0	3	0	0	3	0	1	0	1	2	0	2	1	4	4	3	0	1	0	0	0	0	1
CAVRAQGGRALIF	NA	TRAJ15*00(280)	TRAV7D-5*00(1382.5),TRAV7N-5*00(1382.5)	no	0	0	0	0	0	0	0	0	0	0	0	0	1	0	0	0	0	0	2	0	0	0	0	0	0	0	0	0
CAVRDYNQGKLIF	NA	TRAJ23*00(285)	TRAV7D-5*00(1430),TRAV7N-5*00(1430)	no	1	0	1	1	2	3	0	1	2	0	0	0	0	2	1	2	0	0	4	0	5	0	2	0	0	1	1	2
CAVRSSGSWQLIF	NA	TRAJ22*00(295)	TRAV7D-5*00(691),TRAV7N-5*00(691),TRAV7-5*00(667)	no	3	0	0	4	1	4	1	1	5	0	1	0	4	7	3	6	2	9	4	8	4	1	2	0	1	11	0	10
CAVKGTNAYKVIF	NA	TRAJ30*00(280)	TRAV7-1*00(1393)	no	1	0	0	0	0	0	0	0	1	0	0	0	0	0	0	0	2	2	2	0	2	0	1	0	0	0	0	0
CAAYDTNAYKVIF	NA	TRAJ30*00(292)	TRAV14D-1*00(1356),TRAV14N-1*00(1356),TRAV14D-2*00(1212),TRAV14N-2*00(1212)	no	2	0	2	0	1	1	2	0	2	1	0	0	0	1	1	1	1	3	2	3	0	0	1	1	0	2	0	5
CAAYNNTGAKLTF	NA	TRAJ39*00(284)	TRAV7-4*00(1192),TRAV7D-4*00(1176),TRAV7N-4*00(1134)	no	0	0	0	0	0	0	0	0	0	0	0	0	0	0	0	0	0	0	2	0	0	0	0	0	0	0	0	0
CAASENSNNRIFF	NA	TRAJ31*00(280)	TRAV7-4*00(1387),TRAV7D-4*00(1371),TRAV7N-4*00(1307.5)	no	3	1	11	12	7	4	6	1	6	2	1	1	7	2	2	1	0	4	5	2	0	3	3	0	2	1	0	8
CAASNTGYQNFYF	NA	TRAJ49*00(305)	TRAV14D-1*00(1524),TRAV14N-1*00(1524),TRAV14D-2*00(1364),TRAV14N-2*00(1364),TRAV14-2*00(1332)	no	4	3	6	0	13	5	7	0	5	2	0	4	4	8	4	3	0	10	3	7	6	2	7	0	1	4	2	7
CAALSGSFNKLTF	NA	TRAJ4*00(300)	TRAV14D-1*00(746),TRAV14N-1*00(746),TRAV10D*00(715),TRAV10*00(699),TRAV10N*00(691),TRAV14D-2*00(666),TRAV14N-2*00(666),TRAV14-2*00(650)	no	5	3	6	4	1	3	6	3	4	0	0	1	3	6	1	1	2	3	4	1	2	0	0	0	0	2	0	2
CAAPDYSNNRLTL	NA	TRAJ7*00(305)	TRAV14D-1*00(727.5),TRAV14N-1*00(727.5),TRAV7-2*00(707.5),TRAV7D-2*00(707.5),TRAV14D-2*00(647.5),TRAV14N-2*00(647.5)	no	1	0	0	1	0	1	5	0	2	0	1	0	5	1	1	4	0	2	4	6	2	1	2	2	0	4	3	8
CAAPSSGSWQLIF	NA	TRAJ22*00(300)	TRAV14D-2*00(738),TRAV14N-2*00(738),TRAV7N-4*00(705),TRAV7D-4*00(678.5),TRAV14-2*00(674),TRAV7-4*00(670.5),TRAV14D-1*00(658),TRAV14N-1*00(658)	no	1	1	5	1	1	2	0	0	1	0	0	0	0	0	1	4	4	0	3	4	3	0	2	0	0	1	0	4
CAAHDSGYNKLTF	NA	TRAJ11*00(305)	TRAV7-2*00(1415),TRAV7D-2*00(1415)	no	0	0	1	0	2	1	4	1	0	0	0	1	2	4	2	0	1	1	5	3	3	1	0	1	3	2	1	3
CAAAPSNTNKVVF	NA	TRAJ34*00(275)	TRAV14D-2*00(1105),TRAV14N-2*00(1105),TRAV14-2*00(993)	no	0	0	0	0	0	0	1	0	0	0	0	0	0	0	1	0	0	0	2	0	0	0	0	0	0	0	0	0
CAAISSNTNKVVF	NA	TRAJ34*00(290)	TRAV7-2*00(707.5),TRAV7D-2*00(707.5),TRAV10*00(699),TRAV10D*00(683),TRAV10N*00(659)	no	2	0	1	2	1	0	2	0	0	0	0	0	0	2	0	3	1	1	2	0	0	0	0	0	0	0	0	0
CAAMNYNQGKLIF	NA	TRAJ23*00(305)	TRAV14-2*00(770),TRAV7-2*00(707.5),TRAV7D-2*00(707.5),TRAV14D-2*00(706),TRAV14N-2*00(706),TRAV14D-1*00(674),TRAV14N-1*00(674)	no	7	3	17	11	15	5	22	1	11	2	0	9	10	9	2	3	0	4	4	1	5	0	3	1	1	5	0	10
CAASGGSNYKLTF	NA	TRAJ53*00(300)	TRAV14D-1*00(1445),TRAV14N-1*00(1445),TRAV14D-2*00(1285),TRAV14N-2*00(1285)	no	7	3	14	2	10	4	15	1	7	1	0	2	7	5	0	1	0	2	6	3	2	0	4	1	0	2	0	3
CAASSNMGYKLTF	NA	TRAJ9*00(300)	TRAV7-2*00(710),TRAV7D-2*00(710)	no	3	3	5	3	10	1	8	3	7	0	1	0	9	10	3	2	1	1	2	5	0	0	1	0	0	3	1	6
CAAPYQGGRALIF	NA	TRAJ15*00(292)	TRAV7-2*00(1340),TRAV7D-2*00(1340)	no	0	1	3	0	1	0	0	0	0	0	0	3	0	0	2	3	2	3	2	1	2	0	4	0	0	0	0	2
CAAALSNYNVLYF	NA	TRAJ21*00(277)	TRAV7-2*00(1372),TRAV7D-2*00(1372)	no	0	0	0	1	0	0	0	0	0	0	0	0	0	0	0	0	0	0	2	0	0	0	0	0	0	0	0	0
CAAAMSNYNVLYF	NA	TRAJ21*00(295)	TRAV14D-1*00(772.5),TRAV14N-1*00(772.5),TRAV7-2*00(710),TRAV7D-2*00(710),TRAV14D-2*00(692.5),TRAV14N-2*00(692.5),TRAV14-2*00(676.5)	no	0	2	3	1	1	2	3	0	1	0	1	0	0	1	0	0	1	0	2	0	2	0	0	0	0	0	0	1
CAAAGYSNNRLTL	NA	TRAJ7*00(284)	TRAV10*00(1701),TRAV10D*00(1653),TRAV10N*00(1589)	no	0	0	0	0	0	0	0	0	0	0	0	0	0	0	0	0	0	0	2	0	0	0	0	1	1	0	0	0
CAADNTGNYKYVF	NA	TRAJ40*00(287)	TRAV14N-3*00(1442),TRAV14-3*00(1346),TRAV14D-3-DV8*00(1282)	no	0	0	0	0	1	3	2	1	0	0	0	1	0	0	0	2	0	2	2	1	1	0	0	0	0	0	0	2
CAAITGSGGKLTL	NA	TRAJ44*00(300)	TRAV14-2*00(1144.5),TRAV14D-2*00(1104.5),TRAV14N-2*00(1104.5)	no	3	2	2	0	1	1	0	0	0	0	0	0	0	0	0	0	1	2	2	0	0	1	0	0	0	0	0	0
CAATSSSFSKLVF	NA	TRAJ50*00(290)	TRAV14D-1*00(1534),TRAV14N-1*00(1534),TRAV14D-2*00(1374),TRAV14N-2*00(1374),TRAV14-2*00(1342)	no	0	2	1	0	0	0	0	0	3	0	0	1	0	0	0	0	0	1	2	0	1	0	1	0	1	0	0	0
CAASSTGGYKVVF	NA	TRAJ12*00(280)	TRAV14N-3*00(1497),TRAV14-3*00(1401),TRAV14D-3-DV8*00(1337)	no	0	0	2	0	3	0	1	0	0	0	0	0	0	0	1	1	0	0	3	1	1	0	0	0	0	0	0	0
CAASWSGSWQLIF	NA	TRAJ22*00(275)	TRAV14D-1*00(1475.5),TRAV14N-1*00(1475.5),TRAV14D-2*00(1315.5),TRAV14N-2*00(1315.5)	no	0	0	0	0	0	0	0	0	0	0	0	0	0	0	0	0	0	0	2	0	0	0	0	0	0	0	0	0
CAASYQGGRALIF	NA	TRAJ15*00(290)	TRAV14D-1*00(764),TRAV14N-1*00(764),TRAV7-2*00(715),TRAV7D-2*00(715),TRAV14D-2*00(684),TRAV14N-2*00(684),TRAV14-1*00(676)	no	27	12	37	10	25	13	16	5	22	3	4	12	13	22	1	0	1	3	4	3	1	2	2	2	0	1	1	5
CAASPQGGRALIF	NA	TRAJ15*00(280)	TRAV14D-1*00(1544),TRAV14N-1*00(1544),TRAV14D-2*00(1384),TRAV14N-2*00(1384),TRAV14-2*00(1352)	no	4	5	9	2	12	4	7	4	13	3	0	7	6	7	1	0	0	1	2	1	0	1	1	0	0	1	0	0
CAASPGNTGKLIF	NA	TRAJ37*00(285)	TRAV14-1*00(772)	no	3	5	2	6	7	17	9	0	2	4	0	3	3	3	0	0	1	4	2	1	1	1	3	0	1	0	0	1
CAASRDSGTYQRF	NA	TRAJ13*00(270)	TRAV14N-3*00(772.5),TRAV14D-2*00(732),TRAV14N-2*00(732),TRAV14-3*00(724.5),TRAV14D-3-DV8*00(692.5)	no	1	0	1	0	1	1	0	1	0	1	0	0	0	1	0	1	0	0	2	0	1	0	0	0	0	1	0	1
CAASHSGYNKLTF	NA	TRAJ11*00(285)	TRAV14D-1*00(1328),TRAV14N-1*00(1328)	no	0	0	0	0	0	0	2	1	0	0	0	0	0	0	1	0	0	0	2	0	0	0	0	1	4	0	0	0
CAASVSNYNVLYF	NA	TRAJ21*00(285)	TRAV14-1*00(782.5)	no	1	1	6	1	2	3	4	0	2	0	0	2	4	3	3	0	2	4	3	3	4	1	0	0	1	1	1	1
CAASVDSNYQLIW	NA	TRAJ33*00(269)	TRAV14-3*00(1390),TRAV14N-3*00(1294),TRAV14D-3-DV8*00(1262)	no	0	0	0	0	1	0	0	0	2	0	0	1	0	1	0	1	2	1	2	5	2	0	0	0	0	1	0	3
CAASATNTGKLTF	NA	TRAJ27*00(280)	TRAV14-1*00(1554)	no	2	2	2	0	4	2	3	0	2	0	1	0	4	4	1	0	2	3	4	2	2	0	1	0	0	0	1	0
CAASATNAYKVIF	NA	TRAJ30*00(280)	TRAV7-2*00(1358),TRAV7D-2*00(1358)	no	3	1	0	0	4	1	6	0	1	1	0	1	3	1	2	0	0	4	3	2	1	1	0	0	2	0	0	1
CAASADYANKMIF	NA	TRAJ47*00(275)	TRAV14-2*00(1434),TRAV14D-1*00(1434),TRAV14N-1*00(1434),TRAV14D-2*00(1386),TRAV14N-2*00(1386)	no	0	0	0	0	6	1	0	0	0	0	0	3	0	3	2	2	3	4	2	3	1	1	1	0	0	0	0	4
CAASAYSGTYQRF	NA	TRAJ13*00(274)	TRAV14D-1*00(1535),TRAV14N-1*00(1535),TRAV14D-2*00(1375),TRAV14N-2*00(1375),TRAV14-2*00(1343)	no	0	0	0	0	0	0	1	0	0	0	0	0	0	0	0	0	0	1	2	0	0	0	0	0	0	0	0	1
CAASGSGSWQLIF	NA	TRAJ22*00(280)	TRAV14D-1*00(1437),TRAV14N-1*00(1437),TRAV14-2*00(1365),TRAV14D-2*00(1357),TRAV14N-2*00(1357)	no	4	1	6	4	0	0	1	1	0	2	0	0	3	1	1	0	1	3	2	1	0	0	0	0	0	0	0	2
CAASGTNAYKVIF	NA	TRAJ30*00(280)	TRAV14D-1*00(1453),TRAV14D-2*00(1453),TRAV14N-1*00(1453),TRAV14N-2*00(1453),TRAV14-2*00(1373)	no	8	2	12	4	2	3	4	2	1	1	0	2	6	5	1	4	1	3	5	5	6	0	2	1	2	8	0	7
CAASGPNTNKVVF	NA	TRAJ34*00(254)	TRAV14-2*00(1050),TRAV14D-2*00(1020.5),TRAV14N-2*00(1020.5)	no	1	2	2	3	4	0	1	0	0	0	2	0	0	2	0	0	0	0	2	0	0	0	1	0	0	0	0	0
CAASGAGGYKVVF	NA	TRAJ12*00(274)	TRAV14N-3*00(775),TRAV14D-2*00(750.5),TRAV14N-2*00(750.5),TRAV14-3*00(727),TRAV14D-3-DV8*00(695),TRAV14-2*00(686.5)	no	4	3	4	5	6	4	4	1	3	1	0	0	1	5	0	1	0	0	2	0	2	0	2	0	0	0	0	1
CAASGDSNNRIFF	NA	TRAJ31*00(270)	TRAV14D-2*00(1231.5),TRAV14N-2*00(1231.5),TRAV14-2*00(1223.5)	no	0	0	0	0	4	0	2	0	0	1	0	0	1	0	2	1	0	1	2	1	1	0	3	0	0	1	0	3
CAASGDYANKMIF	NA	TRAJ47*00(275)	TRAV14-2*00(1493),TRAV14D-2*00(1493),TRAV14N-2*00(1493),TRAV14D-1*00(1381),TRAV14N-1*00(1381)	no	0	0	0	0	0	0	0	0	1	0	0	0	1	0	0	0	0	2	3	0	1	0	0	0	1	4	0	2
CAASGGSNAKLTF	NA	TRAJ42*00(295)	TRAV10*00(1445),TRAV10D*00(1413),TRAV10N*00(1365)	no	20	7	27	10	18	14	21	5	12	1	2	4	10	18	6	5	1	1	2	5	8	3	5	1	1	3	2	13
CAASGDSNYQLIW	NA	TRAJ33*00(275)	TRAV14-2*00(1549),TRAV14D-2*00(1421),TRAV14N-2*00(1421),TRAV14D-1*00(1357),TRAV14N-1*00(1357)	no	0	0	0	0	1	1	3	0	0	0	0	2	2	0	2	5	1	0	3	1	1	0	0	1	0	2	0	4
CAASDYGNEKITF	NA	TRAJ48*00(275)	TRAV14-2*00(1509),TRAV14D-2*00(1389),TRAV14N-2*00(1389),TRAV14D-1*00(1325),TRAV14N-1*00(1325)	no	0	0	0	0	0	0	1	0	0	0	0	0	0	1	2	1	0	0	2	0	0	0	1	0	2	1	0	0
CAASDSGYNKLTF	NA	TRAJ11*00(295)	TRAV14D-2*00(1590),TRAV14N-2*00(1590),TRAV14-2*00(1462),TRAV14D-1*00(1430),TRAV14N-1*00(1430)	no	2	3	3	4	5	3	1	0	1	0	0	5	4	9	0	4	1	1	3	3	4	0	5	0	2	3	0	9
CAASEGSNNRIFF	NA	TRAJ31*00(265)	TRAV14D-1*00(1437),TRAV14N-1*00(1437),TRAV14D-2*00(1277),TRAV14N-2*00(1277),TRAV14-3*00(1266)	no	2	0	6	2	1	2	6	2	0	1	1	1	5	2	1	0	0	4	2	1	2	0	0	0	2	2	0	2
CAASETGGYKVVF	NA	TRAJ12*00(280)	TRAV14N-3*00(870),TRAV14-3*00(822),TRAV14D-1*00(790),TRAV14N-1*00(790)	no	5	0	2	3	2	1	7	2	0	0	0	0	8	2	1	1	0	5	2	5	4	0	2	0	0	2	0	5
CAASESGSWQLIF	NA	TRAJ22*00(275)	TRAV14N-3*00(1502),TRAV14-3*00(1406),TRAV14D-3-DV8*00(1342)	no	1	0	0	1	1	0	1	0	0	0	0	0	1	0	0	1	0	0	2	1	0	1	0	0	0	0	0	0
CAASMTGGYKVVF	NA	TRAJ12*00(280)	TRAV14-2*00(708),TRAV14D-2*00(644),TRAV14N-2*00(644)	no	1	1	0	3	4	3	6	0	2	0	0	0	0	4	1	0	4	1	4	1	1	1	1	0	0	3	0	3
CAASTSGSWQLIF	NA	TRAJ22*00(285)	TRAV14D-1*00(764),TRAV14N-1*00(764),TRAV14D-2*00(684),TRAV14N-2*00(684),TRAV7-2*00(675),TRAV7D-2*00(675),TRAV14-2*00(668)	no	4	4	5	3	1	0	2	1	1	0	1	1	3	4	3	0	0	6	3	2	5	0	0	0	0	3	0	5
CAASTANYNVLYF	NA	TRAJ21*00(270)	TRAV14D-1*00(1390),TRAV14N-1*00(1390),TRAV14D-2*00(1246),TRAV14N-2*00(1246),TRAV14-2*00(1214)	no	0	0	0	0	0	0	0	0	0	0	0	0	2	0	0	0	0	0	2	0	1	0	0	0	0	0	0	0
CAASTGNTGKLIF	NA	TRAJ37*00(290)	TRAV14-2*00(1480),TRAV14D-2*00(1480),TRAV14N-2*00(1480),TRAV14D-1*00(1368),TRAV14N-1*00(1368)	no	7	2	8	10	3	6	6	0	3	1	2	8	1	8	2	2	0	0	2	3	1	0	2	0	1	0	0	1
CAASNNAGAKLTF	NA	TRAJ39*00(295)	TRAV14-1*00(1545)	no	12	4	14	2	3	4	3	0	7	4	1	2	1	3	0	2	1	1	5	0	0	1	3	1	1	2	0	1
CAASSSGSWQLIF	NA	TRAJ22*00(290)	TRAV7-2*00(1427),TRAV7D-2*00(1427)	no	12	5	27	4	13	14	22	3	13	4	2	4	13	16	3	9	1	3	4	14	6	4	11	0	3	7	1	4
CAASYNYAQGLTF	NA	TRAJ26*00(285)	TRAV7-2*00(1419),TRAV7D-2*00(1419)	no	4	0	2	2	2	0	3	0	2	0	0	0	3	3	1	0	0	0	2	2	0	2	0	0	0	0	0	3
CAASLNSNNRIFF	NA	TRAJ31*00(264)	TRAV10*00(725),TRAV10D*00(709),TRAV10N*00(685),TRAV7-2*00(661.5),TRAV7D-2*00(661.5)	no	6	2	1	2	7	5	6	2	4	0	0	0	6	6	0	2	0	0	3	0	2	1	2	1	1	1	0	2
CAASPSNYNVLYF	NA	TRAJ21*00(280)	TRAV10N*00(1454),TRAV10D*00(1402),TRAV10*00(1370)	no	2	0	1	0	3	1	3	0	1	0	0	0	1	1	4	1	0	2	2	1	1	0	1	0	6	0	0	2
CAASATGGYKVVF	NA	TRAJ12*00(280)	TRAV7-2*00(1435),TRAV7D-2*00(1435)	no	3	1	0	3	1	3	3	0	2	0	0	0	2	6	2	1	3	4	4	2	3	1	4	0	0	0	0	1
CAASGDYAQGLTF	NA	TRAJ26*00(270)	TRAV7-2*00(1435),TRAV7D-2*00(1435)	no	1	0	0	0	0	0	0	0	0	0	0	0	1	1	6	9	1	1	2	2	6	1	1	2	0	1	0	2
CAASGNSNNRIFF	NA	TRAJ31*00(285)	TRAV7-2*00(1435),TRAV7D-2*00(1435)	no	13	9	27	7	27	14	11	8	11	1	0	3	11	6	3	2	1	7	3	10	10	4	6	0	1	4	0	9
CAASMGYAQGLTF	NA	TRAJ26*00(265)	TRAV7-2*00(717),TRAV7D-2*00(717),TRAV10D*00(700.5),TRAV10*00(684.5),TRAV10N*00(671.5)	no	0	0	0	0	0	2	0	0	0	0	0	0	2	0	0	0	0	0	2	4	0	0	2	0	0	0	0	1
CAASMDSNYQLIW	NA	TRAJ33*00(290)	TRAV7-2*00(1450),TRAV7D-2*00(1450)	no	3	0	3	3	2	1	8	1	3	0	0	2	7	1	2	5	6	10	2	7	6	0	4	0	0	2	0	10
CAASMDMGYKLTF	NA	TRAJ9*00(270)	TRAV10N*00(714.5),TRAV10D*00(696),TRAV7-2*00(685),TRAV7D-2*00(685),TRAV10*00(680)	no	0	0	0	0	0	0	0	0	0	0	0	0	0	0	2	1	0	0	2	2	0	0	2	0	1	0	1	2
CAASMTGNYKYVF	NA	TRAJ40*00(275)	TRAV7-2*00(1354),TRAV7D-2*00(1354)	no	0	1	1	0	2	0	1	0	1	0	0	0	0	0	0	1	0	0	2	0	0	0	0	0	0	0	0	0
CAASITGGYKVVF	NA	TRAJ12*00(275)	TRAV7-2*00(1437),TRAV7D-2*00(1437)	no	2	0	3	0	0	1	0	0	1	0	0	1	0	2	2	0	0	1	3	1	2	0	1	0	0	0	0	2
CAASTDYAQGLTF	NA	TRAJ26*00(270)	TRAV10N*00(1465),TRAV10D*00(1407),TRAV10*00(1375)	no	0	0	0	0	0	0	0	0	0	0	0	0	0	0	0	1	0	0	2	1	0	0	1	0	0	0	0	0
CAASRANTNKVVF	NA	TRAJ34*00(270)	TRAV10*00(719.5),TRAV7-2*00(712),TRAV7D-2*00(712),TRAV10D*00(703.5),TRAV10N*00(679.5)	no	0	1	3	2	0	4	2	0	1	2	0	2	0	9	0	0	0	0	2	0	0	0	1	0	0	0	0	0
CAASRDYAQGLTF	NA	TRAJ26*00(270)	TRAV10N*00(1455),TRAV10D*00(1407),TRAV10*00(1375)	no	0	0	0	0	2	0	0	0	0	1	0	0	3	1	2	4	0	1	2	1	2	1	4	1	0	0	0	0
CAASRNSNNRIFF	NA	TRAJ31*00(285)	TRAV7-2*00(1416),TRAV7D-2*00(1416)	no	36	15	53	39	45	26	26	5	17	6	5	7	27	21	0	2	0	1	5	5	3	1	8	2	5	2	0	3
CAASNTGNYKYVF	NA	TRAJ40*00(290)	TRAV10D*00(1407),TRAV10N*00(1407),TRAV10*00(1375)	no	7	3	12	5	6	6	16	2	5	0	1	1	6	10	0	1	3	2	3	4	6	0	0	0	0	0	1	7
CAASKGFASALTF	NA	TRAJ35*00(295)	TRAV10*00(719.5),TRAV7-2*00(712),TRAV7D-2*00(712),TRAV10D*00(703.5),TRAV10N*00(679.5)	no	0	0	0	0	0	1	1	0	0	0	0	0	0	0	0	0	0	0	2	0	0	0	0	0	0	0	0	0
CAARGDSNYQLIW	NA	TRAJ33*00(280)	TRAV7-2*00(1414),TRAV7D-2*00(1414)	no	0	0	0	0	0	0	0	0	0	1	0	0	1	0	0	2	0	1	3	2	0	0	0	0	0	0	0	0
CAARNTGYQNFYF	NA	TRAJ49*00(295)	TRAV14-2*00(1435),TRAV14D-2*00(1435),TRAV14N-2*00(1435)	no	4	0	5	5	5	4	9	1	2	1	0	1	3	2	3	0	3	1	2	0	0	2	0	0	3	0	0	1
CAARGTNAYKVIF	NA	TRAJ30*00(280)	TRAV14D-1*00(1555),TRAV14N-1*00(1555),TRAV14D-2*00(1395),TRAV14N-2*00(1395),TRAV14-2*00(1363)	no	2	0	1	0	0	1	2	0	0	0	0	0	0	0	1	0	0	1	2	2	2	0	1	0	0	0	1	0
CAANNNAGAKLTF	NA	TRAJ39*00(305)	TRAV14-3*00(1407),TRAV14N-3*00(1407),TRAV14D-3-DV8*00(1311)	no	4	2	7	2	7	4	3	2	3	3	1	3	7	5	1	0	1	0	2	1	3	0	1	0	3	0	0	0
CAGPSSGSWQLIF	NA	TRAJ22*00(300)	TRAV7-3*00(1386),TRAV7D-3*00(1386)	no	0	0	0	0	0	0	0	0	0	0	0	0	0	0	0	0	0	0	3	1	0	0	0	0	0	0	0	0
CAGASSGSWQLIF	NA	TRAJ22*00(305)	TRAV14-2*00(751.5),TRAV7D-5*00(705),TRAV7N-5*00(705),TRAV14D-2*00(687.5),TRAV14N-2*00(687.5),TRAV14D-1*00(655.5),TRAV14N-1*00(655.5)	no	2	1	1	1	3	3	2	0	2	0	0	0	2	5	0	2	2	0	2	2	0	1	0	0	0	1	0	5
CDPGTQVVGQLTF	NA	TRAJ5*00(309)	TRAV12D-3*00(1391),TRAV12N-3*00(1391),TRAV12-3*00(1231)	no	0	0	0	0	0	0	0	0	0	0	0	0	0	0	0	0	0	0	2	0	0	0	0	0	0	0	0	0
CAAETSNTNKVVF	NA	TRAJ34*00(285)	TRAV4D-2*00(1374),TRAV4-2*00(1262)	no	0	0	0	1	0	0	2	0	1	0	0	0	0	3	0	0	0	1	2	0	0	0	0	0	0	0	0	0
CAVSGGSNAKLTF	NA	TRAJ42*00(310)	TRAV3-3*00(699),TRAV3D-3*00(667),TRAV3N-3*00(667)	no	4	2	4	4	2	1	5	3	6	0	0	0	0	4	2	1	2	4	3	1	0	0	3	0	1	0	1	3
CAVIDTNAYKVIF	NA	TRAJ30*00(295)	TRAV3D-3*00(720),TRAV3N-3*00(720),TRAV3-1*00(688),TRAV3-3*00(688),TRAV3-4*00(640)	no	0	0	1	0	0	0	0	0	0	0	0	1	2	0	2	0	1	5	3	0	1	0	0	0	2	0	0	0
CAVISSGSWQLIF	NA	TRAJ22*00(290)	TRAV3D-3*00(645),TRAV3N-3*00(645),TRAV3-3*00(613)	no	2	1	3	0	0	0	0	1	0	0	0	0	0	1	1	2	2	1	2	2	0	1	1	0	0	1	0	2
CAVITGNTGKLIF	NA	TRAJ37*00(305)	TRAV3D-3*00(720),TRAV3N-3*00(720),TRAV3-1*00(688),TRAV3-3*00(688),TRAV3-4*00(640)	no	10	0	13	2	4	3	6	0	5	0	0	4	7	8	2	2	2	0	4	3	3	0	3	1	0	0	0	2
CAVTGANTGKLTF	NA	TRAJ52*00(310)	TRAV19*00(742),TRAV3-3*00(680),TRAV3D-3*00(648),TRAV3N-3*00(648)	no	1	0	2	0	4	2	0	1	1	0	0	1	0	0	0	0	1	1	2	1	1	0	0	0	0	0	0	0
CAVTPSNYNVLYF	NA	TRAJ21*00(280)	TRAV3-1*00(712),TRAV3D-3*00(688),TRAV3N-3*00(688),TRAV3-4*00(664),TRAV3-3*00(656)	no	0	0	0	0	0	0	0	0	0	0	0	0	0	0	0	0	0	1	3	0	0	0	0	0	0	0	0	0
CAVSRTGGYKVVF	NA	TRAJ12*00(285)	TRAV3D-3*00(1280),TRAV3N-3*00(1280),TRAV3-3*00(1216)	no	5	3	2	1	5	2	6	1	3	1	0	1	1	0	4	0	2	3	2	3	2	0	3	1	0	0	1	1
CAVSVYSNNRLTL	NA	TRAJ7*00(280)	TRAV3D-3*00(1423),TRAV3N-3*00(1423),TRAV3-3*00(1359)	no	0	0	0	0	1	1	0	0	0	0	0	1	0	1	0	0	0	1	2	1	0	0	0	1	0	0	0	0
CAVSASGSWQLIF	NA	TRAJ22*00(285)	TRAV3D-3*00(1460),TRAV3N-3*00(1460),TRAV3-3*00(1396)	no	0	1	0	1	0	0	1	0	1	1	1	0	0	0	1	0	5	2	2	5	3	0	1	0	0	4	1	0
CAVSAAGNYKYVF	NA	TRAJ40*00(270)	TRAV3-4*00(1327),TRAV3-1*00(1231)	no	0	0	1	2	1	0	0	0	0	0	0	0	0	0	0	0	0	0	2	0	0	0	0	0	0	0	0	0
CAVSAQGGRALIF	NA	TRAJ15*00(280)	TRAV3D-3*00(1444),TRAV3N-3*00(1444),TRAV3-3*00(1380)	no	0	0	1	0	1	0	1	0	0	0	0	0	0	0	2	2	2	1	2	5	0	0	0	0	1	1	0	1
CAVSAGNAYKVIF	NA	TRAJ30*00(265)	TRAV3-1*00(698.5),TRAV3-3*00(698),TRAV3D-3*00(666),TRAV3N-3*00(666),TRAV3-4*00(650.5)	no	0	0	0	0	0	0	0	0	0	0	0	0	0	0	0	0	0	0	2	0	0	0	0	0	0	0	0	0
CAVSAGSNNRIFF	NA	TRAJ31*00(265)	TRAV3D-3*00(1441),TRAV3N-3*00(1441),TRAV3-3*00(1377)	no	1	0	4	1	1	0	2	0	0	1	0	0	5	4	5	0	0	4	3	6	1	0	0	0	0	2	0	0
CAVSAGNTGKLIF	NA	TRAJ37*00(285)	TRAV3-3*00(732.5),TRAV3D-3*00(700.5),TRAV3N-3*00(700.5),TRAV3-1*00(692.5),TRAV3-4*00(644.5)	no	0	1	5	3	1	1	0	2	1	0	0	3	1	2	1	3	0	0	2	2	2	0	0	0	0	0	0	2
CAVSADSGTYQRF	NA	TRAJ13*00(274)	TRAV3D-3*00(724.5),TRAV3N-3*00(724.5),TRAV3-3*00(692.5)	no	0	0	0	0	1	0	0	0	0	0	0	0	0	0	1	0	0	0	2	0	0	0	0	0	0	1	0	2
CAVSGGSNYKLTF	NA	TRAJ53*00(292)	TRAV3-3*00(711.5),TRAV3D-3*00(679.5),TRAV3N-3*00(679.5),TRAV3-4*00(631.5)	no	2	1	5	5	2	3	1	0	3	0	0	0	1	6	2	0	3	0	3	2	1	0	1	0	2	4	1	1
CAVSDANTNKVVF	NA	TRAJ34*00(270)	TRAV3-3*00(1407),TRAV3D-3*00(1343),TRAV3N-3*00(1343)	no	0	0	0	0	0	0	0	0	0	0	0	0	0	0	0	0	0	0	2	0	0	0	0	0	0	0	0	0
CAVSEGYANKMIF	NA	TRAJ47*00(265)	TRAV3-3*00(1455),TRAV3D-3*00(1391),TRAV3N-3*00(1391)	no	0	0	0	0	0	0	0	0	0	0	0	0	0	0	1	2	0	0	2	1	0	0	0	0	0	0	0	0
CAVSYNYAQGLTF	NA	TRAJ26*00(285)	TRAV3-3*00(1429),TRAV3D-3*00(1365),TRAV3N-3*00(1365)	no	0	0	0	1	1	0	0	0	0	0	0	0	1	0	0	1	0	0	2	2	2	0	0	1	0	0	0	0
CAVSYQGGRALIF	NA	TRAJ15*00(295)	TRAV3-1*00(698.5),TRAV3-4*00(650.5),TRAV3D-3*00(629.5),TRAV3N-3*00(629.5)	no	4	1	4	0	2	1	3	1	3	0	0	1	2	0	6	0	3	2	4	4	6	1	4	0	4	3	1	1
CAVSPTGNYKYVF	NA	TRAJ40*00(280)	TRAV3-3*00(1311.5),TRAV3D-3*00(1255.5),TRAV3N-3*00(1255.5)	no	0	0	1	1	0	0	0	0	0	0	0	1	0	0	1	0	0	0	2	0	0	0	0	1	0	0	0	0
CAVRDNAGAKLTF	NA	TRAJ39*00(285)	TRAV3-3*00(1421),TRAV3D-3*00(1357),TRAV3N-3*00(1357)	no	0	0	0	0	0	0	0	0	0	0	0	0	0	0	0	0	0	0	2	0	0	0	0	0	0	0	0	1
CAVRNTGYQNFYF	NA	TRAJ49*00(295)	TRAV3-3*00(1341),TRAV3D-3*00(1341),TRAV3N-3*00(1341)	no	2	0	3	0	1	1	0	0	0	0	0	0	1	1	2	0	1	7	3	4	1	1	0	1	0	1	0	1
CAVRGTGGYKVVF	NA	TRAJ12*00(265)	TRAV3D-3*00(1452),TRAV3N-3*00(1452),TRAV3-3*00(1388)	no	1	0	3	1	2	1	2	0	0	0	0	0	2	1	1	4	5	4	4	3	1	2	2	1	1	0	0	6
CAADTGGNNKLTF	NA	TRAJ56*00(287)	TRAV19*00(1249)	no	0	0	1	0	0	0	0	0	0	0	0	0	0	0	0	1	0	0	2	1	0	0	0	0	0	0	0	0
CAAATGGNNKLTF	NA	TRAJ56*00(305)	TRAV19*00(1499)	no	3	5	2	1	6	6	10	0	4	0	0	0	4	4	0	0	2	0	3	0	0	0	1	0	0	1	0	0
CAAGAGGNNKLTF	NA	TRAJ56*00(285)	TRAV19*00(1535)	no	0	2	4	0	4	1	3	0	1	1	1	0	1	0	1	0	0	2	2	3	1	0	2	0	0	0	0	1
CAAGDTGYQNFYF	NA	TRAJ49*00(285)	TRAV19*00(1488)	no	0	0	0	1	1	0	0	0	0	0	0	0	0	1	1	0	0	0	2	0	1	0	1	1	0	1	0	1
CADHNTNTGKLTF	NA	TRAJ27*00(268)	TRAV3D-3*00(899),TRAV3N-3*00(899),TRAV3-3*00(851)	no	1	0	0	0	0	0	0	0	0	0	0	0	1	0	0	0	0	0	2	0	0	0	0	0	0	0	0	0
CVVGAP_TNKVVF	NA	TRAJ34*00(270)	TRAV11*00(1412),TRAV11D*00(1412),TRAV11N*00(1412)	no	0	0	0	0	0	0	0	0	0	0	0	0	0	0	0	0	0	0	2	0	0	0	0	0	0	0	0	0
CAVSAG_NNAPRF	NA	TRAJ43*00(263)	TRAV9-4*00(1454),TRAV9D-2*00(1368),TRAV9N-2*00(1345),TRAV9D-3*00(1342),TRAV9N-3*00(1342)	no	0	0	0	0	0	0	0	0	0	0	0	0	1	0	0	0	0	0	2	0	0	0	0	0	0	0	0	1
CAMLTV_GNKLTF	NA	TRAJ17*00(292)	TRAV13N-4*00(732.5),TRAV13N-1*00(663.5),TRAV13D-1*00(655.5)	no	0	0	0	0	0	0	0	0	0	0	0	0	0	0	0	0	0	0	2	0	0	0	0	0	0	0	0	0
CATGLV_NSKLIW	NA	TRAJ38*00(290)	TRAV8-2*00(1314.5)	no	0	0	0	0	0	0	0	0	0	0	0	0	0	0	0	0	0	0	2	0	0	0	0	0	0	0	0	0
CAVILV_FNKLTF	NA	TRAJ4*00(290)	TRAV7D-5*00(1409),TRAV7N-5*00(1409)	no	0	0	0	0	0	0	0	0	0	0	0	0	0	0	0	0	0	0	2	0	0	0	0	0	0	0	0	0
CAVSII_QGKLIF	NA	TRAJ23*00(277)	TRAV7-5*00(1421)	no	0	0	0	0	0	0	0	0	0	0	0	0	0	0	0	0	1	0	2	1	0	0	0	0	0	1	0	0
CAEVFQ_TNKVVF	NA	TRAJ34*00(290)	TRAV5-4*00(1310),TRAV5D-4*00(1222.5),TRAV5N-4*00(1222.5)	no	0	0	0	0	0	0	0	0	0	0	0	0	0	0	0	0	0	0	2	0	0	0	0	0	0	0	0	0
CAMDTG_VGQLTF	NA	TRAJ5*00(300)	TRAV13N-4*00(864)	no	0	0	0	0	0	0	0	0	0	0	0	0	0	0	0	0	0	0	2	0	0	0	0	0	0	0	0	0
CVLGTNTNKVVF	NA	TRAJ34*00(270)	TRAV6-2*00(1367)	no	0	0	0	0	0	0	0	0	0	0	0	0	0	0	0	0	0	0	2	0	0	0	0	0	0	0	0	0
CVNNNAGAKLTF	NA	TRAJ39*00(297)	TRAV6D-5*00(1127),TRAV6-5*00(1005),TRAV6N-5*00(1005)	no	0	0	0	0	0	0	0	0	0	0	0	0	0	0	0	1	1	0	2	0	0	0	0	0	0	0	0	2
CVSSSGSWQLIF	NA	TRAJ22*00(300)	TRAV13D-2*00(1455),TRAV13N-2*00(1455),TRAV13D-4*00(1327),TRAV13-4-DV7*00(1311),TRAV13-2*00(1295)	no	0	0	0	0	0	0	0	0	0	0	0	0	0	0	0	0	0	0	2	0	1	0	0	0	0	1	0	0
CVVRSAGNKLTF	NA	TRAJ17*00(280)	TRAV11N*00(1435),TRAV11*00(1339),TRAV11D*00(1339)	no	0	0	0	0	0	0	0	0	0	0	0	0	0	0	0	0	0	0	2	0	0	0	0	0	0	0	0	0
CAFGGNNNAPRF	NA	TRAJ43*00(265)	TRAV13-1*00(1346),TRAV13D-1*00(1176)	no	0	0	0	0	0	0	0	0	0	0	0	0	0	0	0	0	0	0	2	0	0	0	0	0	0	0	0	0
CALVDSNYQLIW	NA	TRAJ33*00(275)	TRAV13-1*00(1156.5)	no	0	0	1	0	0	0	1	0	0	0	0	0	1	1	1	0	1	3	2	0	0	0	0	0	0	1	0	1
CALSSNTNKVVF	NA	TRAJ34*00(280)	TRAV12D-2*00(1450),TRAV12N-2*00(1450),TRAV12-2*00(1274)	no	3	1	7	8	5	4	5	1	5	0	1	3	3	0	4	4	0	1	2	2	3	2	1	0	0	0	2	3
CALRNSGTYQRF	NA	TRAJ13*00(280)	TRAV12D-2*00(1437),TRAV12N-2*00(1437),TRAV12-2*00(1261)	no	4	1	0	0	2	2	0	1	0	1	0	0	0	0	0	0	1	3	4	0	0	0	3	0	0	1	0	1
CALNNAGAKLTF	NA	TRAJ39*00(290)	TRAV13D-3*00(1405),TRAV13N-3*00(1389),TRAV13-3(1379)	no	1	1	2	2	2	0	3	0	5	0	0	1	3	0	1	1	2	4	2	6	2	0	0	0	1	4	0	2
CALNSGYNKLTF	NA	TRAJ11*00(285)	TRAV12D-2*00(720),TRAV12N-2*00(720),TRAV13-1*00(679.5),TRAV12-2*00(632)	no	0	0	0	0	0	0	1	0	0	0	0	0	0	0	0	0	2	0	2	0	0	0	0	0	0	0	0	0
CASSNMGYKLTF	NA	TRAJ9*00(292)	TRAV8N-2*00(695),TRAV12D-2*00(656.5),TRAV12N-2*00(656.5)	no	5	0	3	2	1	1	3	1	1	0	0	1	3	2	2	2	2	3	2	2	2	0	2	0	0	1	1	2
CASNSAGNKLTF	NA	TRAJ17*00(300)	TRAV12-2*00(1302)	no	2	0	1	0	1	2	2	0	0	0	0	0	0	2	2	1	0	1	3	0	2	0	0	0	1	0	0	0
CASRNSNNRIFF	NA	TRAJ31*00(295)	TRAV12-2*00(672.5),TRAV13N-3*00(671),TRAV13D-3*00(663),TRAV13-3(650)	no	0	0	1	0	1	0	1	0	2	0	0	0	0	0	0	0	0	0	2	0	0	0	0	0	0	0	0	0
CASDTNAYKVIF	NA	TRAJ30*00(290)	TRAV6D-7*00(710),TRAV6N-7*00(710),TRAV6-7-DV9*00(670)	no	1	1	0	3	13	1	1	0	0	0	1	0	1	1	0	0	0	3	7	4	1	0	0	0	0	1	0	5
CASNYNQGKLIF	NA	TRAJ23*00(295)	TRAV12D-2*00(712.5),TRAV12N-2*00(712.5),TRAV8N-2*00(695),TRAV12-2*00(624.5)	no	0	0	1	0	1	0	0	0	1	0	0	0	0	1	3	0	2	0	2	7	2	0	1	2	0	0	0	3
CASYNYAQGLTF	NA	TRAJ26*00(285)	TRAV12D-2*00(1425),TRAV12N-2*00(1425),TRAV12-2*00(1249)	no	0	0	0	0	0	0	0	0	0	0	0	0	0	0	0	0	0	0	2	0	0	0	0	0	0	0	0	0
CASTGNTGKLIF	NA	TRAJ37*00(295)	TRAV12-2*00(1388),TRAV12D-2*00(1212),TRAV12N-2*00(1212)	no	1	0	4	0	0	1	1	0	0	0	0	0	2	0	0	2	0	1	2	1	3	0	0	0	1	0	0	0
CAYNTNTGKLTF	NA	TRAJ27*00(302)	TRAV16D-DV11*00(727.5),TRAV12-2*00(696.5),TRAV16N*00(687.5)	no	2	0	1	0	2	0	0	0	1	0	0	0	4	3	2	8	3	2	2	7	2	0	3	0	0	1	0	3
CALNTGYQNFYF	NA	TRAJ49*00(290)	TRAV6-6*00(732.5),TRAV6D-6*00(732.5),TRAV6N-6*00(676.5)	no	0	1	1	0	0	0	2	0	1	1	0	2	3	0	6	6	4	6	4	2	11	0	4	2	0	0	0	1
CALGDNHNRIFF	NA	TRAJ31*00(240)	TRAV6D-7*00(1469),TRAV6N-7*00(1469),TRAV6-7-DV9*00(1369)	no	0	0	0	0	0	0	0	0	0	0	0	0	0	0	0	0	0	0	2	0	0	0	0	0	0	0	0	0
CALGEGNNRIFF	NA	TRAJ31*00(255)	TRAV6D-7*00(730),TRAV6N-7*00(730),TRAV6-6*00(723.5),TRAV6D-6*00(723.5),TRAV6-7-DV9*00(682),TRAV6N-6*00(659.5)	no	0	1	0	0	0	0	0	0	0	0	0	0	0	0	2	0	0	1	3	0	0	0	1	0	1	0	1	1
CALTGGNNKLTF	NA	TRAJ56*00(290)	TRAV12-1*00(719.5),TRAV12D-3*00(718.5),TRAV12N-3*00(718.5),TRAV12-3*00(638.5)	no	2	0	0	0	0	0	0	0	1	0	0	0	0	0	0	0	2	0	2	0	0	0	0	0	0	0	0	0
CALTQGGRALIF	NA	TRAJ15*00(280)	TRAV12D-3*00(1403),TRAV12N-3*00(1403),TRAV12-3*00(1251)	no	0	0	0	0	1	0	1	0	0	0	0	0	0	0	0	1	0	4	3	2	3	0	0	0	0	0	0	4
CALTDYANKMIF	NA	TRAJ47*00(275)	TRAV6-5*00(1270),TRAV6N-5*00(1265),TRAV6D-5*00(1105)	no	0	0	0	0	0	0	0	0	0	0	0	0	0	0	0	0	0	0	2	0	0	0	0	0	0	0	0	0
CALSRSNNRIFF	NA	TRAJ31*00(260)	TRAV12D-3*00(1495),TRAV12N-3*00(1495),TRAV12-3*00(1335)	no	0	0	1	0	0	0	1	0	0	1	0	0	1	0	0	2	3	3	2	2	0	0	0	2	0	0	0	0
CALSASNNRIFF	NA	TRAJ31*00(265)	TRAV12D-3*00(1345.5),TRAV12N-3*00(1345.5),TRAV12-3*00(1185.5)	no	1	0	0	0	0	0	0	0	0	0	0	0	0	1	0	1	0	1	2	3	0	0	0	0	0	0	0	1
CALSGMGYKLTF	NA	TRAJ9*00(260)	TRAV12D-1*00(1326),TRAV12N-1*00(1326)	no	0	0	0	0	0	0	0	0	0	0	0	0	0	0	0	0	0	2	2	0	0	0	0	0	0	0	0	2
CALSDGNEKITF	NA	TRAJ48*00(270)	TRAV12-1*00(732),TRAV6-7-DV9*00(724.5),TRAV6D-7*00(676.5),TRAV6N-7*00(676.5)	no	0	1	0	1	0	0	1	0	0	0	0	0	0	0	0	0	0	0	2	0	0	0	0	0	0	0	0	0
CALSDSNNRLTL	NA	TRAJ7*00(270)	TRAV12D-3*00(1351),TRAV12N-3*00(1351),TRAV12-3*00(1191)	no	0	0	0	2	0	0	0	0	0	0	0	0	0	0	0	0	0	0	3	1	0	0	1	0	0	0	0	0
CALSESNYQLIW	NA	TRAJ33*00(260)	TRAV12D-3*00(1441),TRAV12N-3*00(1441),TRAV12-3*00(1281)	no	0	0	1	0	0	0	3	0	0	0	0	0	0	0	0	3	0	1	3	2	3	0	0	1	0	0	1	6
CALSENAYKVIF	NA	TRAJ30*00(265)	TRAV6-7-DV9*00(730),TRAV12D-3*00(697),TRAV12N-3*00(697),TRAV6D-7*00(682),TRAV6N-7*00(682)	no	0	0	0	0	0	0	0	0	0	0	0	0	0	1	0	0	0	0	2	0	0	0	0	0	0	0	0	0
CALSNAGAKLTF	NA	TRAJ39*00(280)	TRAV12D-3*00(731.5),TRAV12N-3*00(731.5),TRAV6-7-DV9*00(725),TRAV6D-7*00(677.5),TRAV6N-7*00(677.5),TRAV12-3*00(651.5)	no	1	0	0	0	0	0	0	0	0	0	0	0	0	0	0	0	0	0	2	2	0	0	0	0	0	0	0	0
CALSQGGRALIF	NA	TRAJ15*00(280)	TRAV12D-3*00(1330.5),TRAV12N-3*00(1330.5)	no	0	1	0	0	0	2	0	0	1	0	0	0	1	0	3	4	0	3	2	8	2	0	4	0	0	3	0	2
CALRGNYNVLYF	NA	TRAJ21*00(260)	TRAV12D-3*00(1452),TRAV12N-3*00(1452)	no	0	0	1	0	0	0	0	0	0	0	0	0	0	0	1	0	0	1	3	2	0	0	0	0	2	0	0	1
CALRTGGYKVVF	NA	TRAJ12*00(285)	TRAV12-3*00(1338),TRAV12D-3*00(1330),TRAV12N-3*00(1330)	no	2	2	2	1	0	0	0	0	0	0	0	0	2	1	1	1	3	3	2	1	1	2	1	0	1	0	0	4
CALRSAGNKLTF	NA	TRAJ17*00(275)	TRAV12D-3*00(1482),TRAV12N-3*00(1482),TRAV12-3*00(1322)	no	0	0	0	0	0	1	0	0	0	0	0	0	1	0	0	1	1	0	3	0	0	0	2	0	0	1	0	4
CALHYSNNRLTL	NA	TRAJ7*00(285)	TRAV12D-2*00(1341),TRAV12N-2*00(1341),TRAV12-2*00(1178.5)	no	0	0	0	0	0	0	0	0	0	0	0	0	0	0	1	0	0	0	2	0	0	0	0	0	0	0	0	0
CALNNYAQGLTF	NA	TRAJ26*00(295)	TRAV12D-3*00(737.5),TRAV12N-3*00(737.5),TRAV13N-1*00(680),TRAV13D-1*00(672),TRAV12-3*00(657.5)	no	5	1	4	2	3	5	2	0	2	0	0	0	0	1	2	2	0	3	4	0	3	2	1	0	2	2	0	8
CAPNSAGNKLTF	NA	TRAJ17*00(290)	TRAV12D-3*00(1302),TRAV12N-3*00(1302)	no	4	1	2	0	3	3	3	0	3	1	0	0	0	0	1	0	0	2	6	2	2	0	1	1	0	1	0	5
CAADPGYQNFYF	NA	TRAJ49*00(270)	TRAV4-3*00(668.5),TRAV4-4-DV10*00(668.5),TRAV4D-3*00(612.5),TRAV4N-3*00(612.5),TRAV4D-4*00(604.5),TRAV4N-4*00(604.5)	no	0	0	2	0	0	1	1	0	0	0	1	0	2	0	0	0	0	0	4	0	0	0	0	0	0	0	0	1
CAADDYAQGLTF	NA	TRAJ26*00(270)	TRAV4-3*00(1369),TRAV4D-3*00(1257),TRAV4N-3*00(1257)	no	0	0	0	0	0	0	0	0	0	0	0	0	0	0	0	0	0	0	2	0	0	0	0	0	0	0	0	0
CAAEGYAQGLTF	NA	TRAJ26*00(265)	TRAV4-3*00(1315),TRAV4D-3*00(1211),TRAV4N-3*00(1211)	no	0	0	0	0	0	0	1	0	0	0	1	0	0	3	0	0	0	0	2	0	0	0	0	0	0	1	0	0
CAAEDYANKMIF	NA	TRAJ47*00(275)	TRAV4-3*00(1419.5),TRAV4D-3*00(1307.5),TRAV4N-3*00(1307.5)	no	0	0	3	3	2	1	0	1	1	0	0	1	5	6	0	2	3	7	2	2	3	0	1	0	0	1	0	2
CAAPSNTNKVVF	NA	TRAJ34*00(285)	TRAV4-3*00(685),TRAV4-4-DV10*00(682.5),TRAV4D-3*00(629),TRAV4N-3*00(629),TRAV4D-4*00(618.5),TRAV4N-4*00(618.5)	no	0	0	2	1	1	0	3	0	1	1	1	0	5	0	1	0	0	2	5	2	2	0	0	0	0	1	1	2
CAAPNMGYKLTF	NA	TRAJ9*00(280)	TRAV4D-4*00(1354),TRAV4N-4*00(1354),TRAV4-4-DV10*00(1226)	no	0	1	1	0	0	0	0	0	0	0	0	1	2	0	4	3	2	5	2	5	1	0	1	0	0	0	0	1
CAAANSGTYQRF	NA	TRAJ13*00(290)	TRAV5D-4*00(1435),TRAV5N-4*00(1435),TRAV5-4*00(1339)	no	14	6	18	4	35	10	16	4	3	3	0	2	12	13	2	2	0	1	4	5	6	1	1	0	1	3	0	4
CAASYGNEKITF	NA	TRAJ48*00(275)	TRAV5-4*00(1431),TRAV5D-4*00(1335),TRAV5N-4*00(1335)	no	2	0	7	0	0	1	0	0	3	0	0	0	0	3	3	1	0	4	4	0	0	1	4	1	0	0	0	3
CAARYNNNAPRF	NA	TRAJ43*00(270)	TRAV5D-4*00(1434),TRAV5N-4*00(1434),TRAV5-4*00(1338)	no	1	0	0	0	0	0	0	0	0	0	0	0	0	0	0	0	0	0	2	0	0	0	0	0	0	0	0	1
CAIYQGGRALIF	NA	TRAJ15*00(295)	TRAV12D-1*00(1339),TRAV12N-1*00(1339)	no	4	1	1	1	2	1	1	0	0	0	0	2	3	1	3	1	1	3	3	0	2	0	0	0	0	0	0	0
CAIYTNTGKLTF	NA	TRAJ27*00(285)	TRAV13N-1*00(1338),TRAV13D-1*00(1322)	no	0	0	0	0	0	0	1	0	0	0	0	0	0	0	0	0	0	0	2	0	0	0	0	0	0	0	0	0
CAMEPSGTYQRF	NA	TRAJ13*00(265)	TRAV13N-1*00(1383),TRAV13D-1*00(1367)	no	0	0	0	0	0	0	0	0	0	0	0	0	0	0	0	0	0	0	2	0	0	0	0	0	0	0	0	0
CAMRNSNNRIFF	NA	TRAJ31*00(269)	TRAV16D-DV11*00(1256),TRAV16N*00(1240)	no	0	2	0	0	0	0	0	0	0	0	0	1	1	1	0	0	0	0	2	0	0	0	0	0	0	1	0	2
CAIYYSNNRLTL	NA	TRAJ7*00(285)	TRAV13-2*00(1263),TRAV13D-4*00(1178)	no	0	0	0	0	0	0	0	0	0	0	0	0	0	0	0	0	0	0	2	0	0	0	0	0	0	0	0	0
CAIDPNYNVLYF	NA	TRAJ21*00(270)	TRAV13D-2*00(1305),TRAV13N-2*00(1305),TRAV13D-4*00(1168),TRAV13-2*00(1161),TRAV13-4-DV7*00(1152)	no	0	0	0	0	0	0	0	0	0	0	0	0	1	0	0	0	0	0	2	0	2	1	0	0	0	0	0	1
CAIEANAYKVIF	NA	TRAJ30*00(270)	TRAV13-2*00(1289),TRAV13D-2*00(1289),TRAV13N-2*00(1289),TRAV13D-4*00(1250),TRAV13-4-DV7*00(1202)	no	0	0	0	0	0	0	0	0	0	0	0	0	0	0	0	0	0	1	2	0	0	0	0	0	0	0	0	0
CAIEPNTGKLTF	NA	TRAJ27*00(270)	TRAV13D-2*00(1336.5),TRAV13N-2*00(1336.5),TRAV13D-4*00(1207.5),TRAV13-4-DV7*00(1186.5),TRAV13-2*00(1176.5)	no	0	0	0	0	0	0	0	0	0	0	0	0	0	0	1	0	1	0	2	0	1	0	1	0	0	0	0	0
CAITGNTGKLIF	NA	TRAJ37*00(305)	TRAV13-2*00(1375),TRAV13D-4*00(1290),TRAV13D-2*00(1215),TRAV13N-2*00(1215),TRAV13-4-DV7*00(1210)	no	3	1	1	0	0	0	4	2	1	0	1	0	0	3	0	2	0	6	4	1	5	0	2	1	0	0	0	2
CATSWSNNRIFF	NA	TRAJ31*00(260)	TRAV8-1*00(1405),TRAV8D-1*00(1357)	no	0	0	0	0	0	0	0	0	0	0	0	0	0	0	0	0	0	0	2	0	0	0	0	0	0	0	0	0
CATDNSNNRIFF	NA	TRAJ31*00(275)	TRAV8D-1*00(710),TRAV8-1*00(686),TRAV8N-2*00(670)	no	2	0	1	0	0	0	2	0	1	0	0	0	0	0	0	1	0	0	2	0	0	0	0	0	0	0	0	0
CATDNMGYKLTF	NA	TRAJ9*00(280)	TRAV8D-1*00(1407),TRAV8-1*00(1359)	no	0	0	0	0	0	0	0	0	0	0	0	0	0	1	1	1	0	1	2	1	0	0	1	2	0	0	0	0
CATEANYNVLYF	NA	TRAJ21*00(270)	TRAV8N-2*00(1367)	no	0	0	0	0	0	0	0	0	1	0	0	0	0	0	0	0	0	0	2	0	0	0	0	0	0	0	0	1
CATMSNYNVLYF	NA	TRAJ21*00(290)	TRAV8N-2*00(1389)	no	1	0	0	0	0	1	0	0	0	0	0	0	0	1	0	1	1	0	2	3	1	0	2	1	2	1	0	0
CATSNMGYKLTF	NA	TRAJ9*00(300)	TRAV8D-2*00(1352)	no	0	0	1	0	0	0	3	0	0	0	0	0	0	0	1	3	0	4	3	3	2	0	0	0	0	1	2	7
CATNTGNYKYVF	NA	TRAJ40*00(295)	TRAV8D-1*00(1363),TRAV8-1*00(1315)	no	1	4	0	0	0	0	1	0	0	0	0	1	0	1	0	3	0	3	2	1	1	0	1	0	0	0	0	0
CATNSAGNKLTF	NA	TRAJ17*00(305)	TRAV8-1*00(694.5),TRAV8D-1*00(670.5)	no	3	3	5	3	0	1	1	0	3	1	0	0	7	2	1	1	0	0	2	5	2	1	5	0	0	4	1	3
CATETGGYKVVF	NA	TRAJ12*00(280)	TRAV8D-2*00(1415)	no	1	1	0	0	1	1	0	0	2	0	0	0	1	1	0	0	2	2	2	1	2	0	1	1	0	2	0	2
CASNNAGAKLTF	NA	TRAJ39*00(271)	TRAV12-2*00(1319)	no	0	0	2	0	0	0	1	0	0	0	0	0	0	0	1	0	4	1	3	5	1	0	2	0	0	0	0	2
CAHNSAGNKLTF	NA	TRAJ17*00(295)	TRAV6D-7*00(691.5),TRAV6N-7*00(691.5),TRAV13-2*00(677.5),TRAV6-7-DV9*00(651.5),TRAV13D-4*00(637.5)	no	0	0	0	0	0	0	0	0	1	0	0	0	0	0	0	0	0	0	2	0	0	0	0	0	0	0	0	0
CAQTGNTGKLIF	NA	TRAJ37*00(295)	TRAV6D-7*00(1085),TRAV6N-7*00(1085),TRAV6-7-DV9*00(1021)	no	0	0	0	0	0	0	0	0	0	0	0	0	0	0	0	0	0	1	2	1	0	0	0	0	0	1	0	0
CAASSSFSKLVF	NA	TRAJ50*00(290)	TRAV12D-2*00(1229),TRAV12N-2*00(1229)	no	3	1	4	1	6	0	4	4	15	3	6	6	2	3	2	1	3	1	3	3	0	1	2	0	3	0	0	4
CAATESNNRIFF	NA	TRAJ31*00(260)	TRAV13-1*00(1346),TRAV13D-1*00(1186)	no	0	0	1	0	0	0	0	0	0	0	0	0	0	0	0	0	0	0	2	0	0	0	0	0	0	0	0	0
CAGGTNAYKVIF	NA	TRAJ30*00(280)	TRAV14D-1*00(1469),TRAV14N-1*00(1469),TRAV14D-2*00(1309),TRAV14N-2*00(1309)	no	0	0	0	0	1	0	0	0	0	0	0	0	0	0	0	2	0	1	2	1	0	0	0	0	0	0	0	1
CALYQGGRALIF	NA	TRAJ15*00(295)	TRAV7D-3*00(1389),TRAV7-3*00(1357)	no	1	1	0	1	0	3	2	0	2	0	1	1	1	2	2	1	0	1	3	5	4	0	1	2	0	2	1	10
CAPYTNTGKLTF	NA	TRAJ27*00(285)	TRAV7N-6*00(705),TRAV7D-3*00(686.5),TRAV7-3*00(670.5),TRAV7-6*00(633)	no	0	1	0	0	0	0	1	0	0	0	0	0	0	1	0	0	0	0	2	1	0	1	0	0	0	0	0	1
CAVDYSNNRLTL	NA	TRAJ7*00(290)	TRAV7D-5*00(1415),TRAV7N-5*00(1415)	no	0	0	1	0	0	1	2	1	1	1	0	0	2	0	5	1	0	3	3	2	3	0	3	0	0	1	1	5
CAVNTNTGKLTF	NA	TRAJ27*00(295)	TRAV7-5*00(707.5)	no	5	0	7	1	4	2	7	2	5	0	1	0	9	1	0	2	2	4	2	7	2	0	2	0	0	2	1	8
CAVRTGGYKVVF	NA	TRAJ12*00(285)	TRAV7-5*00(1375)	no	3	4	6	3	2	2	3	1	2	2	0	0	2	1	8	11	5	8	5	12	8	2	3	0	2	7	0	12
CAVNSAGNKLTF	NA	TRAJ17*00(290)	TRAV7-5*00(707.5),TRAV7D-5*00(707.5),TRAV7N-5*00(707.5)	no	5	0	9	0	2	7	2	4	4	3	1	1	5	3	5	5	3	2	7	4	3	1	3	0	0	8	0	1
CAVSSGSWQLIF	NA	TRAJ22*00(290)	TRAV7-5*00(1358.5)	no	3	3	11	0	2	2	5	0	3	3	0	1	3	3	2	8	0	5	8	5	4	3	2	1	2	0	0	11
CAVRNNNNAPRF	NA	TRAJ43*00(285)	TRAV7-5*00(1424)	no	0	0	3	3	3	1	2	0	1	1	0	0	0	0	0	1	0	2	2	1	1	0	3	1	0	0	0	0
CAVARGTNKVVF	NA	TRAJ34*00(242)	TRAV7-3*00(1404),TRAV7D-3*00(1372)	no	0	0	0	0	0	0	0	0	0	0	0	0	0	0	0	0	0	0	2	0	0	0	0	0	0	0	0	0
CAVDQGGRALIF	NA	TRAJ15*00(269)	TRAV7D-3*00(1420),TRAV7-3*00(1388)	no	0	0	0	0	1	1	0	0	0	0	0	0	0	0	2	0	0	0	3	5	4	0	0	3	4	0	0	2
CAVIGGNYKPTF	NA	TRAJ6*00(275)	TRAV7D-3*00(1289),TRAV7-3*00(1257)	no	0	0	0	0	0	0	0	0	1	0	0	0	0	0	0	0	0	0	2	0	0	0	0	0	0	0	0	0
CAVIQGGRALIF	NA	TRAJ15*00(280)	TRAV7-3*00(1382.5),TRAV7D-3*00(1382.5)	no	0	0	0	0	0	0	0	1	0	0	0	0	0	0	0	1	0	3	2	3	0	1	1	0	0	0	0	0
CAVTNSGTYQRF	NA	TRAJ13*00(275)	TRAV7D-5*00(1417),TRAV7N-5*00(1417)	no	0	0	0	0	0	0	0	1	0	0	0	0	0	0	5	0	1	1	3	0	0	0	0	0	0	1	0	0
CAVTNNNNAPRF	NA	TRAJ43*00(280)	TRAV7-6*00(715),TRAV7N-6*00(643),TRAV7-3*00(640.5),TRAV7D-3*00(624.5)	no	1	0	0	0	0	0	0	0	0	0	0	0	0	0	0	0	0	0	2	1	0	0	0	0	0	0	0	0
CAVSYGNEKITF	NA	TRAJ48*00(275)	TRAV7D-5*00(1422),TRAV7N-5*00(1422)	no	0	0	2	0	0	0	1	1	0	0	0	0	0	0	3	3	0	0	2	0	1	1	0	0	1	0	1	2
CAVSSNTNKVVF	NA	TRAJ34*00(275)	TRAV7-3*00(1435),TRAV7D-3*00(1413)	no	12	0	9	4	8	5	5	0	7	0	3	2	7	5	1	7	4	8	4	4	6	0	7	0	1	2	0	7
CAVSWNAYKVIF	NA	TRAJ30*00(260)	TRAV7-5*00(1435)	no	0	0	0	0	0	0	0	0	0	0	0	0	0	0	0	0	0	0	2	0	0	0	0	0	0	0	0	0
CAVSYSNNRIFF	NA	TRAJ31*00(270)	TRAV7-3*00(717.5),TRAV7D-3*00(704)	no	0	1	0	0	0	0	0	0	0	0	0	1	0	0	0	2	0	0	2	3	0	0	2	0	0	0	0	0
CAVSPNTGKLTF	NA	TRAJ27*00(270)	TRAV7-3*00(1427),TRAV7D-3*00(1395)	no	1	1	0	0	0	0	1	0	0	0	0	0	0	0	0	0	0	0	2	2	0	0	0	0	0	0	0	1
CAVSHYAQGLTF	NA	TRAJ26*00(270)	TRAV7-5*00(1435)	no	0	0	0	0	1	0	0	0	0	0	0	0	0	0	0	0	0	0	2	0	0	0	0	0	0	0	0	0
CAVSDYAQGLTF	NA	TRAJ26*00(262)	TRAV7-3*00(1387),TRAV7D-3*00(1387)	no	1	0	1	0	0	0	1	0	1	0	0	0	1	0	0	0	0	1	2	0	2	0	2	0	4	1	0	7
CAVSMGNNRIFF	NA	TRAJ31*00(255)	TRAV7-5*00(1450)	no	1	0	0	0	2	0	3	0	0	0	0	2	0	0	1	0	0	0	2	3	0	0	0	0	0	0	0	1
CAVSISNNRIFF	NA	TRAJ31*00(260)	TRAV7-5*00(1437)	no	0	0	1	0	0	0	0	0	2	0	0	0	1	0	0	0	0	0	3	0	1	0	0	0	0	0	0	2
CAVSTMGYKLTF	NA	TRAJ9*00(269)	TRAV7-3*00(1425),TRAV7D-3*00(1388)	no	0	0	0	0	0	0	0	0	0	0	0	0	1	0	0	0	0	0	2	0	1	0	0	0	0	0	0	0
CAVSTNTGKLTF	NA	TRAJ27*00(280)	TRAV7-3*00(712),TRAV7-5*00(712),TRAV7D-3*00(693.5)	no	2	2	0	0	0	2	4	1	0	0	0	1	0	0	1	3	2	0	3	3	3	0	1	0	2	0	0	7
CAVSTGGRALIF	NA	TRAJ15*00(265)	TRAV7-3*00(1440),TRAV7D-3*00(1403)	no	0	0	0	0	0	0	0	0	0	0	0	0	0	0	0	0	2	0	2	0	0	0	0	0	0	0	0	0
CAVSNSNNRIFF	NA	TRAJ31*00(275)	TRAV7D-5*00(1408),TRAV7N-5*00(1408)	no	2	0	1	1	0	2	3	0	2	0	0	1	2	2	1	3	2	0	3	3	4	3	5	0	0	2	0	2
CAVRSNYNVLYF	NA	TRAJ21*00(280)	TRAV7-5*00(707),TRAV7-3*00(683),TRAV7D-3*00(667)	no	1	0	2	1	0	0	2	0	1	0	3	0	1	1	3	4	0	7	3	3	1	1	2	0	2	4	0	5
CAVRNSGTYQRF	NA	TRAJ13*00(267)	TRAV7-3*00(1422),TRAV7D-3*00(1390)	no	0	0	0	0	2	2	0	0	1	0	1	0	3	1	1	1	0	0	5	3	2	0	1	0	2	0	0	4
CAVRNSNNRIFF	NA	TRAJ31*00(285)	TRAV7-3*00(707),TRAV7-5*00(707),TRAV7D-3*00(691)	no	2	3	0	1	5	1	4	0	0	2	1	0	6	2	2	6	5	2	6	4	7	0	2	0	1	8	2	6
CAVNPNYNVLYF	NA	TRAJ21*00(270)	TRAV7-3*00(1356.5),TRAV7D-3*00(1324.5)	no	1	0	0	0	0	0	0	0	0	0	0	0	0	0	0	0	0	0	2	0	0	0	0	0	0	0	0	0
CAVNNYAQGLTF	NA	TRAJ26*00(290)	TRAV7-3*00(712.5),TRAV7-5*00(712.5),TRAV7D-3*00(696.5)	no	2	1	5	4	2	1	0	2	2	2	0	1	1	1	12	8	4	8	2	8	9	1	4	0	0	4	1	4
CAVNTGYQNFYF	NA	TRAJ49*00(295)	TRAV7D-5*00(704.5),TRAV7N-5*00(704.5),TRAV7-5*00(672.5)	no	2	0	0	0	2	2	0	2	6	2	0	0	1	3	1	7	5	4	3	8	2	0	2	0	2	3	1	1
CAVKAGGYKVVF	NA	TRAJ12*00(270)	TRAV7D-5*00(712.5),TRAV7N-5*00(712.5)	no	1	1	0	1	0	0	0	0	1	0	0	0	0	0	0	0	1	0	2	1	0	0	2	0	0	2	0	0
CAVTGNTGKLIF	NA	TRAJ37*00(300)	TRAV7D-5*00(1415),TRAV7N-5*00(1415)	no	2	0	3	0	0	3	0	0	3	0	1	0	2	5	7	1	3	4	2	8	6	0	4	0	1	1	0	4
CAALNYAQGLTF	NA	TRAJ26*00(280)	TRAV7-4*00(1404),TRAV7D-4*00(1388),TRAV7N-4*00(1320)	no	0	1	2	0	0	1	1	0	0	0	1	0	0	1	1	2	1	1	3	1	2	0	0	1	0	0	0	2
CAAYQGGRALIF	NA	TRAJ15*00(305)	TRAV14-1*00(1428)	no	2	0	2	0	5	0	3	0	3	2	1	0	2	6	1	12	1	7	3	5	8	0	5	0	0	10	1	6
CAAPTGGYKVVF	NA	TRAJ12*00(280)	TRAV7-5*00(705),TRAV7D-5*00(705),TRAV7N-5*00(705)	no	2	0	3	1	1	0	1	0	1	1	0	3	4	2	1	0	2	3	2	2	3	0	0	0	0	0	0	4
CAADYSNNRLTL	NA	TRAJ7*00(300)	TRAV7D-3*00(1333),TRAV7-3*00(1301)	no	4	0	1	1	4	3	4	1	1	0	1	1	2	0	1	2	5	2	2	2	2	0	0	0	0	1	2	1
CAAGDYANKMIF	NA	TRAJ47*00(267)	TRAV14-2*00(1449),TRAV14D-2*00(1321),TRAV14N-2*00(1321)	no	0	0	1	3	3	0	2	0	1	0	0	1	0	2	0	2	0	2	2	3	2	0	3	0	0	1	0	0
CAAEGNNNAPRF	NA	TRAJ43*00(265)	TRAV10N*00(1400.5),TRAV10D*00(1353.5),TRAV10*00(1321.5)	no	1	1	3	0	0	0	2	1	0	0	0	0	0	0	0	1	0	0	2	0	0	0	1	0	0	0	0	0
CAATTNAYKVIF	NA	TRAJ30*00(264)	TRAV10N*00(1380),TRAV10*00(1328),TRAV10D*00(1328)	no	1	0	2	1	0	0	6	0	0	0	0	0	2	1	0	0	0	1	2	1	0	0	0	0	0	0	0	0
CAATEGADRLTF	NA	TRAJ45*00(290)	TRAV14-2*00(775),TRAV10*00(712),TRAV14D-2*00(711),TRAV14N-2*00(711),TRAV10D*00(696),TRAV14D-1*00(679),TRAV14N-1*00(679)	no	0	0	2	0	0	0	1	0	1	1	0	0	0	0	0	4	3	5	5	6	1	0	1	0	0	0	0	3
CAASWGNNRLTL	NA	TRAJ7*00(255)	TRAV14D-1*00(1464),TRAV14N-1*00(1464),TRAV14D-2*00(1304),TRAV14N-2*00(1304)	no	0	0	0	0	0	0	0	0	0	0	0	0	0	0	0	0	0	0	2	0	0	0	0	0	0	0	0	0
CAASPGSWQLIF	NA	TRAJ22*00(270)	TRAV14-2*00(1216),TRAV14D-2*00(1104),TRAV14N-2*00(1104),TRAV14D-1*00(1061),TRAV14N-1*00(1061)	no	0	2	2	0	0	0	0	0	1	0	0	0	0	0	0	1	0	3	2	6	3	0	3	0	0	1	0	1
CAASPYAQGLTF	NA	TRAJ26*00(265)	TRAV14-1*00(1528)	no	0	0	0	0	1	0	0	0	1	0	0	0	1	0	1	0	0	0	2	1	0	0	0	0	3	0	0	1
CAASHSNNRIFF	NA	TRAJ31*00(270)	TRAV14D-1*00(756),TRAV14N-1*00(756),TRAV7-2*00(707),TRAV7D-2*00(707),TRAV14D-2*00(676),TRAV14N-2*00(676),TRAV14-2*00(660)	no	4	0	8	3	3	0	9	0	3	1	2	2	5	4	1	1	0	0	3	1	4	1	0	0	1	1	0	0
CAASDNYNVLYF	NA	TRAJ21*00(265)	TRAV14-1*00(782.5),TRAV14D-2*00(718.5),TRAV14N-2*00(718.5)	no	0	0	0	0	0	0	2	0	0	0	0	0	0	0	0	0	0	0	2	3	1	0	1	0	0	0	0	0
CAASEGNYQLIW	NA	TRAJ33*00(255)	TRAV14-1*00(790),TRAV14D-2*00(782.5),TRAV14N-2*00(782.5),TRAV14-2*00(718.5),TRAV14D-1*00(702.5),TRAV14N-1*00(702.5)	no	0	1	1	1	3	3	1	1	0	0	0	0	0	2	0	0	0	0	2	0	0	0	0	1	0	1	0	1
CAASNYAQGLTF	NA	TRAJ26*00(280)	TRAV14D-1*00(1512),TRAV14N-1*00(1512),TRAV14D-2*00(1352),TRAV14N-2*00(1352),TRAV14-2*00(1320)	no	8	4	12	1	25	4	8	3	9	0	0	6	5	5	7	8	7	6	5	7	5	0	3	0	3	1	1	6
CAASYSNNRIFF	NA	TRAJ31*00(270)	TRAV14D-2*00(769.5),TRAV14N-2*00(769.5),TRAV10*00(724),TRAV10D*00(708),TRAV14-2*00(705.5),TRAV14D-1*00(689.5),TRAV14N-1*00(689.5),TRAV10N*00(681.5)	no	5	1	4	3	4	3	4	0	2	1	0	1	10	7	6	1	0	3	3	3	5	0	2	1	0	0	0	2
CAASPGGRALIF	NA	TRAJ15*00(265)	TRAV7-2*00(1429.5),TRAV7D-2*00(1429.5)	no	0	0	2	0	0	2	2	0	2	1	0	1	1	1	0	0	0	0	2	0	0	0	1	0	0	0	0	0
CAASDYAQGLTF	NA	TRAJ26*00(270)	TRAV10*00(1450),TRAV10D*00(1418),TRAV10N*00(1370)	no	4	3	6	5	4	0	2	1	2	0	1	1	1	5	7	6	1	8	3	4	1	0	3	1	1	2	0	6
CAASMDNYQLIW	NA	TRAJ33*00(250)	TRAV10*00(732.5),TRAV7-2*00(725),TRAV7D-2*00(725),TRAV10D*00(716.5),TRAV10N*00(687.5)	no	0	0	0	0	0	0	1	0	0	0	0	0	0	0	1	0	0	0	2	0	0	0	0	0	0	0	0	0
CAASMSNNRIFF	NA	TRAJ31*00(252)	TRAV10*00(732.5),TRAV7-2*00(725),TRAV7D-2*00(725),TRAV10D*00(716.5),TRAV10N*00(687.5)	no	1	0	3	7	0	0	2	0	2	1	2	0	2	4	2	1	0	0	2	0	0	0	2	0	0	0	0	0
CAASNSGTYQRF	NA	TRAJ13*00(275)	TRAV10N*00(727.5),TRAV7-2*00(720),TRAV7D-2*00(720),TRAV10D*00(703.5),TRAV10*00(687.5)	no	1	2	8	4	3	5	11	0	2	0	1	2	5	9	0	1	2	1	2	6	0	0	0	0	3	1	0	1
CAASNSNNRIFF	NA	TRAJ31*00(275)	TRAV7-2*00(712),TRAV7D-2*00(712)	no	6	6	22	5	9	7	15	0	9	2	0	6	17	9	0	3	2	2	2	4	4	1	0	0	0	3	0	6
CAASNSNYQLIW	NA	TRAJ33*00(270)	TRAV10*00(727.5),TRAV7-2*00(720),TRAV7D-2*00(720),TRAV10D*00(711.5),TRAV10N*00(687.5)	no	0	1	7	1	0	1	4	1	0	0	0	1	0	1	2	0	1	0	3	0	3	1	0	0	1	1	0	1
CAARSNYNVLYF	NA	TRAJ21*00(280)	TRAV14D-1*00(1531),TRAV14N-1*00(1531),TRAV14D-2*00(1379),TRAV14N-2*00(1379),TRAV14-2*00(1347)	no	6	3	7	8	7	5	10	3	4	1	0	1	11	7	2	3	2	7	2	8	4	0	4	0	1	0	0	3
CAARYYAQGLTF	NA	TRAJ26*00(270)	TRAV14D-1*00(1204),TRAV14N-1*00(1204)	no	0	0	0	0	0	0	0	0	0	0	0	0	0	0	0	0	0	0	2	0	0	0	0	0	0	0	0	0
CAARGSNNRIFF	NA	TRAJ31*00(265)	TRAV14-1*00(777.5),TRAV14N-3*00(762),TRAV14-3*00(714),TRAV14D-3-DV8*00(682)	no	1	3	7	3	3	0	1	0	3	0	0	0	4	3	0	2	1	0	5	0	4	0	0	0	0	2	0	0
CAARDYANKMIF	NA	TRAJ47*00(275)	TRAV14-2*00(1555),TRAV14D-2*00(1427),TRAV14N-2*00(1427),TRAV14D-1*00(1363),TRAV14N-1*00(1363)	no	0	0	2	0	0	1	0	0	0	1	1	0	0	0	2	0	1	2	2	2	0	0	2	0	0	2	0	0
CAARTNTGKLTF	NA	TRAJ27*00(275)	TRAV7-2*00(1139),TRAV7D-2*00(1139)	no	2	0	1	0	1	1	6	0	3	2	0	1	1	1	1	0	0	1	2	0	0	0	0	0	0	0	0	0
CAANNAGAKLTF	NA	TRAJ39*00(282)	TRAV14-1*00(751)	no	2	1	4	0	0	3	10	0	5	2	1	0	9	5	2	3	2	4	2	4	0	3	4	0	0	3	0	2
CAANTNAYKVIF	NA	TRAJ30*00(285)	TRAV14D-1*00(775),TRAV14N-1*00(775),TRAV7-2*00(712.5),TRAV7D-2*00(712.5),TRAV14D-2*00(695),TRAV14N-2*00(695),TRAV14-2*00(679)	no	3	1	2	3	0	4	3	0	4	1	0	1	4	3	1	1	0	3	2	4	2	0	2	0	0	1	0	3
CAGDTNAYKVIF	NA	TRAJ30*00(295)	TRAV7-4*00(705),TRAV7-3*00(697),TRAV7D-4*00(697),TRAV7D-3*00(681),TRAV7N-4*00(668)	no	1	0	3	0	0	3	0	0	0	1	0	0	3	6	0	5	0	3	3	6	9	0	7	2	0	3	1	5
CAGANYAQGLTF	NA	TRAJ26*00(275)	TRAV7-3*00(1410),TRAV7D-3*00(1378)	no	0	0	0	0	0	0	0	0	0	0	0	0	0	0	0	0	0	0	2	2	0	0	0	0	0	0	0	0
CAGMDYANKMIF	NA	TRAJ47*00(275)	TRAV7-5*00(1288)	no	0	0	0	0	0	0	0	0	0	0	0	0	0	1	0	0	0	0	2	0	0	0	0	0	0	0	0	0
CAGDYSNNRLTL	NA	TRAJ7*00(295)	TRAV14D-1*00(743.5),TRAV14N-1*00(743.5),TRAV7N-6*00(699.5),TRAV14D-2*00(663.5),TRAV14N-2*00(663.5),TRAV14-2*00(647.5)	no	0	0	0	2	0	0	0	0	0	0	1	1	0	0	1	0	0	0	2	1	4	0	0	0	0	0	1	0
CAGSSGSWQLIF	NA	TRAJ22*00(295)	TRAV14-2*00(767.5),TRAV14D-2*00(703.5),TRAV14N-2*00(703.5),TRAV7D-3*00(697),TRAV7-3*00(681),TRAV14D-1*00(671.5),TRAV14N-1*00(671.5)	no	0	0	0	2	0	1	4	2	4	0	0	1	4	1	3	0	0	1	2	0	1	1	1	1	0	1	0	0
CAENNYAQGLTF	NA	TRAJ26*00(295)	TRAV7-3*00(1402),TRAV7D-3*00(1370)	no	0	0	0	0	0	0	1	0	0	0	0	0	0	1	1	0	0	0	2	1	0	0	0	0	0	0	0	0
CGGKGTGSKLSF	NA	TRAJ58*00(277)	TRDV1*00(1417)	no	0	0	0	0	0	0	0	0	0	0	0	0	1	0	2	0	0	0	2	1	1	0	0	0	0	0	2	0
CDPSNSGTYQRF	NA	TRAJ13*00(285)	TRAV12D-3*00(1431),TRAV12N-3*00(1431),TRAV12-3*00(1268)	no	0	0	0	0	0	0	0	0	0	0	0	0	0	0	0	0	0	0	2	0	0	0	0	0	0	0	0	0
CAVPSNTNKVVF	NA	TRAJ34*00(277)	TRAV3-3*00(685.5),TRAV3-1*00(677.5),TRAV3D-3*00(653.5),TRAV3N-3*00(653.5),TRAV3-4*00(629.5)	no	0	0	1	0	0	0	0	0	0	0	0	0	0	0	2	1	0	1	2	0	0	0	0	0	0	0	0	0
CAVGQGGRALIF	NA	TRAJ15*00(280)	TRAV3D-3*00(1371),TRAV3N-3*00(1371),TRAV3-3*00(1307)	no	0	2	0	0	0	0	0	0	3	0	0	0	0	1	0	0	0	0	2	1	0	0	0	0	0	0	0	0
CAVSANTGKLTF	NA	TRAJ27*00(270)	TRAV3-1*00(730),TRAV3D-3*00(706),TRAV3N-3*00(706),TRAV3-4*00(682),TRAV3-3*00(674)	no	1	0	1	0	0	0	0	0	1	1	0	0	2	0	2	0	0	0	4	1	0	0	1	0	0	0	0	2
CAVRDSGTYQRF	NA	TRAJ13*00(270)	TRAV3D-3*00(965),TRAV3N-3*00(965),TRAV3-3*00(917)	no	0	0	0	1	0	0	0	0	0	0	0	0	0	0	0	0	0	0	2	0	1	0	0	0	0	0	0	0
CAVRSAGNKLTF	NA	TRAJ17*00(275)	TRAV3D-3*00(1429),TRAV3N-3*00(1429),TRAV3-3*00(1365)	no	0	0	1	1	0	0	1	1	1	0	0	0	2	1	0	4	0	2	2	0	3	0	2	0	0	1	1	1
CAVNNAGAKLTF	NA	TRAJ39*00(290)	TRAV3-1*00(712),TRAV3D-3*00(704),TRAV3N-3*00(704),TRAV3-3*00(672),TRAV3-4*00(664)	no	2	0	2	0	2	2	3	1	2	1	0	0	1	2	2	4	2	6	5	3	1	0	2	0	0	2	1	2
CAVTQGGRALIF	NA	TRAJ15*00(280)	TRAV3-1*00(1398),TRAV3-4*00(1302)	no	1	0	0	0	2	0	0	0	2	0	0	0	0	0	0	2	0	2	3	0	0	0	0	0	0	1	0	2
CAAGTGYQNFYF	NA	TRAJ49*00(275)	TRAV19*00(1525)	no	0	1	3	0	1	0	0	0	0	0	0	0	0	1	1	4	1	6	4	3	2	0	0	0	1	0	0	2
CAAGGTGSKLSF	NA	TRAJ58*00(280)	TRAV19*00(1115)	no	0	1	0	0	0	1	0	0	0	0	0	0	0	0	1	1	0	0	2	0	1	0	1	0	0	0	0	0
WGITGNTGKLIF	NA	TRAJ37*00(305)	TRAV4-4-DV10*00(1292),TRAV4D-4*00(1164),TRAV4N-4*00(1164)	no	0	0	0	0	0	0	0	0	0	0	0	0	0	0	0	0	0	0	2	0	0	0	0	0	0	0	0	0
CALSGG_NRIFF	NA	TRAJ31*00(245)	TRAV12D-2*00(1423),TRAV12N-2*00(1423),TRAV12-2*00(1247)	no	0	0	0	0	0	0	0	0	0	0	0	0	0	0	0	0	0	0	2	0	0	0	0	0	0	0	0	0
CAVGGA_YQLIW	NA	TRAJ33*00(255)	TRAV9D-3*00(984),TRAV9N-3*00(984),TRAV9D-2*00(891),TRAV9-4*00(888),TRAV9N-2*00(886)	no	0	0	0	0	0	0	0	0	0	0	0	0	0	0	0	0	0	0	2	0	0	0	0	0	0	0	0	0
CAVIIT_GKLIF	NA	TRAJ23*00(277)	TRAV7-5*00(1353)	no	0	0	0	0	0	0	0	0	0	0	0	0	0	0	0	0	0	0	2	0	0	0	0	0	0	0	0	0
CALFQY_NKVVF	NA	TRAJ34*00(282)	TRAV6-5*00(717.5),TRAV6N-5*00(717.5),TRAV8-1*00(679),TRAV8D-1*00(655)	no	0	0	0	0	1	0	0	1	0	0	0	0	2	0	0	0	0	0	2	0	0	0	2	0	0	0	0	0
CAHV*L_NVLYF	NA	TRAJ21*00(295)	TRAV12D-3*00(727.5),TRAV12N-3*00(727.5),TRAV8-1*00(655),TRAV12-3*00(647.5)	no	0	0	1	0	0	2	0	0	0	0	0	2	0	0	0	1	0	1	2	0	0	0	0	0	0	0	0	0
CAVRQY_GKLIF	NA	TRAJ37*00(269)	TRAV5-4*00(1318),TRAV5D-4*00(1222),TRAV5N-4*00(1222)	no	0	0	0	0	0	0	0	0	0	0	0	0	0	0	0	0	0	0	2	0	0	0	0	0	0	0	0	0
CATE*Q_NRIFF	NA	TRAJ31*00(280)	TRAV8-2*00(1305)	no	0	0	0	0	4	1	1	1	0	0	0	1	1	0	0	0	0	1	2	0	4	0	0	0	0	1	0	0
CAAE*Q_NAPRF	NA	TRAJ43*00(275)	TRAV10*00(1437.5),TRAV10D*00(1405.5),TRAV10N*00(1357.5)	no	0	0	0	0	0	0	0	1	0	0	0	0	0	0	0	0	0	0	2	0	0	0	0	0	1	0	0	0
CAFNMGYKLTF	NA	TRAJ9*00(280)	TRAV13D-2*00(680),TRAV13N-2*00(680),TRAV8N-2*00(655),TRAV13D-4*00(616),TRAV13-4-DV7*00(608),TRAV13-2*00(600)	no	0	0	0	0	0	0	1	0	1	0	0	0	3	0	0	1	1	0	2	2	2	0	0	0	0	1	0	1
CALNSNNRIFF	NA	TRAJ31*00(280)	TRAV13-1*00(1375),TRAV13D-1*00(1200)	no	2	1	5	3	2	2	3	1	5	0	0	3	5	4	2	0	1	5	2	5	3	0	2	3	1	2	1	6
CAWTGGYKVVF	NA	TRAJ12*00(285)	TRAV12D-3*00(1290),TRAV12N-3*00(1290),TRAV12-3*00(1138)	no	0	0	0	0	0	0	0	0	1	0	0	0	0	0	0	0	0	0	2	0	0	0	1	0	2	0	0	3
CAYNYAQGLTF	NA	TRAJ26*00(277)	TRAV12-2*00(1361)	no	1	0	0	0	0	1	0	0	0	0	0	0	0	0	2	1	0	0	2	0	0	0	1	0	0	0	0	1
CALTGYQNFYF	NA	TRAJ49*00(280)	TRAV12-1*00(714.5),TRAV12D-3*00(654.5),TRAV12N-3*00(654.5)	no	0	0	0	0	0	1	0	0	0	0	0	0	1	0	1	0	2	3	2	0	0	0	0	0	0	0	0	0
CALNNNNAPRF	NA	TRAJ43*00(280)	TRAV12-3*00(737.5),TRAV12-1*00(714.5),TRAV12D-3*00(657.5),TRAV12N-3*00(657.5)	no	2	0	3	3	2	0	2	0	1	0	1	0	0	2	1	0	3	6	4	2	4	2	1	2	0	3	3	1
CALSGGYKVVF	NA	TRAJ12*00(265)	TRAV12D-3*00(1621),TRAV12N-3*00(1621)	no	1	0	0	1	0	0	0	0	0	0	0	0	1	0	4	2	2	0	2	0	4	0	0	0	2	0	0	1
CALSDAYKVIF	NA	TRAJ30*00(255)	TRAV12D-3*00(1374),TRAV12N-3*00(1374),TRAV12-3*00(1214)	no	0	1	0	0	0	0	0	0	0	0	0	0	0	0	1	1	0	0	2	1	0	0	2	0	0	0	0	0
CALSERNRIFF	NA	TRAJ31*00(230)	TRAV12-1*00(1347)	no	0	0	0	0	0	0	0	0	0	0	0	0	0	0	0	0	0	0	2	0	0	0	0	0	0	0	0	0
CALSDQGKLIF	NA	TRAJ23*00(255)	TRAV12D-3*00(1442),TRAV12N-3*00(1442),TRAV12-3*00(1282)	no	0	0	0	0	0	0	0	0	0	0	0	0	0	0	0	0	0	0	2	0	0	0	0	0	1	1	0	0
CALNSGTYQRF	NA	TRAJ13*00(275)	TRAV12D-3*00(1421),TRAV12N-3*00(1421),TRAV12-3*00(1261)	no	0	3	2	2	1	0	2	0	0	0	1	1	6	3	4	2	0	1	2	2	2	0	1	0	0	1	1	5
CALNYAQGLTF	NA	TRAJ26*00(275)	TRAV6-5*00(722.5),TRAV6N-5*00(720),TRAV12D-3*00(702.5),TRAV12N-3*00(702.5)	no	0	0	0	0	0	0	0	0	1	1	0	0	0	0	0	0	1	5	2	1	6	0	0	0	0	0	0	3
CAPNSNNRIFF	NA	TRAJ31*00(280)	TRAV13-2*00(1360),TRAV13D-4*00(1280),TRAV13-4-DV7*00(1200),TRAV13D-2*00(1200),TRAV13N-2*00(1200)	no	2	2	0	1	1	1	3	3	1	0	0	0	0	0	2	0	1	2	4	2	2	0	0	0	1	1	0	0
CAGDSNYQLIW	NA	TRAJ33*00(272)	TRAV8-1*00(687),TRAV8D-1*00(663),TRAV4-3*00(602.5)	no	0	0	0	0	1	4	0	0	0	1	0	3	3	0	0	0	0	3	5	4	2	1	1	0	0	4	0	2
CAMEGAYKVIF	NA	TRAJ30*00(237)	TRAV13N-4*00(1344)	no	0	0	0	0	0	0	0	0	0	0	0	0	0	0	0	0	0	0	2	0	0	0	0	0	0	0	0	0
CAMSAGNKLTF	NA	TRAJ17*00(275)	TRAV13N-3*00(694.5),TRAV13D-3*00(686.5),TRAV13-3(673.5),TRAV13N-1*00(663.5),TRAV13D-1*00(655.5)	no	0	0	0	0	0	0	0	0	0	0	0	0	0	0	0	1	0	0	2	0	0	0	0	0	0	0	0	0
CATQGGRALIF	NA	TRAJ15*00(275)	TRAV8N-2*00(1379)	no	1	0	0	0	0	0	0	0	1	0	0	0	0	0	0	0	0	0	2	3	2	0	2	1	0	0	0	0
CATENNNAPRF	NA	TRAJ43*00(260)	TRAV8N-2*00(1359.5)	no	0	0	1	0	0	0	0	0	0	0	0	0	0	0	0	0	0	0	2	1	0	0	0	0	0	0	0	0
CATNNNNAPRF	NA	TRAJ43*00(275)	TRAV8-2*00(1080)	no	2	0	6	0	0	1	1	0	1	0	0	0	0	0	0	0	0	1	3	0	1	0	0	1	0	0	0	1
CATHMGYKLTF	NA	TRAJ9*00(271.5)	TRAV13D-2*00(666.5),TRAV13N-2*00(666.5),TRAV13-1*00(640),TRAV13D-4*00(602.5),TRAV13-4-DV7*00(594.5),TRAV13-2*00(586.5)	no	0	0	0	0	0	0	0	0	0	0	0	0	1	0	0	0	0	0	2	1	1	0	1	0	0	0	0	0
CASNMGYKLTF	NA	TRAJ9*00(300)	TRAV13N-3*00(697.5),TRAV13D-3*00(689.5),TRAV8D-2*00(689.5),TRAV13-3(676.5)	no	1	0	3	0	0	1	2	2	1	2	0	0	0	1	0	0	0	3	2	1	0	1	3	0	0	1	0	0
CAYQGGRALIF	NA	TRAJ15*00(305)	TRAV12D-3*00(1422),TRAV12N-3*00(1422),TRAV12-3*00(1262)	no	0	0	0	0	1	1	0	1	1	0	0	0	1	0	0	0	0	0	2	2	1	0	0	0	0	0	0	1
CAVLNTGKLTF	NA	TRAJ27*00(260)	TRAV7D-5*00(1399),TRAV7N-5*00(1399)	no	0	0	0	0	0	0	0	0	0	0	0	0	0	0	0	0	0	0	2	0	0	0	0	0	0	1	0	0
CAVSGSWQLIF	NA	TRAJ22*00(275)	TRAV7-3*00(1399),TRAV7D-3*00(1367)	no	0	0	0	0	0	0	0	0	0	0	0	0	2	0	0	1	0	2	2	1	0	0	1	0	0	2	0	4
CAVNMGYKLTF	NA	TRAJ9*00(260)	TRAV7-3*00(709),TRAV7-5*00(709),TRAV7D-3*00(691.5)	no	2	1	1	1	0	1	2	2	3	1	0	0	1	3	7	1	1	4	3	2	3	1	7	0	0	0	2	3
CAVSNYNVLYF	NA	TRAJ21*00(285)	TRAV7D-3*00(1420),TRAV7-3*00(1388)	no	3	3	2	0	0	3	6	0	1	0	0	2	3	3	4	2	2	4	2	2	4	3	1	0	0	3	2	3
CAVDNNNAPRF	NA	TRAJ43*00(270)	TRAV7-5*00(1420)	no	0	0	1	0	1	0	0	0	0	0	0	0	0	0	0	2	0	0	2	0	0	1	0	0	0	2	0	2
CAVTGGYKVVF	NA	TRAJ12*00(280)	TRAV7D-5*00(712.5),TRAV7N-5*00(712.5),TRAV7-3*00(664.5),TRAV7D-3*00(648.5)	no	1	0	2	0	3	1	1	1	5	0	0	1	1	3	2	5	4	4	3	8	3	2	0	1	0	2	0	5
CAVNSNNRIFF	NA	TRAJ31*00(280)	TRAV7-3*00(712.5),TRAV7D-5*00(712.5),TRAV7N-5*00(712.5),TRAV7D-3*00(696.5)	no	4	1	6	1	6	6	7	1	9	1	0	1	4	2	2	3	1	0	4	6	4	1	1	0	0	4	0	6
CAVNNNNAPRF	NA	TRAJ43*00(275)	TRAV7D-3*00(712.5),TRAV7-3*00(696.5),TRAV7-5*00(672.5)	no	2	0	7	5	3	1	1	2	0	0	1	3	3	0	1	0	5	3	2	7	4	0	3	1	0	0	0	2
CAVNYAQGLTF	NA	TRAJ26*00(275)	TRAV7-3*00(1393),TRAV7D-3*00(1393)	no	0	0	1	2	2	0	1	0	0	1	0	2	1	1	2	4	4	2	2	1	2	0	1	0	0	2	1	7
CAVNYANKMIF	NA	TRAJ47*00(270)	TRAV7D-3*00(696.5),TRAV7-5*00(688.5),TRAV7-3*00(680.5)	no	1	0	0	0	0	0	0	0	0	0	0	0	0	0	0	0	0	1	2	0	3	0	4	0	0	0	0	0
CAVKGSWQLIF	NA	TRAJ22*00(260)	TRAV7-5*00(1353)	no	0	0	0	0	0	0	0	0	0	0	0	0	0	0	0	0	0	0	2	0	0	0	0	0	0	0	0	0
CAASNTNKVVF	NA	TRAJ34*00(285)	TRAV7-5*00(1378)	no	4	3	8	7	3	7	6	0	5	0	0	2	6	0	0	8	3	5	3	3	5	0	2	1	2	2	1	5
CAAYSNNRIFF	NA	TRAJ31*00(270)	TRAV14-2*00(772.5),TRAV7-2*00(710),TRAV7D-2*00(710),TRAV14D-2*00(708.5),TRAV14N-2*00(708.5),TRAV14D-1*00(676.5),TRAV14N-1*00(676.5)	no	2	1	2	1	1	0	3	0	0	0	2	2	0	1	0	0	2	0	2	2	1	1	1	0	0	0	0	2
CAAPNYNVLYF	NA	TRAJ21*00(270)	TRAV14-2*00(1499.5),TRAV14D-2*00(1371.5),TRAV14N-2*00(1371.5)	no	0	0	4	0	0	0	1	0	0	0	0	0	1	0	0	3	0	1	2	0	1	0	0	0	0	2	0	1
CAAPGYQNFYF	NA	TRAJ49*00(270)	TRAV14-1*00(785),TRAV10*00(717.5),TRAV10D*00(701.5)	no	0	0	0	0	1	1	0	0	1	0	0	0	0	0	0	0	1	0	2	0	2	0	0	0	0	0	0	0
CAAIYAQGLTF	NA	TRAJ26*00(265)	TRAV7-2*00(1460),TRAV7D-2*00(1460)	no	0	0	0	0	0	0	0	0	0	0	0	0	1	0	0	0	0	0	2	0	0	0	0	0	0	0	0	0
CAASSANKVVF	NA	TRAJ34*00(240)	TRAV14-2*00(1512),TRAV14D-2*00(1384),TRAV14N-2*00(1384),TRAV14D-1*00(1320),TRAV14N-1*00(1320)	no	0	0	0	0	0	0	0	0	0	0	0	0	0	0	0	0	0	0	2	0	0	0	0	0	0	0	0	0
CAASAGTYQRF	NA	TRAJ13*00(255)	TRAV14D-2*00(1482),TRAV14N-2*00(1482),TRAV14-2*00(1354),TRAV14D-1*00(1322),TRAV14N-1*00(1322)	no	0	0	3	0	0	0	0	0	0	0	0	0	0	0	0	0	0	0	2	1	0	0	0	0	0	0	0	1
CAASDYNVLYF	NA	TRAJ21*00(255)	TRAV14D-1*00(782.5),TRAV14N-1*00(782.5),TRAV14N-3*00(775),TRAV14-3*00(727),TRAV14D-2*00(702.5),TRAV14N-2*00(702.5),TRAV14D-3-DV8*00(695),TRAV14-2*00(686.5)	no	1	0	0	0	1	0	3	0	3	0	0	0	0	0	0	2	2	0	3	1	0	1	0	0	1	0	0	0
CAASDAQGLTF	NA	TRAJ26*00(255)	TRAV14D-1*00(1164.5),TRAV14N-1*00(1164.5),TRAV14N-2*00(1039.5)	no	2	0	0	0	1	0	1	0	0	0	0	0	3	1	0	0	0	0	2	1	2	0	0	0	0	0	0	3
CAASYAQGLTF	NA	TRAJ26*00(265)	TRAV14D-2*00(1459),TRAV14N-2*00(1459),TRAV14-2*00(1331),TRAV14D-1*00(1299),TRAV14N-1*00(1299)	no	1	0	0	0	1	2	1	0	0	0	0	0	0	3	0	0	0	0	3	0	0	0	1	1	0	0	0	1
CAASGAQGLTF	NA	TRAJ26*00(245)	TRAV10*00(1450),TRAV10D*00(1418),TRAV10N*00(1370)	no	0	1	1	0	0	0	1	0	0	0	0	0	0	0	0	0	0	0	2	1	0	0	0	0	0	0	2	0
CAARSNNRIFF	NA	TRAJ31*00(260)	TRAV14-1*00(753.5),TRAV7-2*00(715),TRAV7D-2*00(715),TRAV14D-1*00(665.5),TRAV14N-1*00(665.5)	no	4	0	3	2	2	3	2	2	4	0	0	2	2	1	1	0	0	0	3	0	0	0	2	0	1	0	0	0
CAARSNYQLIW	NA	TRAJ33*00(260)	TRAV14D-1*00(777.5),TRAV14N-1*00(777.5),TRAV14-1*00(761.5),TRAV14D-2*00(697.5),TRAV14N-2*00(697.5),TRAV14-2*00(681.5)	no	0	0	1	0	1	0	1	0	1	0	2	0	0	1	5	2	0	2	2	1	1	0	2	1	1	3	0	2
CAANYAQGLTF	NA	TRAJ26*00(275)	TRAV10*00(720),TRAV14D-1*00(720),TRAV14N-1*00(720),TRAV10D*00(704),TRAV10N*00(680),TRAV14D-2*00(643),TRAV14N-2*00(643),TRAV14-2*00(627)	no	1	1	0	0	1	0	2	0	0	0	0	0	0	0	1	5	0	0	2	0	3	1	3	2	0	4	0	2
CAGYSNNRIFF	NA	TRAJ31*00(270)	TRAV7-5*00(1370)	no	0	0	0	0	0	0	0	0	0	0	0	0	0	0	0	0	0	0	2	0	0	0	0	0	1	0	0	0
CAGNSNNRIFF	NA	TRAJ31*00(285)	TRAV7D-5*00(705),TRAV7N-5*00(705),TRAV7-3*00(673),TRAV7D-3*00(657)	no	0	1	3	0	0	2	2	0	2	0	0	0	0	2	0	1	0	2	2	3	2	1	0	1	0	1	0	1
CADTNAYKVIF	NA	TRAJ30*00(290)	TRAV7-5*00(1386)	no	1	0	2	2	0	0	3	2	3	0	0	1	1	0	1	3	1	4	3	6	4	0	4	0	0	2	1	2
CAENNNNAPRF	NA	TRAJ43*00(275)	TRAV7-3*00(705),TRAV7D-3*00(689),TRAV7-6*00(686.5),TRAV7N-6*00(622.5)	no	0	0	0	0	0	0	0	0	0	0	0	0	0	1	0	0	0	0	2	0	0	0	0	0	0	1	0	0
CAVSGGYKVVF	NA	TRAJ12*00(270)	TRAV3-1*00(1368.5),TRAV3-4*00(1272.5)	no	0	0	0	1	1	0	0	1	1	0	0	0	0	0	2	0	2	1	3	0	0	0	1	0	1	1	0	0
CAVSSNNRIFF	NA	TRAJ31*00(265)	TRAV3-3*00(1386),TRAV3D-3*00(1386),TRAV3N-3*00(1386)	no	2	0	1	0	0	1	2	0	1	1	0	1	1	0	0	0	3	0	2	2	1	0	1	0	2	0	1	4
CAADYANKMIF	NA	TRAJ47*00(280)	TRAV19*00(1505)	no	0	0	0	1	1	0	0	0	0	0	0	0	0	2	7	1	0	1	2	1	4	0	4	0	0	0	0	1
CAVSM_QGLTF	NA	TRAJ26*00(250)	TRAV7-5*00(727.5),TRAV7D-5*00(727.5),TRAV7N-5*00(727.5)	no	1	0	0	0	0	0	0	0	0	0	0	0	0	0	0	0	0	0	2	0	0	0	0	0	0	0	0	1
CALSHNRIFF	NA	TRAJ31*00(240)	TRAV12D-2*00(1360),TRAV12N-2*00(1360)	no	0	0	1	2	0	0	0	0	0	0	0	0	0	0	0	0	0	1	2	1	1	0	0	0	0	0	0	1
CASNYNVLYF	NA	TRAJ21*00(275)	TRAV12-2*00(1385),TRAV12D-2*00(1209),TRAV12N-2*00(1209)	no	1	1	1	0	1	0	0	0	0	0	0	0	0	0	0	1	0	0	2	1	2	0	0	0	0	0	0	0
CALGQGKLIF	NA	TRAJ23*00(242)	TRAV12D-3*00(1424),TRAV12N-3*00(1424),TRAV12-3*00(1280)	no	0	0	0	0	0	0	0	0	0	0	0	0	0	0	0	0	0	0	2	0	0	0	0	0	0	0	1	0
CALEGYKLTF	NA	TRAJ9*00(242)	TRAV12D-3*00(1368),TRAV12N-3*00(1368),TRAV12-3*00(1216)	no	0	0	0	0	0	0	0	0	0	0	0	0	0	1	3	2	0	1	2	3	2	0	0	1	0	1	1	0
CALRGYKLTF	NA	TRAJ9*00(250)	TRAV12D-3*00(1466),TRAV12N-3*00(1466)	no	0	0	0	0	0	0	0	0	0	0	0	0	0	0	0	0	0	1	3	2	4	0	1	0	0	1	1	0
CALRDNRIFF	NA	TRAJ31*00(240)	TRAV12D-3*00(984),TRAV12N-3*00(984),TRAV12-3*00(920)	no	0	0	0	0	0	0	0	0	0	0	0	0	0	0	0	0	0	0	2	1	0	0	0	0	0	0	0	1
CAVNAYKVIF	NA	TRAJ30*00(265)	TRAV12D-3*00(1353),TRAV12N-3*00(1353),TRAV12-3*00(1193)	no	0	0	1	0	2	0	0	0	0	0	1	0	0	0	0	0	0	0	3	0	0	0	0	1	0	0	0	0
CALSNNRIFF	NA	TRAJ31*00(265)	TRAV12D-3*00(1388),TRAV12N-3*00(1388),TRAV12-3*00(1236)	no	2	0	1	0	1	0	3	1	0	0	0	1	8	1	3	3	0	2	3	1	2	1	1	0	0	0	0	7
CAVDANKMIF	NA	TRAJ47*00(255)	TRAV7-5*00(1412)	no	0	0	0	0	0	0	0	0	0	0	0	0	0	0	0	0	0	0	2	0	1	0	0	0	0	0	0	0
CAAHAYKVIF	NA	TRAJ30*00(255)	TRAV14-2*00(1460),TRAV14D-2*00(1332),TRAV14N-2*00(1332)	no	0	0	0	0	0	0	0	0	0	0	0	0	0	0	0	0	0	0	2	0	0	0	0	0	0	0	0	0
CAASRGRIFF	NA	TRAJ31*00(220)	TRAV10*00(1391.5),TRAV10D*00(1359.5),TRAV10N*00(1314.5)	no	0	0	0	0	1	0	0	0	0	0	0	0	0	0	0	0	0	0	2	0	0	0	0	0	0	0	0	0
CAVQ*_RIFF	NA	TRAJ31*00(250)	TRAV1*00(1315)	no	0	0	0	0	0	0	0	0	0	0	0	0	1	0	0	0	0	0	2	0	0	0	0	0	0	0	0	0
CALNNRIFF	NA	TRAJ31*00(237)	TRAV12D-3*00(1106),TRAV12N-3*00(1106),TRAV12-3*00(1010.5)	no	0	1	0	0	0	0	0	0	0	0	0	0	0	0	0	0	0	0	3	0	0	0	0	0	0	0	0	0
WVSNNRIFF	NA	TRAJ31*00(265)	TRAV4-4-DV10*00(1260),TRAV4D-4*00(1132),TRAV4N-4*00(1132)	no	0	0	0	0	0	0	0	0	0	0	0	0	0	0	0	0	0	0	2	0	0	0	0	0	0	0	0	0
CALN_APRF	NA	TRAJ43*00(215)	TRAV6-5*00(1429),TRAV6N-5*00(1424),TRAV6D-5*00(1264)	no	0	0	0	0	0	0	0	0	0	0	0	0	0	0	0	0	0	0	2	0	0	0	0	0	0	0	0	0
CATDNYAQGLTFGLGTRVSVFPCPLLQDSWWRRDLSWF*C*DKHCRRTKVSSVF	NA	TRAJ25*00(285),TRAJ26*00(285)	TRAV8N-2*00(240)	no	0	0	0	0	0	0	0	0	0	0	0	0	0	0	0	0	0	0	1	0	0	0	0	0	0	0	0	0
CALGDRMNYAQGLTFGLGTRVSVFP*_SWWRRDLSWF*C*DKHCRRTKVSSVF	NA	TRAJ25*00(285)	TRAV6-6*00(285),TRAV6D-6*00(285),TRAV6N-5*00(285),TRAV6D-7*00(280),TRAV6N-7*00(280)	no	0	0	0	0	0	0	0	0	0	0	0	0	0	0	0	0	0	0	1	0	0	0	0	0	0	0	0	0
CALSGRSGYAQGLTFGLGTRVSVFP*_SWWRRDLSWF*C*DKHCRRTKVSSVF	NA	TRAJ25*00(285),TRAJ26*00(265)	TRAV6N-6*00(265),TRAV6-5*00(249),TRAV6-7-DV9*00(238),TRAV6D-7*00(238),TRAV6N-7*00(238)	no	0	0	0	0	0	0	0	0	0	0	0	0	0	0	0	0	0	0	1	0	0	0	0	0	0	0	0	0
CALGL*LCPGINLRSWHQSICVSLI_WWRRDLSWF*C*DKHCRRTKVSSVF	NA	TRAJ25*00(285),TRAJ26*00(285)	TRAV6-6*00(270),TRAV6D-6*00(270),TRAV6N-5*00(270),TRAV6-5*00(260),TRAV6N-7*00(255)	no	0	0	0	0	0	0	0	0	0	0	0	0	0	0	0	0	0	0	1	0	0	0	0	0	0	0	0	0
CALGDNYAQGLTFGLGTRVSVFP*F_WWRRDLSWF*C*DKHCRRTKVSSVF	NA	TRAJ25*00(285),TRAJ26*00(285)	TRAV6-6*00(264),TRAV6D-6*00(264),TRAV6N-5*00(264),TRAV6D-7*00(259),TRAV6N-7*00(259)	no	0	0	0	0	0	0	0	0	0	0	0	0	0	0	0	0	0	0	1	0	0	0	0	0	0	0	0	0
CAVSADYAQGLTFGLGTRVSVFP*F_WWRRDLSWF*C*DKHCRRTKVSSVF	NA	TRAJ25*00(285),TRAJ26*00(270)	TRAV3D-3*00(540),TRAV3N-3*00(540),TRAV3-3*00(508),TRAV3-1*00(482)	no	0	0	0	0	0	0	0	0	0	0	0	0	0	0	0	0	0	0	1	0	1	0	0	0	0	0	0	0
CAGD*GLTFGLGTRVSVFP*FLV_RRDLSWF*C*DKHCRRTKVSSVF	NA	TRAJ25*00(285)	TRAV1*00(1390)	no	0	0	0	0	0	0	0	0	0	0	0	0	0	0	0	0	0	0	1	0	0	0	0	0	0	0	0	0
CATDTNAYKVIFGKGTHLHVLPK_LQSRLLQ*HGALCNTNTGKLTF	NA	TRAJ27*00(295),TRAJ30*00(295)	TRAV8-1*00(530),TRAV8D-1*00(530)	no	0	0	0	0	0	0	0	0	0	0	0	0	0	0	0	0	0	0	1	0	0	0	0	0	0	0	0	0
CALPPIQAN*PLGMGPCSQ*SQGM*HSVNYNQGKLIF	NA	TRAJ23*00(300),TRAJ27*00(280)	TRAV12-3*00(1480),TRAV12D-3*00(1320),TRAV12N-3*00(1320)	no	0	0	0	0	0	0	0	0	0	0	0	0	0	0	0	0	0	0	1	0	0	0	0	0	0	0	0	0
CALWELAGSHTFI_RRDTSSTDKLVF	TRDD2*00(90)	TRDJ1*00(240)	TRAV15-1-DV6-1*00(1084)	no	0	0	0	0	0	0	0	0	0	0	0	0	0	0	0	0	0	0	1	0	0	0	0	0	0	0	0	0
CALMEPHMAYKGISEGYERPDKLVF	TRDD2*00(95)	TRDJ1*00(230)	TRDV2-2*00(910),TRDV2-1*00(864)	no	0	0	0	0	0	0	0	0	0	0	0	0	0	0	0	0	0	0	1	0	0	0	0	0	0	0	0	0
CALMEREKGGLIGGIRVPSTDKLVF	TRDD2*00(80)	TRDJ1*00(250)	TRDV2-2*00(1505),TRDV2-1*00(1402)	no	0	0	0	0	0	0	0	0	0	0	0	0	0	0	0	0	0	0	1	0	0	0	0	0	0	0	0	0
CALWEPYMASPHIGGIRATDKLVF	TRDD2*00(80)	TRDJ1*00(260)	TRAV15-1-DV6-1*00(1489)	no	0	0	0	0	0	0	0	0	0	0	0	0	0	0	0	0	0	0	1	0	0	0	0	0	0	0	0	0
CALMERVLGGIAEGYELAPDKLVF	TRDD2*00(80)	TRDJ1*00(235)	TRDV2-2*00(1409),TRDV2-1*00(1306)	no	0	0	0	0	0	0	0	0	0	0	0	0	0	0	0	0	0	0	1	0	0	0	0	0	0	0	0	0
CALMERAWPLYR_GYDPTTDKLVF	TRDD2*00(85)	TRDJ1*00(250)	TRDV2-2*00(1494),TRDV2-1*00(1393)	no	0	0	0	0	0	0	0	0	0	0	0	0	0	0	0	0	0	0	1	0	0	0	0	0	0	0	0	0
CALMERHMAYHR_GIRARTDKLVF	TRDD2*00(100)	TRDJ1*00(240)	TRDV2-2*00(1479),TRDV2-1*00(1386)	no	0	0	0	0	0	0	0	0	0	0	0	0	0	0	0	0	0	0	1	0	0	0	0	0	0	0	0	0
CALWELEAAPISEGYELTDKLVF	TRDD2*00(109)	TRDJ1*00(240)	TRAV15-1-DV6-1*00(1504)	no	0	0	0	0	0	0	0	0	0	0	0	0	0	0	0	0	0	0	1	0	0	0	0	0	0	0	0	0
CALMERYGIYPPISEGSTDKLVF	TRDD2*00(73)	TRDJ1*00(240)	TRDV2-2*00(855),TRDV2-1*00(804)	no	0	0	0	0	0	0	0	0	0	0	0	0	0	0	0	0	0	0	1	0	0	0	0	0	0	0	0	0
CALMERRHGITGGIRARADKLVF	TRDD2*00(80)	TRDJ1*00(235)	TRDV2-2*00(1500),TRDV2-1*00(1402)	no	0	0	0	0	0	0	0	0	0	0	0	0	0	0	0	0	0	0	1	0	0	0	0	0	0	0	0	0
CALMERVEGIISEGYEKADKLVF	TRDD2*00(90)	TRDJ1*00(235)	TRDV2-2*00(1505),TRDV2-1*00(1402)	no	0	0	0	0	0	0	0	0	0	0	0	0	0	0	0	0	0	0	1	0	0	0	0	0	0	0	0	0
CALMENMAPLY_EGYEATDKLVF	TRDD2*00(85)	TRDJ1*00(245)	TRDV2-2*00(1469),TRDV2-1*00(1386)	no	0	0	0	0	0	0	0	0	0	0	0	0	0	0	0	0	0	0	1	0	0	0	0	0	0	0	0	0
CALMVDGSHIG_GYEPATDKLVF	TRDD2*00(104)	TRDJ1*00(255)	TRDV2-2*00(1305),TRDV2-1*00(1243)	no	0	0	0	0	0	0	0	0	0	0	0	0	0	0	0	0	0	0	1	0	0	0	0	0	0	0	0	0
CALMERDMPHI_EGYERGDKLVF	TRDD2*00(90)	TRDJ1*00(230)	TRDV2-2*00(1505),TRDV2-1*00(1402)	no	0	0	0	0	0	0	0	0	0	0	0	0	0	0	0	0	0	0	1	0	0	0	0	0	0	0	0	0
CALWELGVRWPPFGGIRAKLVF	TRDD2*00(80)	TRDJ1*00(205)	TRAV15-1-DV6-1*00(1488)	no	0	0	0	0	0	0	0	0	0	0	0	0	0	0	0	0	0	0	1	0	0	0	0	0	0	0	0	0
CALWELGWQKSEGYAATDKLVF	TRDD2*00(70)	TRDJ1*00(255)	TRAV15-1-DV6-1*00(1520)	no	0	0	0	0	0	0	0	0	0	0	0	0	0	0	0	0	0	0	1	0	0	0	0	0	0	0	0	0
CALIHMAYTVSEGYELPDKLVF	TRDD2*00(100)	TRDJ1*00(235)	TRDV2-2*00(1065),TRDV2-1*00(1044)	no	0	0	0	0	0	0	0	0	0	0	0	0	0	0	0	0	0	0	1	0	0	0	0	0	0	0	0	0
CALMEPSYGPPSRDTLLDKLVF	TRDD1*00(40),TRDD2*00(40)	TRDJ1*00(230)	TRDV2-2*00(1474),TRDV2-1*00(1386)	no	0	0	0	0	0	0	0	0	0	0	0	0	0	0	0	0	0	0	1	0	0	0	0	0	0	0	0	0
CALMERVISEGYEHSATDKLVF	TRDD2*00(95)	TRDJ1*00(255)	TRDV2-2*00(1457),TRDV2-1*00(1354)	no	0	0	0	0	0	0	0	0	0	0	0	0	0	0	0	0	0	0	1	0	0	0	0	0	0	0	0	0
CALMERETAYMWGDPSTDKLVF	TRDD1*00(45)	TRDJ1*00(250)	TRDV2-2*00(1313),TRDV2-1*00(1211)	no	0	0	0	0	0	0	0	0	0	0	0	0	0	0	0	0	0	0	1	0	0	0	0	0	0	0	0	0
CALMERGISYIGGIRATDKLVF	TRDD2*00(80)	TRDJ1*00(250)	TRDV2-2*00(1479),TRDV2-1*00(1386)	no	0	0	0	0	0	0	0	0	0	0	0	0	0	0	0	0	0	0	1	0	0	0	0	0	0	0	0	0
CALMERAGIYR_GIRSTDKLVF	TRDD2*00(80)	TRDJ1*00(250)	TRDV2-2*00(1510),TRDV2-1*00(1409)	no	0	0	0	0	0	0	0	0	0	0	0	0	0	0	0	0	0	0	1	0	0	0	0	0	0	0	0	0
CALMERDGHRR_IRATADKLVF	TRDD2*00(90)	TRDJ1*00(235)	TRDV2-2*00(1457),TRDV2-1*00(1354)	no	0	0	0	0	0	0	0	0	0	0	0	0	0	0	0	0	0	0	1	0	0	0	0	0	0	0	0	0
CALMEREGAYR_GGIRADKLVF	TRDD2*00(70)	TRDJ1*00(235)	TRDV2-2*00(1473),TRDV2-1*00(1370)	no	0	0	0	0	0	0	0	0	0	0	0	0	0	0	0	0	0	0	1	0	0	0	0	0	0	0	0	0
CALMERERTEG_TSSATDKLVF	TRDD2*00(85)	TRDJ1*00(255)	TRDV2-2*00(1505),TRDV2-1*00(1402)	no	0	0	0	0	0	0	0	0	0	0	0	0	0	0	0	0	0	0	1	0	0	0	0	0	0	0	0	0
CALWELSEEGRDTRATDKLVF	TRDD2*00(65)	TRDJ1*00(260)	TRAV15-1-DV6-1*00(1371)	no	0	0	0	0	0	0	0	0	0	0	0	0	0	0	0	0	0	0	1	0	0	0	0	0	0	0	0	0
CALMEPIWHIGGIRATDKLVF	TRDD2*00(80)	TRDJ1*00(260)	TRDV2-2*00(1474),TRDV2-1*00(1386)	no	0	0	0	0	0	0	0	0	0	0	0	0	0	0	0	0	0	0	1	0	0	0	0	0	0	0	0	0
CALMEPLYGISEGSATDKLVF	TRDD2*00(65)	TRDJ1*00(255)	TRDV2-2*00(1490),TRDV2-1*00(1402)	no	0	0	0	0	0	0	0	0	0	0	0	0	0	0	0	0	0	0	1	0	0	0	0	0	0	0	0	0
CALMERAYIGGIRRGTDKLVF	TRDD2*00(85)	TRDJ1*00(240)	TRDV2-2*00(1510),TRDV2-1*00(1409)	no	0	0	0	0	0	0	0	0	0	0	0	0	0	0	0	0	0	0	1	0	0	0	0	0	0	0	0	0
CALMERGWHIGGIRATDKLVF	TRDD2*00(64)	TRDJ1*00(260)	TRDV2-2*00(1505),TRDV2-1*00(1402)	no	0	0	0	0	0	0	0	0	0	0	0	0	0	0	0	0	0	0	1	0	0	1	0	0	0	0	0	0
CALMERGHIGGIRAVTDKLVF	TRDD2*00(95)	TRDJ1*00(245)	TRDV2-2*00(1473),TRDV2-1*00(1370)	no	0	0	0	0	0	0	0	0	0	0	0	0	0	0	0	0	0	0	1	0	0	0	0	0	0	0	0	0
CALMERDRRDTSSWDTRQTFF	TRDD2*00(65)	TRDJ2*00(289)	TRDV2-2*00(1505),TRDV2-1*00(1402)	no	0	0	0	0	0	0	0	0	0	0	0	0	0	0	0	0	0	0	1	0	0	0	0	0	0	0	0	0
CALMERRGNIGGIRATDKLVF	TRDD2*00(80)	TRDJ1*00(260)	TRDV2-2*00(1495),TRDV2-1*00(1402)	no	0	0	0	0	0	0	0	0	0	0	0	0	0	0	0	0	0	0	1	0	0	0	0	0	0	0	0	0
CALMERPYRRESSWDTRQMFF	TRDD2*00(55)	TRDJ2*00(300)	TRDV2-2*00(1485),TRDV2-1*00(1405)	no	0	0	0	0	0	0	0	0	0	0	0	0	0	0	0	0	0	0	1	0	0	0	0	0	0	0	0	0
CALMENMAYPIGGIRTDKLVF	TRDD2*00(75)	TRDJ1*00(240)	TRDV2-2*00(1485),TRDV2-1*00(1402)	no	0	0	0	0	0	0	0	0	0	0	0	0	0	0	0	0	0	0	1	0	0	0	0	0	0	0	0	0
CALSDERRRDTSSWDTRQMFF	TRDD2*00(55)	TRDJ2*00(305)	TRAV6-7-DV9*00(1100),TRAV6D-7*00(1004),TRAV6N-7*00(1004)	no	0	0	0	0	0	0	0	0	0	0	0	0	0	0	0	0	0	0	1	0	0	0	0	0	0	0	0	0
CGGNEPISEGYELLSTDKLVF	TRDD2*00(105)	TRDJ1*00(240)	TRDV1*00(1399)	no	0	0	0	0	0	0	0	0	0	0	0	0	0	0	0	0	0	0	1	0	0	0	0	0	0	0	0	0
CGGKMAYDRVYRRDTPDKLVF	TRDD2*00(80)	TRDJ1*00(235)	TRDV1*00(1399)	no	0	0	0	0	0	0	0	0	0	0	0	0	0	0	0	0	0	0	1	0	0	0	0	0	0	0	0	0
CILRVAKRHINIGGIPDKLVF	TRDD2*00(75)	TRDJ1*00(235)	TRAV21/DV12*00(1460)	no	0	0	0	0	0	0	0	0	0	0	0	0	0	0	0	0	0	0	1	0	0	0	0	0	0	0	0	0
CALMEREGYR_GYDPTDKLVF	TRDD2*00(90)	TRDJ1*00(220)	TRDV2-2*00(1505),TRDV2-1*00(1402)	no	0	0	0	0	0	0	0	0	0	0	0	0	0	0	0	0	0	0	1	0	0	0	0	0	0	0	0	0
CALSETRRDT_ATEGADRLTF	NA	TRAJ45*00(295)	TRAV15-2-DV6-2*00(825),TRAV15D-2-DV6D-2*00(793),TRAV15N-2*00(793)	no	0	0	0	0	0	0	0	0	0	0	0	0	0	0	0	0	0	0	1	0	0	0	0	0	0	0	0	0
CALWELGGPRGIRATDKLVF	TRDD2*00(50)	TRDJ1*00(260)	TRAV15-1-DV6-1*00(1504)	no	0	0	0	0	0	0	0	0	0	0	0	0	0	0	0	0	0	0	1	0	0	0	0	0	0	0	0	0
CALWELGAEGYELGTDKLVF	TRDD2*00(80)	TRDJ1*00(240)	TRAV15-1-DV6-1*00(1520)	no	0	0	0	0	0	0	0	0	0	0	0	0	0	0	0	0	0	0	1	0	0	0	0	0	0	0	0	0
CALMERVDPPRDPSTDKLVF	TRDD2*00(35)	TRDJ1*00(250)	TRDV2-2*00(1505),TRDV2-1*00(1402)	no	0	0	0	0	0	0	0	0	0	0	0	0	0	0	0	0	0	0	1	0	0	0	0	0	0	0	0	0
CALMERALSEGYELPDKLVF	TRDD2*00(95)	TRDJ1*00(219)	TRDV2-2*00(1510),TRDV2-1*00(1414)	no	0	0	0	0	0	0	0	0	0	0	0	0	0	0	0	0	0	0	1	0	0	0	0	0	0	0	0	0
CALMERAAYRRDTSPDKLVF	TRDD2*00(90)	TRDJ1*00(235)	TRDV2-2*00(1510),TRDV2-1*00(1409)	no	0	0	0	0	0	0	0	0	0	0	0	0	0	0	0	0	0	0	1	0	0	0	0	0	0	0	0	0
CALMERAGVWRAPATDKLVF	TRDD2*00(30)	TRDJ1*00(255)	TRDV2-2*00(1515),TRDV2-1*00(1404)	no	0	0	0	0	0	0	0	0	0	0	0	0	0	0	0	0	0	0	1	0	0	0	0	0	0	0	0	0
CALMERGIYRRDTRTDKLVF	TRDD2*00(74)	TRDJ1*00(240)	TRDV2-2*00(1505),TRDV2-1*00(1402)	no	0	0	0	0	0	0	0	0	0	0	0	0	0	0	0	0	0	0	1	0	0	0	0	0	0	0	0	0
CALMERGHIGGIRATDKLVF	TRDD2*00(80)	TRDJ1*00(260)	TRDV2-2*00(1505),TRDV2-1*00(1402)	no	0	0	1	0	1	0	0	0	0	0	0	0	0	0	0	0	0	0	1	0	0	0	0	0	0	0	0	0
CALMERGDFIGGIWADKLVF	TRDD2*00(65)	TRDJ1*00(235)	TRDV2-2*00(1489),TRDV2-1*00(1386)	no	0	0	0	0	0	0	0	0	0	0	0	0	0	0	0	0	0	0	1	0	0	0	0	0	0	0	0	0
CALMERGEGYELRATDKLVF	TRDD2*00(75)	TRDJ1*00(255)	TRDV2-2*00(1505),TRDV2-1*00(1402)	no	0	0	0	0	0	0	0	0	0	0	0	0	0	0	0	0	0	0	1	0	0	0	0	0	0	0	0	0
CALMERWPTRDTSSADKLVF	TRDD2*00(65)	TRDJ1*00(230)	TRDV2-2*00(1495),TRDV2-1*00(1402)	no	0	0	0	0	0	0	0	0	0	0	0	0	0	0	0	0	0	0	1	0	0	0	0	0	0	0	0	0
CALMEHISEGYSWDTRQMFF	TRDD2*00(70)	TRDJ2*00(285)	TRDV2-2*00(1458),TRDV2-1*00(1370)	no	0	0	0	0	0	0	0	0	0	0	0	0	0	0	0	0	0	0	1	0	0	0	0	0	0	0	0	0
CAPHMAPYIGGIRATDKLVF	TRDD2*00(80)	TRDJ1*00(255)	TRDV2-2*00(1429),TRDV2-1*00(1377)	no	0	0	0	0	0	0	0	0	0	0	0	0	0	0	0	0	0	0	1	0	0	0	0	0	0	0	0	0
CASGYGIVESEG*DTDKLVF	TRDD2*00(60)	TRDJ1*00(240)	TRDV5*00(1476)	no	0	0	0	0	0	0	0	0	0	0	0	0	0	0	0	0	0	0	1	0	0	0	0	0	0	0	0	0
CAASDGISEGYEPATDKLVF	TRDD2*00(95)	TRDJ1*00(255)	TRAV14-3*00(1534),TRAV14N-3*00(1438),TRAV14D-3-DV8*00(1406),TRAV14D-1*00(1346),TRAV14N-1*00(1346)	no	0	0	0	0	0	0	0	0	0	0	0	0	0	0	0	0	0	0	1	0	0	0	0	0	0	0	0	0
CGGRIWQKYRRDTATDKLVF	TRDD2*00(75)	TRDJ1*00(255)	TRDV1*00(1410)	no	0	0	0	0	0	0	0	0	0	0	0	0	0	0	0	0	0	0	1	0	0	0	0	0	0	0	0	0
CGGKAGGGIYRRDTTDKLVF	TRDD2*00(70)	TRDJ1*00(250)	TRDV1*00(1398)	no	0	0	0	0	0	0	0	0	0	0	0	0	0	0	0	0	0	0	1	0	0	0	0	0	0	0	0	0
CGGKERRGMPSRRPTDKLVF	TRDD1*00(35),TRDD2*00(30)	TRDJ1*00(240)	TRDV1*00(1425)	no	0	0	0	0	0	0	0	0	0	0	0	0	0	0	0	0	0	0	1	0	0	0	0	0	0	0	0	0
CILRVEISEGYGSATDKLVF	TRDD2*00(85)	TRDJ1*00(255)	TRAV21/DV12*00(1445)	no	0	0	0	0	0	0	0	0	0	0	0	0	0	0	0	0	0	0	1	0	0	0	0	0	0	0	0	0
CALSDTYRRDTRGPTDKLVF	TRDD2*00(85)	TRDJ1*00(250)	TRAV15D-2-DV6D-2*00(1495),TRAV15N-2*00(1495)	no	0	0	0	0	0	0	0	0	0	0	0	0	0	0	0	0	0	0	1	0	0	0	0	0	0	0	0	0
CALSELAQISEGYATDKLVF	TRDD2*00(75)	TRDJ1*00(245)	TRAV15D-2-DV6D-2*00(1399),TRAV15N-2*00(1399)	no	0	0	0	0	0	0	0	0	0	0	0	0	0	0	0	0	0	0	1	0	0	0	0	0	0	0	0	0
CALMEPFIGG_TSSTDKLVF	TRDD2*00(95)	TRDJ1*00(250)	TRDV2-2*00(1490),TRDV2-1*00(1402)	no	0	0	0	0	0	0	0	0	0	0	0	0	0	0	0	0	0	0	1	0	0	0	0	0	0	0	0	0
CALMKRGLYR_GLATDKLVF	TRDD2*00(60)	TRDJ1*00(255)	TRDV2-2*00(1479),TRDV2-1*00(1402)	no	0	0	0	0	0	0	0	0	0	0	0	0	0	0	0	0	0	0	1	0	0	0	0	0	0	0	0	0
CAAGTPEGDG_TGGNNKLTF	NA	TRAJ56*00(320)	TRAV19*00(1488)	no	0	0	0	0	0	0	0	0	0	0	0	0	0	0	0	0	0	0	1	0	0	0	0	0	0	0	0	0
CALILYGILGIRATDKLVF	TRDD1*00(55)	TRDJ1*00(255)	TRDV2-2*00(1465),TRDV2-1*00(1402)	no	0	0	0	0	0	0	0	0	0	0	0	0	0	0	0	0	0	0	1	0	0	0	0	0	0	0	0	0
CALMDPIWHIGGIRDKLVF	TRDD2*00(85)	TRDJ1*00(215)	TRDV2-2*00(1464),TRDV2-1*00(1386)	no	0	0	0	0	0	0	0	0	0	0	0	0	0	0	0	0	0	0	1	0	0	0	0	0	0	0	0	0
CALMEPISEGPLATDKLVF	TRDD2*00(55)	TRDJ1*00(255)	TRDV2-2*00(1474),TRDV2-1*00(1386)	no	0	0	0	0	0	0	0	0	0	0	0	0	0	0	0	0	0	0	1	0	0	0	0	0	0	0	0	0
CALMEPGYIGGIATDKLVF	TRDD2*00(60)	TRDJ1*00(265)	TRDV2-2*00(1490),TRDV2-1*00(1402)	no	0	0	0	0	0	0	0	0	0	0	0	0	0	0	0	0	0	0	1	0	0	0	0	0	0	0	0	0
CALMERYRRDTSYTDKLVF	TRDD2*00(95)	TRDJ1*00(230)	TRDV2-2*00(1500),TRDV2-1*00(1402)	no	0	0	0	0	0	0	0	0	0	0	0	0	0	0	0	0	0	0	1	0	0	0	0	0	0	0	0	0
CALMERVDRRDTSPDKLVF	TRDD2*00(85)	TRDJ1*00(235)	TRDV2-2*00(1399),TRDV2-1*00(1306)	no	0	0	0	0	0	0	0	0	0	0	0	0	0	0	0	0	0	0	1	0	0	0	0	0	0	0	0	0
CALMERVIGGIRASDKLVF	TRDD2*00(70)	TRDJ1*00(244)	TRDV2-2*00(1441),TRDV2-1*00(1338)	no	0	0	0	0	0	0	0	0	0	0	0	0	0	0	0	0	0	0	1	0	0	0	0	0	0	0	0	0
CALMERARRDTSWGDKLVF	TRDD2*00(80)	TRDJ1*00(214)	TRDV2-2*00(1261),TRDV2-1*00(1165)	no	0	0	0	0	0	0	0	0	0	0	0	0	0	0	0	0	0	0	1	0	0	0	1	0	0	0	0	1
CALMERAGRRDSATDKLVF	TRDD2*00(50)	TRDJ1*00(255)	TRDV2-2*00(1510),TRDV2-1*00(1404)	no	0	0	0	0	0	0	0	0	0	0	0	0	0	0	0	0	0	0	1	0	0	0	0	0	0	0	0	0
CALMERGSEGYGSADKLVF	TRDD2*00(65)	TRDJ1*00(235)	TRDV2-2*00(1479),TRDV2-1*00(1376)	no	0	0	0	0	0	0	0	0	0	0	0	0	0	0	0	0	0	0	1	0	0	0	0	0	0	0	0	0
CALMERGPEGYELADKLVF	TRDD2*00(60)	TRDJ1*00(239)	TRDV2-2*00(1505),TRDV2-1*00(1402)	no	0	0	0	0	0	0	0	0	0	0	0	0	0	0	0	0	0	0	1	0	0	0	0	0	0	0	0	0
CALMERDPEGYEATDKLVF	TRDD2*00(70)	TRDJ1*00(255)	TRDV2-2*00(1505),TRDV2-1*00(1402)	no	0	0	0	0	0	0	0	0	0	0	0	0	0	0	0	0	0	0	1	0	0	0	0	0	0	0	0	0
CALMERERDTNLATDKLVF	TRDD2*00(55)	TRDJ1*00(255)	TRDV2-2*00(1457),TRDV2-1*00(1354)	no	0	0	0	0	0	0	0	0	0	0	0	0	0	0	0	0	0	0	1	0	0	0	0	0	0	0	0	0
CALMERRGKYPRATDKLVF	TRDD2*00(25)	TRDJ1*00(260)	TRDV2-2*00(1495),TRDV2-1*00(1402)	no	0	0	0	0	0	0	0	0	0	0	0	0	0	0	0	0	0	0	1	0	0	0	0	0	0	0	0	0
CALMERHIGGIIATDKLVF	TRDD2*00(70)	TRDJ1*00(249)	TRDV2-2*00(1479),TRDV2-1*00(1386)	no	0	0	0	0	0	0	0	0	0	0	0	0	0	0	0	0	0	0	1	0	0	0	0	0	0	0	0	0
CALMERIYRRDIATDKLVF	TRDD2*00(70)	TRDJ1*00(255)	TRDV2-2*00(1495),TRDV2-1*00(1402)	no	0	0	0	0	0	0	0	0	0	0	0	0	0	0	0	0	0	0	1	0	0	0	0	0	0	0	0	0
CALMERGGSEGYEPDKLVF	TRDD2*00(85)	TRDJ1*00(235)	TRDV2-2*00(1495),TRDV2-1*00(1402)	no	0	0	0	0	0	0	0	0	0	0	0	0	0	0	0	0	0	0	1	0	0	0	0	0	0	0	0	0
CALMEQAYRRDTSCDKLVF	TRDD2*00(100)	TRDJ1*00(230)	TRDV2-2*00(1490),TRDV2-1*00(1402)	no	0	0	0	0	0	0	0	0	0	0	0	0	0	0	0	0	0	0	1	0	0	0	0	0	0	0	0	0
CAMREDFIDRGSALGRLHF	NA	TRAJ18*00(340)	TRAV16D-DV11*00(1467),TRAV16N*00(1451)	no	0	0	0	0	0	0	0	0	0	0	0	0	0	0	0	0	0	0	1	0	0	0	0	0	0	0	0	0
CGGKARGGIRVSRTDKLVF	TRDD2*00(70)	TRDJ1*00(240)	TRDV1*00(1435)	no	0	0	0	0	0	0	0	0	0	0	0	0	0	0	0	0	0	0	1	0	0	0	0	0	0	0	0	0
CGGKERDRRDTRATDKLVF	TRDD2*00(80)	TRDJ1*00(255)	TRDV1*00(1393)	no	0	0	0	0	0	0	0	0	0	0	0	0	0	0	0	0	0	0	1	0	0	0	0	0	0	0	0	0
CILRVPLFMATGGNNKLTF	NA	TRAJ56*00(325)	TRAV21/DV12*00(1419)	no	0	0	0	0	0	0	0	0	0	0	0	0	0	0	0	0	0	0	1	0	0	0	0	0	0	0	0	0
CALSELSIGGIRATDKLVF	TRDD2*00(75)	TRDJ1*00(260)	TRAV15-2-DV6-2*00(1484)	no	0	0	0	0	0	0	0	0	0	0	0	0	0	0	0	0	0	0	1	0	0	0	0	0	0	0	0	0
CALMDLSEG_RAGGDKLVF	TRDD2*00(95)	TRDJ1*00(230)	TRDV2-2*00(1480),TRDV2-1*00(1402)	no	0	0	0	0	0	0	0	0	0	0	0	0	0	0	0	0	0	0	1	0	0	0	0	0	0	0	0	0
CALMEPYIG_DTSSRQTRL	TRDD2*00(80)	TRDJ1*00(208)	TRDV2-2*00(1442),TRDV2-1*00(1354)	no	0	0	0	0	0	0	0	0	0	0	0	0	0	0	0	0	0	0	1	0	0	0	0	0	0	0	0	0
CALMERGGY_PWDTRQMFF	NA	TRDJ2*00(280)	TRDV2-2*00(1505),TRDV2-1*00(1402)	no	0	0	0	0	0	0	0	0	0	0	0	0	0	0	0	0	0	0	1	0	0	0	0	0	0	0	0	0
CAVRY*IIY_SSSFSKLVF	NA	TRAJ50*00(300)	TRAV3-3*00(1381),TRAV3D-3*00(1317),TRAV3N-3*00(1317)	no	0	0	0	0	0	0	0	0	0	0	0	0	0	0	0	0	0	0	1	0	0	0	0	0	0	0	0	0
CALMERAAY_SEGYEKLVF	TRDD2*00(70)	TRDJ1*00(214)	TRDV2-2*00(1515),TRDV2-1*00(1404)	no	0	0	0	0	0	0	0	0	0	0	0	0	0	0	0	0	0	0	1	0	0	0	0	0	0	0	0	0
CAASEFGPQ_TEGADRLTF	NA	TRAJ45*00(300)	TRAV14-2*00(1549),TRAV14D-2*00(1421),TRAV14N-2*00(1421),TRAV14D-1*00(1357),TRAV14N-1*00(1357)	no	0	0	0	0	0	0	0	0	0	0	0	0	0	0	0	0	0	0	1	0	0	0	0	0	0	0	0	0
CGGKVPIGG_YESPDKLVF	TRDD2*00(80)	TRDJ1*00(235)	TRDV1*00(1425)	no	0	0	0	0	0	0	0	0	0	0	0	0	0	0	0	0	0	0	1	0	0	0	0	0	0	0	0	0
CALWELEGRDTTTDKLVF	TRDD2*00(60)	TRDJ1*00(240)	TRAV15N-1*00(1360),TRAV15D-1-DV6D-1*00(1345)	no	0	0	0	0	0	0	0	0	0	0	0	0	0	0	0	0	0	0	1	0	0	0	0	0	0	0	0	0
CALMAIGGIGRATDKLVF	TRDD2*00(60)	TRDJ1*00(239)	TRDV2-2*00(1475),TRDV2-1*00(1402)	no	0	0	0	0	0	0	0	0	0	0	0	0	0	0	0	0	0	0	1	0	0	0	0	0	0	0	0	0
CALMGSIGGIRATDKLVF	TRDD2*00(75)	TRDJ1*00(260)	TRDV2-2*00(1443),TRDV2-1*00(1374)	no	0	0	0	0	0	0	0	0	0	0	0	0	0	0	0	0	0	0	1	0	0	0	0	0	0	0	0	0
CALMGRYRRDTSWDKLVF	TRDD2*00(105)	TRDJ1*00(215)	TRDV2-2*00(1475),TRDV2-1*00(1421)	no	0	0	0	0	0	0	0	0	0	0	0	0	0	0	0	0	0	0	1	0	0	0	0	0	0	0	0	0
CALMDPLGYERATDKLVF	TRDD2*00(55)	TRDJ1*00(255)	TRDV2-2*00(1480),TRDV2-1*00(1402)	no	0	0	0	0	0	0	0	0	0	0	0	0	0	0	0	0	0	0	1	0	0	0	0	0	0	0	0	0
CALMEPYRRVLATDKLVF	TRDD2*00(55)	TRDJ1*00(255)	TRDV2-2*00(1490),TRDV2-1*00(1402)	no	0	0	0	0	0	0	0	0	0	0	0	0	0	0	0	0	0	0	1	0	0	0	0	0	0	0	0	0
CALMERLVASSSFSKLVF	NA	TRAJ50*00(315)	TRDV2-2*00(1468),TRDV2-1*00(1370)	no	0	0	0	0	0	0	0	0	0	0	0	0	0	0	0	0	0	0	1	0	0	0	0	0	0	0	0	0
CALMERGIGGIRADKLVF	TRDD2*00(80)	TRDJ1*00(225)	TRDV2-2*00(1505),TRDV2-1*00(1402)	no	0	0	0	0	0	0	0	0	0	0	0	0	0	0	0	0	0	1	1	0	0	0	0	0	0	0	0	0
CALMERGGDTSSADKLVF	TRDD2*00(70)	TRDJ1*00(235)	TRDV2-2*00(1185),TRDV2-1*00(1104)	no	0	0	0	0	0	0	0	0	0	0	0	0	0	0	0	0	0	0	1	0	0	0	0	0	0	0	0	0
CALMERGLASSSFSKLVF	NA	TRAJ50*00(315)	TRDV2-2*00(1489),TRDV2-1*00(1386)	no	0	0	0	0	0	0	0	0	0	0	0	0	0	0	0	0	0	0	1	0	0	0	0	0	0	0	0	0
CALMERRRDTRATDKLVF	TRDD2*00(70)	TRDJ1*00(260)	TRDV2-2*00(1495),TRDV2-1*00(1402)	no	0	0	0	0	0	0	0	0	0	0	0	0	0	0	0	0	0	0	1	0	0	0	0	0	0	0	0	0
CALMEQISEGYEPDKLVF	TRDD2*00(95)	TRDJ1*00(235)	TRDV2-2*00(1458),TRDV2-1*00(1370)	no	0	0	0	0	0	0	0	0	0	0	0	0	0	0	0	0	0	0	1	0	0	0	0	0	0	0	0	0
CALMEISEGYDRRDKLVF	TRDD2*00(85)	TRDJ1*00(230)	TRDV2-2*00(1485),TRDV2-1*00(1402)	no	0	0	0	0	0	0	0	0	0	0	0	0	0	0	0	0	0	0	1	0	0	0	0	0	0	0	0	0
CALMERNRRDTTTDKLVF	TRDD2*00(65)	TRDJ1*00(250)	TRDV2-2*00(1485),TRDV2-1*00(1405)	no	0	0	0	0	0	0	0	0	0	0	0	0	0	0	0	0	0	0	1	0	0	0	0	0	0	0	0	0
CALMENIGGIRGTDKLVF	TRDD2*00(90)	TRDJ1*00(224)	TRDV2-2*00(1299),TRDV2-1*00(1226)	no	0	0	0	0	0	0	0	0	0	0	0	0	0	0	0	0	0	0	1	0	0	0	0	0	0	0	0	0
CALSDRRGSGGSNYKLTF	NA	TRAJ53*00(310)	TRAV12D-1*00(1485),TRAV12N-1*00(1485)	no	0	0	0	0	0	0	0	0	0	0	0	0	0	0	0	0	0	0	1	0	0	0	0	0	0	0	0	0
CALSDVRTATGGNNKLTF	NA	TRAJ56*00(310)	TRAV6-5*00(170),TRAV6-7-DV9*00(170),TRAV6D-7*00(154),TRAV6N-5*00(154),TRAV6N-7*00(154)	no	0	0	0	0	0	0	0	0	0	0	0	0	0	0	0	0	0	0	1	0	0	0	0	0	0	0	0	0
CALSDRVNYGSSGNKLIF	NA	TRAJ32*00(330)	TRAV6-7-DV9*00(1385),TRAV6D-7*00(1289),TRAV6N-7*00(1289)	no	0	0	0	0	0	0	0	0	0	0	0	0	0	0	0	0	0	0	1	0	0	0	0	0	0	0	0	0
CAVRVNPTTTASLGKLQF	NA	TRAJ24*00(280)	TRAV1*00(1420)	no	0	0	0	0	0	0	0	0	0	0	0	0	0	0	0	0	0	0	1	0	0	0	0	0	0	0	0	0
CAAEEYRRDTIFTDKLVF	TRDD2*00(85)	TRDJ1*00(245)	TRAV4-4-DV10*00(1395),TRAV4D-4*00(1267),TRAV4N-4*00(1267)	no	0	0	0	0	0	0	0	0	0	0	0	0	0	0	0	0	0	0	1	0	0	0	0	0	0	0	0	0
CAMREPTMATGGNNKLTF	NA	TRAJ56*00(330)	TRAV16N*00(1500),TRAV16D-DV11*00(1420)	no	0	0	0	0	0	0	0	0	0	0	0	0	0	0	0	0	0	0	1	0	0	0	0	0	0	0	0	0
CAMREGSMATGGNNKLTF	NA	TRAJ56*00(320)	TRAV16D-DV11*00(1477),TRAV16N*00(1461)	no	0	0	0	0	0	0	0	0	0	0	0	0	0	0	0	0	0	0	1	0	0	0	0	0	0	0	0	0
CAMREGSMREGNQGKLIF	NA	TRAJ23*00(265)	TRAV16D-DV11*00(1477),TRAV16N*00(1461)	no	0	0	0	0	0	0	0	0	0	0	0	0	0	0	0	0	0	0	1	0	0	0	0	0	0	0	0	0
CAMREGPYGGSALGRLHF	NA	TRAJ18*00(300)	TRAV16D-DV11*00(1487),TRAV16N*00(1471)	no	0	0	0	0	0	0	0	0	0	0	0	0	0	0	0	0	0	0	1	0	0	0	0	0	0	0	0	0
CAMREGRLASGGNYKPTF	NA	TRAJ6*00(303)	TRAV16D-DV11*00(1397),TRAV16N*00(1381)	no	0	0	0	0	0	0	0	0	0	0	0	0	0	0	0	0	0	0	1	0	0	0	0	0	0	0	0	0
CAMRETLNTGGLSGKLTF	NA	TRAJ2*00(330)	TRAV16D-DV11*00(1398),TRAV16N*00(1382)	no	0	0	0	0	0	0	0	0	0	0	0	0	0	0	0	0	0	0	1	0	0	0	0	0	0	0	0	0
CATVPPSNTGANTGKLTF	NA	TRAJ52*00(330)	TRAV8-2*00(1266)	no	0	0	0	0	0	0	0	0	0	0	0	0	0	0	0	0	0	0	1	0	0	0	0	0	0	0	0	0
CATHIGGIRSVGTDKLVF	TRDD2*00(85)	TRDJ1*00(245)	TRAV13-4-DV7*00(585),TRAV13D-2*00(521),TRAV13N-2*00(521)	no	0	0	0	0	0	0	0	0	0	0	0	0	0	0	0	0	0	0	1	0	0	0	0	0	0	0	0	0
CAVSFLSNYGSSGNKLIF	NA	TRAJ32*00(325)	TRAV7-5*00(1215)	no	0	0	0	0	0	0	0	0	0	0	0	0	0	0	0	0	0	0	1	0	0	0	0	0	0	0	0	0
CAASPFFNSGGSNAKLTF	NA	TRAJ42*00(330)	TRAV14-2*00(1560),TRAV14D-2*00(1432),TRAV14N-2*00(1432),TRAV14D-1*00(1368),TRAV14N-1*00(1368)	no	0	0	0	0	0	0	0	0	0	0	0	0	0	0	0	0	0	0	1	0	0	0	0	0	0	0	0	0
CAASLTANTGANTGKLTF	NA	TRAJ52*00(340)	TRAV10*00(1434),TRAV10D*00(1402),TRAV10N*00(1354)	no	0	0	0	0	0	0	0	0	0	0	0	0	0	0	0	0	0	0	1	0	0	0	0	0	0	0	0	0
CGGNSPPYRRDATDKLVF	TRDD2*00(60)	TRDJ1*00(255)	TRDV1*00(1415)	no	0	0	0	0	0	0	0	0	0	0	0	0	0	0	0	0	0	0	1	0	0	0	0	0	0	0	0	0
CGGKADRRDTSSADKLVF	TRDD2*00(100)	TRDJ1*00(235)	TRDV1*00(1414)	no	0	0	0	0	0	0	0	0	0	0	0	0	0	0	0	0	0	0	1	0	0	0	0	0	0	0	0	0
CGGKRGSEGYELADKLVF	TRDD2*00(85)	TRDJ1*00(235)	TRDV1*00(1404)	no	0	0	0	0	0	0	0	0	0	0	0	0	0	0	0	0	0	0	1	0	0	0	0	0	0	0	0	0
CILRVFAGGIRATDKLVF	TRDD2*00(60)	TRDJ1*00(260)	TRAV21/DV12*00(1440)	no	0	0	0	0	0	0	0	0	0	0	0	0	0	0	0	0	0	0	1	0	0	0	0	0	0	0	0	0
CILRVAGNSGGSNYKLTF	NA	TRAJ53*00(330)	TRAV21/DV12*00(1455)	no	0	0	0	0	0	0	0	0	0	0	0	0	0	0	0	0	0	0	1	0	0	0	0	0	0	0	0	0
CILRVEVSEGYATDKLVF	TRDD2*00(70)	TRDJ1*00(255)	TRAV21/DV12*00(1445)	no	0	0	0	0	0	0	0	0	0	0	0	0	0	0	0	0	0	0	1	0	0	0	0	0	0	0	0	0
CALSGYRRDTAATDKLVF	TRDD2*00(75)	TRDJ1*00(264)	TRAV15D-2-DV6D-2*00(1230),TRAV15N-2*00(1230),TRAV15-2-DV6-2*00(1100)	no	0	0	0	0	0	0	0	0	0	0	0	0	0	0	0	0	0	0	1	0	0	0	0	0	0	0	0	0
CALSELGGIRAATDKLVF	TRDD2*00(75)	TRDJ1*00(255)	TRAV15-2-DV6-2*00(1431)	no	0	0	0	0	0	0	0	0	0	0	0	0	0	0	0	0	0	0	1	0	0	0	0	0	0	0	0	0
CALSELIVDGSSGNKLIF	NA	TRAJ32*00(290)	TRAV15-2-DV6-2*00(1419)	no	0	0	0	0	0	0	0	0	0	0	0	0	0	0	0	0	0	0	1	0	0	0	0	0	0	0	0	0
CALSELIGTGANTGKLTF	NA	TRAJ52*00(305)	TRAV15D-2-DV6D-2*00(1530),TRAV15N-2*00(1530)	no	0	0	0	0	0	0	0	0	0	0	0	0	0	0	0	0	0	0	1	0	0	0	0	0	0	0	0	0
CALSDLGDTGGLSGKLTF	NA	TRAJ2*00(315)	TRAV6N-6*00(1505),TRAV6-6*00(1377),TRAV6D-6*00(1377)	no	0	0	0	0	0	0	0	0	0	0	0	0	0	0	0	0	0	0	1	0	0	0	0	0	0	0	0	0
CALME*RRD_ELGDKLVF	TRDD2*00(80)	TRDJ1*00(230)	TRDV2-2*00(1469),TRDV2-1*00(1386)	no	0	0	0	0	0	0	0	0	0	0	0	0	0	0	0	0	0	0	1	0	0	0	0	0	0	0	0	0
CALMEPNIG_DTSTKLVF	TRDD2*00(95)	TRDJ1*00(215)	TRDV2-2*00(1490),TRDV2-1*00(1402)	no	0	0	0	0	0	0	0	0	0	0	0	0	0	0	0	0	0	0	1	0	0	0	0	0	0	0	0	0
CALMERASE_PRTDKLVF	TRDD2*00(40)	TRDJ1*00(245)	TRDV2-2*00(1215),TRDV2-1*00(1124)	no	0	0	0	0	0	0	0	0	0	0	0	0	0	0	0	0	0	0	1	0	0	0	0	0	0	0	0	0
CALMERAEG_RATDKLVF	TRDD2*00(50)	TRDJ1*00(260)	TRDV2-2*00(1499),TRDV2-1*00(1388)	no	0	0	0	0	0	0	0	0	0	0	0	0	0	0	0	0	0	0	1	0	0	0	0	0	0	0	0	0
CALSAEGIM_SSGNKLIF	NA	TRAJ32*00(315)	TRAV6-5*00(1348),TRAV6N-5*00(1332)	no	0	0	0	0	0	0	0	0	0	0	0	0	0	0	0	0	0	0	1	0	0	0	0	0	0	0	0	0
CVVGVGG*R_SALGRLHF	NA	TRAJ18*00(320)	TRAV11*00(1439),TRAV11D*00(1439),TRAV11N*00(1343)	yes	0	0	0	0	0	0	0	0	0	0	0	0	0	0	0	0	0	0	1	0	0	0	0	0	0	0	0	0
CVVGAV*SI_SSFSKLVF	NA	TRAJ50*00(310)	TRAV11*00(1455),TRAV11D*00(1455),TRAV11N*00(1359)	no	0	0	0	0	0	0	0	0	0	0	0	0	0	0	0	0	0	0	1	0	0	0	0	0	0	0	0	0
CALMEPEGS_LATDKLVF	TRDD2*00(35)	TRDJ1*00(255)	TRDV2-2*00(1458),TRDV2-1*00(1370)	no	0	0	0	0	0	0	0	0	0	0	0	0	0	0	0	0	0	0	1	0	0	0	0	0	0	0	0	0
CALMEREAE_DTTDKLVF	TRDD2*00(50)	TRDJ1*00(250)	TRDV2-2*00(1505),TRDV2-1*00(1402)	no	0	0	0	0	0	0	0	0	0	0	0	0	0	0	0	0	0	0	1	0	0	0	0	0	0	0	0	0
CALMEREGI_PTTDKLVF	TRDD2*00(40)	TRDJ1*00(250)	TRDV2-2*00(1025),TRDV2-1*00(964)	no	0	0	0	0	0	0	0	0	0	0	0	0	0	0	0	0	0	0	1	0	0	0	0	0	0	0	0	0
CALGDRG*R_SALGRLHF	NA	TRAJ18*00(310)	TRAV6D-7*00(1470),TRAV6N-7*00(1470),TRAV6-7-DV9*00(1374)	no	0	0	0	0	0	0	0	0	0	0	0	0	0	0	0	0	0	0	1	0	0	0	0	0	0	0	0	0
CALSPRNGY_GGNNKLTF	NA	TRAJ56*00(320)	TRAV12-3*00(1457),TRAV12D-3*00(1297),TRAV12N-3*00(1297)	no	0	0	0	0	0	0	0	0	0	0	0	0	0	0	0	0	0	0	1	0	0	0	0	0	0	0	0	0
CAMREPSRN_SSGQKLVF	NA	TRAJ16*00(310)	TRAV6-3*00(1920),TRAV6D-3*00(1884)	no	0	0	0	0	0	0	0	0	0	0	0	0	0	0	0	0	0	0	1	0	0	0	0	0	0	0	0	0
CASGYRGIR_RATDKLVF	TRDD2*00(65)	TRDJ1*00(260)	TRDV5*00(1529)	no	0	0	0	0	0	0	0	0	0	0	0	0	0	0	0	0	0	0	1	0	0	0	0	0	0	0	0	0
CAPRIHELW_SSGNKLIF	NA	TRAJ32*00(360)	TRAV14N-3*00(1499),TRAV14-3*00(1403),TRAV14D-3-DV8*00(1339)	no	0	0	0	0	0	0	0	0	0	0	0	0	0	0	0	0	0	0	1	0	0	0	0	0	0	0	0	0
CAVSMERNW_ANTGKLTF	NA	TRAJ52*00(305)	TRAV7D-5*00(1430),TRAV7N-5*00(1430)	no	0	0	0	0	0	0	0	0	0	0	0	0	0	0	0	0	0	0	1	0	0	0	0	0	0	0	0	0
CILRVSEGY_SRTDKLVF	TRDD2*00(80)	TRDJ1*00(240)	TRAV21/DV12*00(1414)	no	0	0	0	0	0	0	0	0	0	0	0	0	0	0	0	0	0	0	1	0	0	0	0	0	0	0	0	0
CAVSAGGWW_GSNYKLTF	NA	TRAJ53*00(300)	TRAV3-4*00(1332),TRAV3-1*00(1236)	no	0	0	0	0	0	0	0	0	0	0	0	0	0	0	0	0	0	0	1	0	0	0	0	0	0	0	0	0
CAVSGGRAA_GTGSKLSF	NA	TRAJ58*00(310)	TRAV3-3*00(1455),TRAV3D-3*00(1391),TRAV3N-3*00(1391)	no	0	0	0	0	0	0	0	0	0	0	0	0	0	0	0	0	0	0	1	0	0	0	0	0	0	0	0	0
CAVSKAPLW_SSGNKLIF	NA	TRAJ32*00(315)	TRAV3-3*00(1405),TRAV3D-3*00(1341),TRAV3N-3*00(1341)	no	0	0	0	0	0	0	0	0	0	0	0	0	0	0	0	0	0	0	1	0	0	0	0	0	0	0	0	0
CVLSDLMNTEGADRLTF	NA	TRAJ45*00(300)	TRAV9-2*00(970),TRAV9D-2*00(951),TRAV9N-2*00(917),TRAV9N-3*00(903),TRAV9N-4*00(903)	no	0	0	0	0	0	0	0	0	0	0	0	0	0	0	0	0	0	0	1	0	0	0	0	0	0	0	0	0
CVVGANWRGSALGRLHF	NA	TRAJ18*00(305)	TRAV11N*00(1412),TRAV11*00(1316),TRAV11D*00(1316)	yes	0	0	0	0	0	0	0	0	0	0	0	0	0	0	0	0	0	0	1	0	0	0	0	0	0	0	0	0
CVVGIVPGGSALGRLHF	NA	TRAJ18*00(300)	TRAV11N*00(1450),TRAV11*00(1354),TRAV11D*00(1354)	yes	0	0	0	0	0	0	0	0	0	0	0	0	0	0	0	0	0	0	1	0	0	0	0	0	0	0	0	0
CALERRNSGGSNYKLTF	NA	TRAJ53*00(330)	TRAV13-1*00(1394),TRAV13D-1*00(1218)	no	0	0	0	0	0	0	0	0	0	0	0	0	0	0	0	0	0	0	1	0	0	0	0	0	0	0	0	0
CALSVLHTGANTGKLTF	NA	TRAJ52*00(315)	TRAV12-2*00(1375),TRAV12D-2*00(1199),TRAV12N-2*00(1199)	no	0	0	0	0	0	0	0	0	0	0	0	0	0	0	0	0	0	0	1	0	0	0	0	0	0	0	0	0
CALSAWMLSGSFNKLTF	NA	TRAJ4*00(320)	TRAV12D-2*00(1475),TRAV12N-2*00(1475),TRAV12-2*00(1289)	no	0	0	0	0	0	0	0	0	0	0	0	0	0	0	0	0	0	0	1	0	0	0	0	0	0	0	0	0
CALSDPPTGANTGKLTF	NA	TRAJ52*00(310)	TRAV12-2*00(1428),TRAV12D-2*00(1252),TRAV12N-2*00(1252)	no	0	0	0	0	0	0	0	0	0	0	0	0	0	0	0	0	0	0	1	0	0	0	0	0	0	0	0	0
CALSDPPTTASLGKLQF	NA	TRAJ24*00(280)	TRAV12D-2*00(1454),TRAV12N-2*00(1454),TRAV12-2*00(1278)	no	0	0	0	0	0	0	0	0	0	0	0	0	0	0	0	0	0	0	1	0	0	0	0	0	0	0	0	0
CALSDQEWGSALGRLHF	NA	TRAJ18*00(290)	TRAV12D-2*00(1251),TRAV12N-2*00(1251)	no	0	0	0	0	0	0	0	0	0	0	0	0	0	0	0	0	0	0	1	0	0	0	0	0	0	0	0	0
CALSDGDYGSSGNKLIF	NA	TRAJ32*00(315)	TRAV12D-2*00(1449),TRAV12N-2*00(1449),TRAV12-2*00(1273)	no	0	0	0	0	0	0	0	0	0	0	0	0	0	0	0	0	0	0	1	0	0	0	0	0	0	0	0	0
CALSDTMATGGNNKLTF	NA	TRAJ56*00(330)	TRAV12-2*00(1444),TRAV12D-2*00(1268),TRAV12N-2*00(1268)	no	0	0	0	0	0	0	0	0	0	0	0	0	0	0	0	0	0	0	1	0	0	0	0	0	0	0	0	0
CALWELVGGSTTDKLVF	TRDD2*00(40)	TRDJ1*00(250)	TRAV15N-1*00(1520),TRAV15D-1-DV6D-1*00(1505)	no	0	0	0	0	0	0	0	0	0	0	0	0	0	0	0	0	0	0	1	0	0	0	0	0	0	0	0	0
CALWELVRWTNAYKVIF	NA	TRAJ30*00(275)	TRAV15-1-DV6-1*00(720)	no	0	0	0	0	0	0	0	0	0	0	0	0	0	0	0	0	0	0	1	0	0	0	0	0	0	0	0	0
CALWELARGSSGNKLIF	NA	TRAJ32*00(290)	TRAV15-1-DV6-1*00(1525)	no	0	0	0	0	0	0	0	0	0	0	0	0	0	0	0	0	0	0	1	0	0	0	0	0	0	0	0	0
CALWELAEGSSGNKLIF	NA	TRAJ32*00(290)	TRAV15-1-DV6-1*00(1381)	no	0	0	0	0	0	0	0	0	0	0	0	0	0	0	0	0	0	0	1	0	0	0	0	0	0	0	0	0
CALWELGTGGLSGKLTF	NA	TRAJ2*00(305)	TRAV15N-1*00(1520),TRAV15D-1-DV6D-1*00(1505)	no	0	0	0	0	1	0	0	0	0	0	0	0	0	0	0	0	0	0	1	0	0	0	0	0	0	0	0	0
CALWELDTGGLSGKLTF	NA	TRAJ2*00(315)	TRAV15N-1*00(1504),TRAV15D-1-DV6D-1*00(1489)	no	0	0	0	0	0	0	2	0	0	0	0	0	0	0	0	0	0	0	1	0	0	0	0	0	0	0	0	0
CALWELEYRGTTDKLVF	TRDD2*00(35)	TRDJ1*00(240)	TRAV15-1-DV6-1*00(1504)	no	0	0	0	0	0	0	0	0	0	0	0	0	0	0	0	0	0	0	1	0	0	0	0	0	0	0	0	0
CALWELEGIRADDKLVF	TRDD2*00(65)	TRDJ1*00(230)	TRAV15-1-DV6-1*00(1520)	no	0	0	0	0	0	0	0	0	0	0	0	0	0	0	0	0	0	0	1	0	0	0	0	0	0	0	0	0
CALWEPPITGNTGKLIF	NA	TRAJ37*00(310)	TRAV15-1-DV6-1*00(1505)	no	0	0	0	0	0	0	0	0	0	0	0	0	0	0	0	0	0	0	1	0	0	0	0	0	0	0	0	0
CALMELWNQGGSAKLIF	NA	TRAJ57*00(310)	TRDV2-2*00(1474),TRDV2-1*00(1386)	no	0	0	0	0	0	0	0	0	0	0	0	0	0	0	0	0	0	0	1	0	0	0	0	0	0	0	0	0
CALMEPIGGIRTDKLVF	TRDD2*00(55)	TRDJ1*00(240)	TRDV2-2*00(1490),TRDV2-1*00(1402)	no	0	0	0	0	0	0	0	0	0	0	0	0	0	0	0	0	0	0	1	0	0	0	0	0	0	0	0	0
CALMEPGIGVATDKLVF	TRDD2*00(30)	TRDJ1*00(260)	TRDV2-2*00(1490),TRDV2-1*00(1402)	no	0	0	0	0	0	0	0	0	0	0	0	0	0	0	0	0	0	0	1	0	0	0	0	0	0	0	0	0
CALMERRRDPATDKLVF	TRDD2*00(50)	TRDJ1*00(255)	TRDV2-2*00(1479),TRDV2-1*00(1386)	no	0	0	0	0	0	0	0	0	0	0	0	0	0	0	0	0	0	0	1	0	0	0	0	0	0	0	0	0
CALMERYRRVATDKLVF	TRDD2*00(40)	TRDJ1*00(259)	TRDV2-2*00(1484),TRDV2-1*00(1386)	no	0	0	0	0	0	0	0	0	0	0	0	0	0	0	0	0	0	0	1	0	0	0	0	0	0	0	0	0
CALMERPISEGYDKLVF	TRDD2*00(85)	TRDJ1*00(230)	TRDV2-2*00(1500),TRDV2-1*00(1402)	no	0	0	0	0	0	0	0	0	0	0	0	0	0	0	0	0	0	0	1	0	0	0	0	0	0	0	0	0
CALMERARRDTTDKLVF	TRDD2*00(55)	TRDJ1*00(250)	TRDV2-2*00(1510),TRDV2-1*00(1414)	no	0	0	0	0	0	0	0	0	0	0	0	0	0	0	0	0	0	0	1	0	0	0	0	0	0	0	0	0
CALMERAEGYDTDKLVF	TRDD2*00(55)	TRDJ1*00(245)	TRDV2-2*00(1468),TRDV2-1*00(1367)	no	0	0	0	0	0	0	0	0	0	0	0	0	0	0	0	0	0	0	1	0	0	0	0	0	0	0	0	0
CALMERGAEGTTDKLVF	TRDD2*00(35)	TRDJ1*00(250)	TRDV2-2*00(1505),TRDV2-1*00(1402)	no	0	0	0	0	0	0	0	0	0	0	0	0	0	0	0	0	0	0	1	0	0	0	0	0	0	0	0	0
CALMERDRRDTTDKLVF	TRDD2*00(50)	TRDJ1*00(250)	TRDV2-2*00(1505),TRDV2-1*00(1402)	no	0	0	0	0	0	0	0	0	1	0	0	0	0	0	0	0	0	0	1	0	0	0	2	0	0	0	0	0
CALMEREGSEGADRLTF	NA	TRAJ45*00(285)	TRDV2-2*00(1441),TRDV2-1*00(1338)	no	0	0	0	0	0	0	0	0	0	0	0	0	0	0	0	0	0	0	1	0	0	0	0	0	0	0	0	0
CALMERFSGGSNAKLTF	NA	TRAJ42*00(310)	TRDV2-2*00(835),TRDV2-1*00(784)	no	0	0	0	0	0	0	0	0	0	0	0	0	0	0	0	0	0	0	1	0	0	0	0	0	0	0	0	0
CALMERGGDTGYQNFYF	NA	TRAJ49*00(285)	TRDV2-2*00(1479),TRDV2-1*00(1386)	no	0	0	0	0	0	0	0	0	0	0	0	0	0	0	0	0	0	0	1	0	0	0	0	0	0	0	0	0
CALMERISEGATDKLVF	TRDD2*00(60)	TRDJ1*00(260)	TRDV2-2*00(1495),TRDV2-1*00(1402)	no	0	0	0	0	0	0	0	0	0	0	0	0	0	0	0	0	0	0	1	0	0	0	0	0	0	0	0	0
CALMEISEGYESDKLVF	TRDD2*00(90)	TRDJ1*00(235)	TRDV2-2*00(1485),TRDV2-1*00(1402)	no	0	0	0	0	0	0	0	0	0	0	0	0	0	0	0	0	0	0	1	0	0	0	0	0	0	0	0	0
CALGDLGTGANTGKLTF	NA	TRAJ52*00(305)	TRAV6-6*00(1505),TRAV6D-6*00(1505),TRAV6N-6*00(1377)	no	0	0	0	0	0	0	0	0	0	0	0	0	0	0	0	0	0	0	1	0	0	0	0	0	0	0	1	0
CALGDLSTGANTGKLTF	NA	TRAJ52*00(310)	TRAV6-6*00(1473),TRAV6D-6*00(1473),TRAV6N-6*00(1345)	no	0	0	0	0	0	0	0	0	0	0	0	0	0	0	0	0	0	0	1	0	0	0	0	0	0	0	1	0
CALGDRGGSSGSWQLIF	NA	TRAJ22*00(295)	TRAV6-6*00(1505),TRAV6D-6*00(1505),TRAV6N-6*00(1377)	no	0	0	0	0	0	0	0	0	0	0	0	0	0	0	0	0	0	0	1	0	0	0	0	0	0	0	0	0
CALGDVGITGNTGKLIF	NA	TRAJ37*00(305)	TRAV6-6*00(1484),TRAV6D-6*00(1484),TRAV6N-6*00(1356)	no	0	0	0	0	0	0	0	0	0	0	0	0	0	0	0	0	0	0	1	0	0	0	0	0	0	0	0	0
CALGDIGITGNTGKLIF	NA	TRAJ37*00(305)	TRAV6-6*00(1500),TRAV6D-6*00(1500),TRAV6N-6*00(1372)	no	0	0	0	0	0	0	0	0	0	0	0	0	0	0	0	0	0	0	1	0	0	0	0	0	0	0	0	0
CALGDRTYGSSGNKLIF	NA	TRAJ32*00(310)	TRAV6D-7*00(1465),TRAV6N-7*00(1465),TRAV6-7-DV9*00(1369)	no	0	0	0	0	0	0	0	0	0	0	0	0	0	0	0	0	0	0	1	0	0	0	0	0	0	0	0	0
CALSRTNTGANTGKLTF	NA	TRAJ52*00(330)	TRAV6-5*00(1423),TRAV6N-5*00(1408)	no	0	0	0	0	0	0	0	0	0	0	0	0	0	0	0	0	0	0	1	0	0	0	0	0	0	0	0	0
CALSAGLNNNAGAKLTF	NA	TRAJ39*00(315)	TRAV12-3*00(1420),TRAV12D-3*00(1260),TRAV12N-3*00(1260)	no	0	0	0	0	0	0	0	0	0	0	0	0	0	0	0	0	0	0	1	0	0	0	0	0	0	0	0	0
CALSAGLTSGGNYKPTF	NA	TRAJ6*00(315)	TRAV12-1*00(1454)	no	0	0	0	0	0	0	0	0	0	0	0	0	0	0	0	0	0	0	1	0	0	0	0	0	0	0	0	0
CALSASDRGSALGRLHF	NA	TRAJ18*00(325)	TRAV12D-3*00(1500),TRAV12N-3*00(1500),TRAV12-3*00(1340)	no	0	0	0	0	0	0	0	0	0	0	0	0	0	0	0	0	0	0	1	0	0	0	0	0	0	0	0	0
CALSGMNYGSSGNKLIF	NA	TRAJ32*00(340)	TRAV12-1*00(1454)	no	0	0	0	0	0	0	0	0	0	0	0	0	0	0	0	0	0	0	1	0	0	0	0	0	0	1	0	0
CALSGMNTGGLSGKLTF	NA	TRAJ2*00(340)	TRAV12D-3*00(1446),TRAV12N-3*00(1446),TRAV12-3*00(1286)	no	0	0	0	0	0	0	0	0	0	0	0	0	0	0	0	0	0	0	1	0	0	0	0	0	0	0	0	0
CALSDLSSGGSNYKLTF	NA	TRAJ53*00(310)	TRAV6-7-DV9*00(1470),TRAV6D-7*00(1374),TRAV6N-7*00(1374)	no	0	0	0	0	0	0	0	0	0	0	0	0	0	0	0	0	0	0	1	0	0	0	0	0	0	0	0	0
CALSDPPLNYNQGKLIF	NA	TRAJ23*00(300)	TRAV6-7-DV9*00(1454),TRAV6D-7*00(1362),TRAV6N-7*00(1362)	no	0	0	0	0	0	0	0	0	0	0	0	0	0	0	0	0	0	0	1	0	0	0	0	0	0	0	0	0
CALSDRSTNSAGNKLTF	NA	TRAJ17*00(310)	TRAV12D-3*00(1499),TRAV12N-3*00(1499),TRAV12-3*00(1339)	no	0	0	0	0	0	0	0	0	0	0	0	0	0	0	0	0	0	0	1	0	0	0	0	0	0	0	0	0
CALSDRYRGSALGRLHF	NA	TRAJ18*00(315)	TRAV12D-3*00(1276),TRAV12N-3*00(1276),TRAV12-3*00(1116)	no	0	0	0	0	0	0	0	0	0	0	0	0	0	0	0	0	0	0	1	0	0	0	0	0	0	0	0	0
CALSDRPSGGSNYKLTF	NA	TRAJ53*00(310)	TRAV6-5*00(1475),TRAV6N-5*00(1459)	no	0	0	0	0	0	0	0	0	0	0	0	0	0	0	0	0	0	0	1	0	0	0	0	0	0	0	0	0
CALSDRDRGSALGRLHF	NA	TRAJ18*00(320)	TRAV12D-3*00(1467),TRAV12N-3*00(1467),TRAV12-3*00(1307)	no	0	0	0	0	0	0	0	0	0	0	0	0	0	0	0	2	0	0	1	0	1	0	1	0	1	0	0	2
CALSDRMPGGSNAKLTF	NA	TRAJ42*00(300)	TRAV12-3*00(1499),TRAV12D-3*00(1339),TRAV12N-3*00(1339)	no	0	0	0	0	0	0	0	0	0	0	0	0	0	0	0	0	0	0	1	0	0	0	0	0	0	0	0	0
CALSDRHRGSALGRLHF	NA	TRAJ18*00(315)	TRAV12D-3*00(1435),TRAV12N-3*00(1435),TRAV12-3*00(1275)	no	0	0	0	0	0	0	0	0	0	0	0	0	0	0	0	0	0	0	1	0	0	0	0	0	0	0	0	0
CALSDRVATASLGKLQF	NA	TRAJ24*00(280)	TRAV12D-3*00(1467),TRAV12N-3*00(1467),TRAV12-3*00(1307)	no	0	0	0	0	0	0	0	0	0	0	0	0	0	0	0	0	0	0	1	0	0	0	0	0	0	0	0	0
CALSDRGLSSGSWQLIF	NA	TRAJ22*00(295)	TRAV12D-3*00(1515),TRAV12N-3*00(1515),TRAV12-3*00(1355)	no	0	0	0	0	0	0	0	0	0	0	0	0	0	0	0	0	0	0	1	0	0	0	0	0	0	0	0	0
CALSDRGTTASLGKLQF	NA	TRAJ24*00(280)	TRAV12D-3*00(1515),TRAV12N-3*00(1515),TRAV12-3*00(1355)	no	0	0	0	0	0	0	0	0	0	0	0	0	0	0	0	0	0	0	1	0	0	0	0	0	0	0	0	0
CALSDRELSGSFNKLTF	NA	TRAJ4*00(310)	TRAV12D-3*00(1355),TRAV12N-3*00(1355),TRAV12-3*00(1195)	no	0	0	0	0	0	0	0	0	0	0	0	0	0	0	0	0	0	0	1	0	0	0	0	0	0	0	0	0
CALSDDFGGGSNAKLTF	NA	TRAJ42*00(290)	TRAV6-7-DV9*00(1465),TRAV6D-7*00(1369),TRAV6N-7*00(1369)	no	0	0	0	0	0	0	0	0	0	0	0	0	0	0	0	0	0	0	1	0	0	0	0	0	0	0	0	0
CALSDEDYGSSGNKLIF	NA	TRAJ32*00(315)	TRAV12D-3*00(1510),TRAV12N-3*00(1510),TRAV12-3*00(1350)	no	0	0	0	0	0	0	0	0	0	0	0	0	0	0	0	0	0	0	1	0	0	0	0	0	0	0	0	0
CALSDTGSGGSNYKLTF	NA	TRAJ53*00(310)	TRAV6-7-DV9*00(1465),TRAV6D-7*00(1369),TRAV6N-7*00(1369)	no	0	0	0	0	0	0	0	0	0	0	0	0	0	0	0	0	0	0	1	0	0	0	0	0	0	0	0	0
CALSEENYGSSGNKLIF	NA	TRAJ32*00(325)	TRAV12D-3*00(1425),TRAV12N-3*00(1425),TRAV12-3*00(1265)	no	0	0	0	0	0	0	0	0	0	0	0	0	0	0	0	0	0	0	1	0	0	0	0	0	0	0	0	0
CALRSLMNTEGADRLTF	NA	TRAJ45*00(300)	TRAV12-1*00(1460)	no	0	0	0	0	0	0	0	0	0	0	0	0	0	0	0	0	0	0	1	0	0	0	0	0	0	0	0	0
CAPDRRDTNPATDKLVF	TRDD2*00(75)	TRDJ1*00(245)	TRAV15-1-DV6-1*00(1428)	no	0	0	0	0	0	0	0	0	0	0	0	0	0	0	0	0	0	0	1	0	0	0	0	0	0	0	0	0
CAVRDRNYGSSGNKLIF	NA	TRAJ32*00(325)	TRAV1*00(1419)	no	0	0	0	0	0	0	0	0	0	0	0	0	0	0	0	0	0	0	1	0	0	0	0	0	0	0	0	0
CAVRDRGLSGSFNKLTF	NA	TRAJ4*00(305)	TRAV1*00(1387)	no	0	0	0	0	0	0	0	0	0	0	0	0	0	0	0	0	0	0	1	0	0	0	0	0	0	0	0	0
CAVRDRKGSSGSWQLIF	NA	TRAJ22*00(295)	TRAV1*00(1371)	no	0	0	0	0	0	0	0	0	0	0	0	0	0	0	0	0	0	0	1	0	0	0	0	0	0	0	0	0
CAAEAWDTGGLSGKLTF	NA	TRAJ2*00(315)	TRAV4D-4*00(1330),TRAV4N-4*00(1330),TRAV4-4-DV10*00(1202)	no	0	0	0	0	0	0	0	0	0	0	0	0	0	0	0	0	0	0	1	0	0	0	0	0	0	0	0	0
CAAEAGENTEGADRLTF	NA	TRAJ45*00(300)	TRAV4-4-DV10*00(1405),TRAV4D-4*00(1277),TRAV4N-4*00(1277)	no	0	0	0	0	0	0	0	0	0	0	0	0	0	0	0	0	0	0	1	0	0	0	0	0	0	0	0	0
CAASGGGASSGSWQLIF	NA	TRAJ22*00(310)	TRAV5D-4*00(1428),TRAV5N-4*00(1428),TRAV5-4*00(1332)	no	0	0	0	0	0	0	0	0	0	0	0	0	0	0	0	0	0	0	1	0	0	0	0	0	0	0	0	0
CAASERDTGGLSGKLTF	NA	TRAJ2*00(315)	TRAV5D-4*00(1460),TRAV5N-4*00(1460),TRAV5-4*00(1364)	no	0	0	0	0	0	0	0	0	0	0	0	0	0	0	0	0	0	0	1	0	0	0	0	0	0	0	0	0
CAASRGGE*TNTGKLTF	NA	TRAJ27*00(260)	TRAV5D-4*00(1455),TRAV5N-4*00(1455),TRAV5-4*00(1359)	no	0	0	0	0	0	0	0	0	0	0	0	0	0	0	0	0	0	0	1	0	0	0	0	0	0	0	0	0
CAMRDISEGFTTDKLVF	TRDD2*00(55)	TRDJ1*00(255)	TRAV16N*00(1447),TRAV16D-DV11*00(1367)	no	0	0	0	0	0	0	0	0	0	0	0	0	0	0	0	0	0	0	1	0	0	0	0	0	0	0	0	0
CAMREFLQQGTGSKLSF	NA	TRAJ58*00(299)	TRAV16N*00(1420),TRAV16D-DV11*00(1340)	no	0	0	0	0	0	0	0	0	0	0	0	0	0	0	0	0	0	0	1	0	0	0	0	0	0	0	0	0
CAMRELNSGGSNYKLTF	NA	TRAJ53*00(325)	TRAV16N*00(1420),TRAV16D-DV11*00(1340)	no	0	0	0	0	0	0	0	0	0	0	0	0	0	0	0	0	0	0	1	0	1	0	0	0	0	0	0	0
CAMREWGTTASLGKLQF	NA	TRAJ24*00(280)	TRAV16D-DV11*00(1462),TRAV16N*00(1446)	no	0	0	0	0	0	0	0	0	0	0	0	0	0	0	0	0	0	0	1	0	0	0	0	0	0	0	0	0
CAMRELNSGGSNAKLTF	NA	TRAJ42*00(320)	TRAV16N*00(1468),TRAV16D-DV11*00(1388)	no	0	0	0	0	0	0	0	0	0	0	0	0	0	0	1	0	0	1	1	0	0	0	0	0	0	0	0	1
CAMREVMQQGTGSKLSF	NA	TRAJ58*00(325)	TRAV16N*00(1505),TRAV16D-DV11*00(1425)	no	0	0	0	0	0	0	0	0	0	0	0	0	0	0	0	0	1	0	1	0	0	0	0	0	0	0	0	0
CAMREVNSGGSNAKLTF	NA	TRAJ42*00(320)	TRAV16N*00(1473),TRAV16D-DV11*00(1393)	no	0	0	0	0	0	0	0	0	0	0	0	0	0	0	1	2	0	3	1	3	2	0	0	0	2	0	0	0
CAMREVMTTASLGKLQF	NA	TRAJ24*00(280)	TRAV16N*00(1505),TRAV16D-DV11*00(1425)	no	0	0	0	0	0	0	0	0	0	0	0	0	0	0	0	0	0	0	1	0	0	0	0	0	0	0	0	1
CAMREADRGSALGRLHF	NA	TRAJ18*00(325)	TRAV16D-DV11*00(1467),TRAV16N*00(1451)	no	0	0	0	0	0	0	0	0	0	0	0	0	0	0	0	0	0	0	1	0	0	0	0	0	0	0	0	3
CAMREAMNTEGADRLTF	NA	TRAJ45*00(300)	TRAV16D-DV11*00(1452),TRAV16N*00(1436)	no	0	0	0	0	0	0	0	0	0	0	0	0	0	0	0	0	0	0	1	0	0	0	0	0	0	0	0	0
CAMREGIASSSFSKLVF	NA	TRAJ50*00(325)	TRAV16D-DV11*00(1462),TRAV16N*00(1446)	no	0	0	0	0	0	0	1	0	0	0	0	0	0	1	0	0	0	2	1	4	0	0	0	0	1	0	0	1
CAMREGNTGANTGKLTF	NA	TRAJ52*00(309)	TRAV16N*00(1462),TRAV16D-DV11*00(1382)	no	0	0	0	0	0	0	1	0	0	0	0	0	0	0	1	2	0	0	1	0	0	0	0	0	0	0	0	2
CAMREGSSGGSNYKLTF	NA	TRAJ53*00(310)	TRAV16N*00(1494),TRAV16D-DV11*00(1414)	no	0	0	0	0	0	0	0	0	0	0	0	0	0	0	0	0	0	0	1	1	0	0	1	0	0	0	0	0
CAMREGYTGGLSGKLTF	NA	TRAJ2*00(315)	TRAV16D-DV11*00(1467),TRAV16N*00(1451)	no	0	0	0	0	0	0	0	0	0	0	0	0	0	0	0	0	0	0	1	0	0	0	0	0	0	0	0	0
CAMREGYTSSSFSKLVF	NA	TRAJ50*00(309)	TRAV16D-DV11*00(1445),TRAV16N*00(1429)	no	0	0	0	0	0	0	0	0	0	0	0	0	0	0	0	0	0	0	1	0	0	0	0	0	0	0	0	0
CAMREGLLSGSFNKLTF	NA	TRAJ4*00(305)	TRAV16D-DV11*00(1488),TRAV16N*00(1408)	no	0	0	0	0	0	0	0	0	0	0	1	0	0	0	0	0	0	1	1	0	0	0	1	0	0	0	0	0
CAMREGLRGSALGRLHF	NA	TRAJ18*00(305)	TRAV16D-DV11*00(1504),TRAV16N*00(1424)	no	0	0	0	0	0	0	0	0	0	0	0	0	0	0	0	0	0	1	1	0	0	0	0	0	0	0	0	0
CAMREGPVNTGNYKYVF	NA	TRAJ40*00(190)	TRAV16D-DV11*00(1445),TRAV16N*00(1429)	no	0	0	0	0	0	0	0	0	0	0	0	0	0	0	0	0	0	0	1	0	0	0	0	0	0	0	0	0
CAMREGRSGGSNYKLTF	NA	TRAJ53*00(305)	TRAV16D-DV11*00(1482),TRAV16N*00(1466)	no	0	0	0	0	0	0	0	0	0	0	0	0	0	0	0	0	0	0	1	0	1	0	0	0	0	0	0	0
CAMREGDSGGSNAKLTF	NA	TRAJ42*00(315)	TRAV16N*00(1515),TRAV16D-DV11*00(1435)	no	0	0	0	0	0	0	1	0	0	0	0	0	0	0	0	0	0	0	1	0	0	0	0	0	0	0	0	1
CAMREGDYGSSGNKLIF	NA	TRAJ32*00(315)	TRAV16D-DV11*00(1461),TRAV16N*00(1445)	no	0	0	0	0	0	0	0	0	0	0	0	0	0	0	0	0	0	1	1	0	0	0	0	0	0	1	0	0
CAMREGDRGSALGRLHF	NA	TRAJ18*00(320)	TRAV16D-DV11*00(1467),TRAV16N*00(1451)	no	0	0	1	0	1	0	0	0	0	0	0	0	1	0	3	0	1	2	1	0	0	0	0	0	0	1	0	3
CAMREGETGANTGKLTF	NA	TRAJ52*00(305)	TRAV16N*00(1515),TRAV16D-DV11*00(1435)	no	0	0	0	0	0	0	0	0	0	0	0	0	0	0	0	0	0	0	1	0	1	0	0	0	0	0	0	0
CAMREGEGGGSNYKLTF	NA	TRAJ53*00(300)	TRAV16D-DV11*00(1515),TRAV16N*00(1435)	no	0	0	0	0	0	0	0	0	0	0	0	0	0	0	0	0	0	0	1	0	0	0	0	0	0	0	0	0
CAMREGTSGGSNYKLTF	NA	TRAJ53*00(310)	TRAV16N*00(1499),TRAV16D-DV11*00(1419)	no	0	0	0	0	0	0	0	0	0	0	0	0	0	0	0	0	0	0	1	0	0	0	0	0	0	0	0	0
CAMREGSSGGSNAKLTF	NA	TRAJ42*00(310)	TRAV16D-DV11*00(1451),TRAV16N*00(1435)	no	0	0	0	0	0	0	0	0	0	0	0	0	0	0	0	0	0	0	1	0	0	0	0	0	0	0	0	0
CAMREGVSGGSNAKLTF	NA	TRAJ42*00(310)	TRAV16N*00(1494),TRAV16D-DV11*00(1414)	no	0	0	0	0	0	0	0	0	0	0	0	0	0	0	0	0	0	3	1	0	0	0	0	0	0	0	1	0
CAMREGVASSSFSKLVF	NA	TRAJ50*00(315)	TRAV16N*00(1510),TRAV16D-DV11*00(1430)	no	0	0	0	0	0	0	0	0	0	0	0	0	0	0	0	0	1	0	1	0	0	0	0	0	0	0	0	0
CAMREGRRGSALGRLHF	NA	TRAJ18*00(305)	TRAV16D-DV11*00(1424),TRAV16N*00(1408)	no	0	0	1	0	0	0	0	1	2	0	0	0	0	0	0	0	0	0	1	0	0	0	0	0	0	0	0	0
CAMREGNSGGSNYKLTF	NA	TRAJ53*00(330)	TRAV16D-DV11*00(1472),TRAV16N*00(1456)	no	0	0	0	0	0	0	0	0	0	1	0	1	0	0	2	4	0	1	1	1	3	1	5	0	0	0	0	5
CAMREGGASSSFSKLVF	NA	TRAJ50*00(305)	TRAV16D-DV11*00(1462),TRAV16N*00(1382)	no	0	0	0	0	0	0	0	0	0	0	0	0	0	0	0	0	0	0	1	1	2	0	1	0	0	1	0	2
CAMREGGITGGNNKLTF	NA	TRAJ56*00(290)	TRAV16N*00(1510),TRAV16D-DV11*00(1430)	no	0	0	0	0	0	0	0	0	0	0	0	0	0	0	0	0	0	0	1	0	0	0	0	0	0	0	0	0
CAMREGMTTASLGKLQF	NA	TRAJ24*00(280)	TRAV16D-DV11*00(1472),TRAV16N*00(1456)	no	0	0	0	0	0	0	0	0	0	0	0	0	0	0	0	0	0	1	1	0	0	0	0	0	0	0	0	1
CAMREGSSQGGSAKLIF	NA	TRAJ57*00(295)	TRAV16N*00(1170),TRAV16D-DV11*00(1090)	no	0	0	0	0	0	0	0	0	0	0	0	0	0	0	0	0	0	0	1	0	0	0	0	0	0	0	0	0
CAMREENSGGSNYKLTF	NA	TRAJ53*00(325)	TRAV16N*00(1489),TRAV16D-DV11*00(1409)	no	0	0	0	0	0	0	0	0	0	0	0	0	0	0	0	0	0	0	1	0	0	0	0	0	0	0	0	0
CAMREINSGGSNAKLTF	NA	TRAJ42*00(319)	TRAV16D-DV11*00(1193),TRAV16N*00(1177)	no	0	0	0	0	0	0	0	0	0	0	0	0	0	0	0	1	0	2	1	0	0	0	1	0	0	0	0	0
CAMREMNYGSSGNKLIF	NA	TRAJ32*00(335)	TRAV16N*00(1404),TRAV16D-DV11*00(1324)	no	0	0	0	0	0	0	0	0	0	0	0	2	0	0	0	0	0	0	1	0	0	0	0	0	4	0	0	0
CAMRETYSGGSNAKLTF	NA	TRAJ42*00(315)	TRAV16D-DV11*00(1382),TRAV16N*00(1366)	no	0	0	0	0	0	0	0	0	0	0	0	0	0	0	0	0	0	0	1	0	0	0	0	0	0	0	0	0
CAMRETNRGSALGRLHF	NA	TRAJ18*00(315)	TRAV16D-DV11*00(1436),TRAV16N*00(1420)	no	0	0	0	0	0	0	0	0	0	0	0	0	0	0	0	0	0	0	1	0	0	0	0	0	0	0	0	0
CAMRESMNTEGADRLTF	NA	TRAJ45*00(300)	TRAV16N*00(1500),TRAV16D-DV11*00(1420)	no	0	0	0	0	0	0	0	0	0	0	0	0	0	0	0	0	0	0	1	0	0	0	0	0	0	0	0	0
CAMREKNYGSSGNKLIF	NA	TRAJ32*00(325)	TRAV16D-DV11*00(1436),TRAV16N*00(1420)	no	0	0	0	0	0	0	0	0	0	0	0	0	0	0	0	0	0	0	1	0	0	0	0	0	0	0	0	0
CAMREHMTNSAGNKLTF	NA	TRAJ17*00(325)	TRAV16D-DV11*00(1457),TRAV16N*00(1441)	no	0	0	0	0	0	0	0	0	0	0	0	0	0	0	0	0	0	0	1	0	0	0	0	0	0	0	0	0
CAIDRVDSGGSNAKLTF	NA	TRAJ42*00(315)	TRAV13-2*00(1400),TRAV13D-4*00(1290),TRAV13D-2*00(1240),TRAV13N-2*00(1240)	no	0	0	0	0	0	0	0	0	0	0	0	0	0	0	0	0	0	0	1	0	0	0	0	0	0	0	0	0
CAPGPPNTGANTGKLTF	NA	TRAJ52*00(330)	TRAV20*00(1470)	no	0	0	0	0	0	0	0	0	0	0	0	0	0	0	0	0	0	0	1	0	0	0	0	0	0	0	0	0
CAPGNRGSGGSNYKLTF	NA	TRAJ53*00(305)	TRAV20*00(1331)	no	0	0	0	0	0	0	0	0	0	0	0	0	0	0	0	0	0	0	1	0	0	0	0	0	0	0	0	0
CAVTPPLNQGGSAKLIF	NA	TRAJ57*00(315)	TRAV7-6*00(1430),TRAV7N-6*00(1286)	no	0	0	0	0	0	0	0	0	0	0	0	0	0	0	0	0	0	0	1	0	0	0	0	0	0	0	0	0
CAVSPDLPGTGSNRLTF	NA	TRAJ28*00(335)	TRAV7-5*00(1414)	no	0	0	0	0	0	0	0	0	0	0	0	0	0	0	0	0	0	0	1	0	0	0	0	0	0	0	0	0
CAVSAFMATGGNNKLTF	NA	TRAJ56*00(325)	TRAV7D-5*00(1366),TRAV7N-5*00(1366)	no	0	0	0	0	0	0	0	0	0	0	0	0	0	0	0	0	0	0	1	0	0	0	0	0	0	0	0	0
CAVSLLDRGSALGRLHF	NA	TRAJ18*00(330)	TRAV7-5*00(1435)	no	0	0	0	0	0	0	0	0	0	0	0	0	0	0	0	0	0	0	1	0	0	0	0	0	0	0	0	0
CAVSIGYYGSSGNKLIF	NA	TRAJ32*00(315)	TRAV7D-5*00(1360),TRAV7N-5*00(1360)	no	0	0	0	0	0	0	0	0	0	0	0	0	0	0	0	0	0	0	1	0	0	0	0	0	0	0	0	0
CAVSMFGTTASLGKLQF	NA	TRAJ24*00(280)	TRAV7N-6*00(1455),TRAV7-6*00(1311)	no	0	0	0	0	0	0	0	0	0	0	0	0	0	0	0	0	0	0	1	0	0	0	0	0	0	0	0	0
CAVSMALITGNTGKLIF	NA	TRAJ37*00(305)	TRAV7-5*00(1450)	no	0	0	0	0	0	0	0	0	0	0	0	0	0	0	0	0	0	0	1	0	0	0	0	0	0	0	0	0
CAVSMGLPGTGSNRLTF	NA	TRAJ28*00(320)	TRAV7-5*00(1450)	no	0	0	0	0	0	0	0	0	0	0	0	0	0	0	0	0	0	0	1	0	0	0	0	0	0	0	0	0
CAVSMRNSGGSNYKLTF	NA	TRAJ53*00(330)	TRAV7-5*00(1450)	no	0	0	0	0	0	0	0	0	0	0	0	0	0	0	0	0	0	0	1	0	0	0	0	0	0	0	0	0
CAVSIPNYGSSGNKLIF	NA	TRAJ32*00(325)	TRAV7D-5*00(1445),TRAV7N-5*00(1445)	no	0	0	0	0	0	0	0	0	0	0	0	0	0	0	0	0	0	0	1	0	0	0	0	0	0	0	0	0
CAVSIELPGTGSNRLTF	NA	TRAJ28*00(329)	TRAV7-5*00(1445)	no	0	0	0	0	0	0	0	0	0	0	0	0	0	0	0	0	0	0	1	0	0	0	0	0	0	0	0	0
CAVSRGNYGSSGNKLIF	NA	TRAJ32*00(325)	TRAV7-3*00(1424),TRAV7D-3*00(1387)	no	0	0	0	0	0	0	0	0	0	0	0	0	0	0	0	0	0	0	1	0	0	0	0	0	0	0	0	0
CAVREGDRGSALGRLHF	NA	TRAJ18*00(325)	TRAV7-5*00(1163)	no	0	0	0	0	0	0	0	0	0	0	0	0	0	0	0	0	0	0	1	0	0	0	0	0	0	0	0	0
CAASELNASSGSWQLIF	NA	TRAJ22*00(315)	TRAV7-4*00(870),TRAV7D-4*00(854),TRAV7N-4*00(822)	no	0	0	0	0	0	0	0	0	0	0	0	0	0	0	0	0	0	0	1	0	0	0	0	0	0	0	0	0
CAARDPLTSGGNYKPTF	NA	TRAJ6*00(325)	TRAV7-4*00(920),TRAV7D-4*00(904),TRAV7N-4*00(856)	no	0	0	0	0	0	0	0	0	0	0	0	0	0	0	0	0	0	0	1	0	0	0	0	0	0	0	0	0
CAASVFVASSSFSKLVF	NA	TRAJ50*00(315)	TRAV14-1*00(1565)	no	0	0	0	0	0	0	0	0	0	0	0	0	0	0	0	0	0	0	1	0	0	0	0	0	0	0	0	0
CAASAVNYGSSGNKLIF	NA	TRAJ32*00(330)	TRAV14D-1*00(1575),TRAV14N-1*00(1575),TRAV14D-2*00(1415),TRAV14N-2*00(1415),TRAV14-2*00(1383)	no	0	0	0	0	0	0	0	0	0	0	0	0	0	0	0	0	0	0	1	0	0	0	0	0	0	0	0	0
CAASAGLSTGGNNKLTF	NA	TRAJ56*00(300)	TRAV14-1*00(1575)	no	0	0	0	0	0	0	0	0	0	0	0	0	0	0	0	0	0	0	1	0	0	0	0	0	0	0	0	0
CAASAKNYGSSGNKLIF	NA	TRAJ32*00(325)	TRAV14D-1*00(1575),TRAV14N-1*00(1575),TRAV14D-2*00(1415),TRAV14N-2*00(1415),TRAV14-2*00(1383)	no	0	0	0	0	0	0	0	0	0	0	0	0	0	0	0	0	1	0	1	0	0	0	0	0	0	0	0	0
CAASEVGTGANTGKLTF	NA	TRAJ52*00(305)	TRAV14-2*00(1533),TRAV14D-2*00(1437),TRAV14N-2*00(1437),TRAV14D-1*00(1373),TRAV14N-1*00(1373)	no	0	0	0	0	0	0	0	0	0	0	0	0	0	0	0	0	0	0	1	0	0	0	0	0	0	0	0	0
CAASPLNYGSSGNKLIF	NA	TRAJ32*00(330)	TRAV7-2*00(1419),TRAV7D-2*00(1419)	no	0	0	0	0	0	0	0	0	0	0	0	0	0	0	0	0	0	0	1	0	0	0	0	0	0	0	0	0
CAASPPSNTEGADRLTF	NA	TRAJ45*00(284)	TRAV10D*00(1418),TRAV10*00(1386),TRAV10N*00(1370)	no	0	0	0	0	0	0	0	0	0	0	0	0	0	0	0	0	0	0	1	0	0	0	0	0	0	0	0	0
CAASERATNSAGNKLTF	NA	TRAJ17*00(310)	TRAV10N*00(1450),TRAV10D*00(1402),TRAV10*00(1370)	no	0	0	0	0	0	0	0	0	0	0	0	0	0	0	0	0	0	0	1	0	0	0	0	0	0	0	0	0
CAASMEGYGSSGNKLIF	NA	TRAJ32*00(310)	TRAV10*00(1465),TRAV10D*00(1433),TRAV10N*00(1375)	no	0	0	0	0	0	0	0	0	0	0	0	0	0	0	0	0	0	0	1	0	0	0	0	0	0	0	0	0
CAASMSLPGTGSNRLTF	NA	TRAJ28*00(325)	TRAV10*00(1470),TRAV10D*00(1438),TRAV10N*00(1380)	no	0	0	0	0	0	0	0	0	0	0	0	0	0	0	0	0	0	0	1	0	0	0	0	0	0	0	0	0
CAASKEVRAGNTGKLIF	NA	TRAJ37*00(285)	TRAV7-2*00(1440),TRAV7D-2*00(1440)	no	0	0	0	0	0	0	0	0	0	0	0	0	0	0	0	0	0	0	1	0	0	0	0	0	0	0	0	0
CGGLHMNTGGLSGKLTF	NA	TRAJ2*00(340)	TRDV1*00(1415)	no	0	0	0	0	0	0	0	0	0	0	0	0	0	0	0	0	0	0	1	0	0	0	0	0	0	0	0	0
CGGNHIGGIRSTDKLVF	TRDD2*00(80)	TRDJ1*00(250)	TRDV1*00(1415)	no	0	0	0	0	0	0	0	0	0	0	0	0	0	0	0	0	0	0	1	0	0	0	0	0	0	0	0	0
CGGKSYRRDIATDKLVF	TRDD2*00(70)	TRDJ1*00(245)	TRDV1*00(1420)	no	0	0	0	0	0	0	0	0	0	0	0	0	0	0	0	0	0	0	1	0	0	0	0	0	0	0	0	0
CGGKAGGGIPTTDKLVF	TRDD2*00(55)	TRDJ1*00(250)	TRDV1*00(1430)	no	0	0	0	0	0	0	0	0	0	0	0	0	0	0	0	0	0	0	1	0	0	0	0	0	0	0	0	0
CGGKANIGGIRADKLVF	TRDD2*00(80)	TRDJ1*00(235)	TRDV1*00(1430)	no	0	0	0	0	0	0	0	0	0	0	0	0	0	0	0	0	0	0	1	0	0	0	0	0	0	0	0	0
CGGKARRTGGLSGKLTF	NA	TRAJ2*00(305)	TRDV1*00(1424)	no	0	0	0	0	0	0	0	0	0	0	0	0	0	0	0	0	0	0	1	0	0	0	0	0	0	0	0	0
CGGKGRKRGANTGKLTF	NA	TRAJ52*00(290)	TRDV1*00(1420)	no	0	0	0	0	0	0	0	0	0	0	0	0	0	0	0	0	0	0	1	0	0	0	0	0	0	0	0	0
CILRVPNTGANTGKLTF	NA	TRAJ52*00(330)	TRAV21/DV12*00(1419)	no	0	0	0	0	0	0	0	0	0	0	0	0	0	0	0	0	0	0	1	0	0	0	0	0	0	0	0	0
CILRVRDSGGSNYKLTF	NA	TRAJ53*00(329)	TRAV21/DV12*00(1435)	no	0	0	0	0	0	0	0	0	0	0	0	0	0	0	0	0	0	0	1	0	0	0	2	0	0	0	0	0
CILRVPPYQGGSAKLIF	NA	TRAJ57*00(300)	TRAV21/DV12*00(1440)	no	0	0	0	0	0	0	0	0	0	0	0	0	0	0	0	0	0	0	1	0	0	0	0	0	0	0	0	0
CILRVVGDQGGSAKLIF	NA	TRAJ57*00(300)	TRAV21/DV12*00(1413)	no	0	0	0	0	0	0	0	0	0	0	0	0	0	0	0	0	0	0	1	0	0	0	0	0	0	0	0	0
CILRVAWDQGGSAKLIF	NA	TRAJ57*00(300)	TRAV21/DV12*00(1306)	no	0	0	0	0	0	0	0	0	0	0	0	0	0	0	0	0	0	0	1	0	0	0	0	0	0	0	0	0
CILRVADTGANTGKLTF	NA	TRAJ52*00(315)	TRAV21/DV12*00(1402)	no	0	0	0	0	0	1	2	0	0	0	0	0	0	0	0	0	0	0	1	0	0	0	0	0	0	0	0	0
CILRVGEATGGNNKLTF	NA	TRAJ56*00(310)	TRAV21/DV12*00(1397)	no	0	0	0	0	0	0	0	0	0	0	0	0	0	0	0	0	0	0	1	0	0	0	0	0	0	0	0	0
CILRATMQQGTGSKLSF	NA	TRAJ58*00(320)	TRAV21/DV12*00(1430)	no	0	0	0	0	0	0	0	0	0	0	0	0	0	0	0	0	0	0	1	0	0	0	0	0	0	0	0	0
CILRARMQQGTGSKLSF	NA	TRAJ58*00(320)	TRAV21/DV12*00(1430)	no	0	0	0	0	0	0	0	0	0	0	0	0	0	0	0	0	0	0	1	0	0	0	0	0	0	0	0	0
CALSDRGGDTNAYKVIF	NA	TRAJ30*00(290)	TRAV15D-2-DV6D-2*00(1479),TRAV15N-2*00(1479)	no	0	0	0	0	0	0	0	0	0	0	0	0	0	0	0	0	0	0	1	0	0	0	0	0	0	0	0	0
CALSELETNSAGNKLTF	NA	TRAJ17*00(310)	TRAV15D-2-DV6D-2*00(1510),TRAV15N-2*00(1510)	no	0	0	0	0	0	0	0	0	0	0	0	0	0	0	0	0	0	0	1	0	0	0	0	0	0	0	0	0
CALSELDTGGLSGKLTF	NA	TRAJ2*00(315)	TRAV15D-2-DV6D-2*00(1451),TRAV15N-2*00(1451)	no	0	0	0	0	0	0	1	0	0	0	0	0	0	0	0	0	0	0	1	0	0	0	0	0	0	0	0	0
CALSELIRGSSGNKLIF	NA	TRAJ32*00(290)	TRAV15-2-DV6-2*00(1509)	no	0	0	0	0	0	0	0	0	0	0	0	0	0	0	0	0	0	0	1	0	0	0	0	0	0	0	0	0
CALSELMTTASLGKLQF	NA	TRAJ24*00(280)	TRAV15D-2-DV6D-2*00(1125),TRAV15N-2*00(1125)	no	0	0	0	0	0	0	0	0	0	0	0	0	0	0	0	0	0	0	1	0	0	0	0	0	0	0	0	0
CALSELRGNSAGNKLTF	NA	TRAJ17*00(295)	TRAV15D-2-DV6D-2*00(1520),TRAV15N-2*00(1520)	no	0	0	0	0	0	0	0	0	0	0	0	0	0	0	0	0	0	0	1	0	0	0	0	0	0	0	0	0
CALSELRGNNAGAKLTF	NA	TRAJ39*00(290)	TRAV15D-2-DV6D-2*00(1488),TRAV15N-2*00(1488)	no	0	0	0	0	0	0	0	0	0	0	0	0	0	0	0	0	0	0	1	0	0	0	0	0	0	0	0	0
CALSDRGSGGSNAKLTF	NA	TRAJ42*00(310)	TRAV6N-6*00(1505),TRAV6-6*00(1377),TRAV6D-6*00(1377)	no	0	0	1	1	0	0	1	0	0	0	0	0	0	0	0	0	0	0	1	0	0	0	0	0	0	0	0	0
CALSESLASSSFSKLVF	NA	TRAJ50*00(315)	TRAV6N-6*00(1463),TRAV6-6*00(1335),TRAV6D-6*00(1335)	no	0	0	0	0	0	0	0	0	0	0	0	0	0	0	0	0	0	0	1	0	0	0	0	0	0	0	0	0
CAVSAKMTNSAGNKLTF	NA	TRAJ17*00(320)	TRAV3D-3*00(1460),TRAV3N-3*00(1460),TRAV3-3*00(1396)	no	0	0	0	0	0	0	0	0	0	0	0	0	0	0	0	0	0	0	1	0	0	0	0	0	0	0	0	0
CAVSAYNSGGSNAKLTF	NA	TRAJ42*00(325)	TRAV3-3*00(1417),TRAV3D-3*00(1353),TRAV3N-3*00(1353)	no	0	0	0	0	0	0	0	0	0	0	0	0	0	0	0	0	0	0	1	0	0	0	0	0	0	0	0	0
CAVSLIDRGSALGRLHF	NA	TRAJ18*00(340)	TRAV3D-3*00(1429),TRAV3N-3*00(1429),TRAV3-3*00(1365)	no	0	0	0	0	0	0	0	0	0	0	0	0	0	0	0	0	0	0	1	0	0	0	0	0	0	0	0	0
CAVSAPLTGANTGKLTF	NA	TRAJ52*00(310)	TRAV3-3*00(1445),TRAV3D-3*00(1381),TRAV3N-3*00(1381)	no	0	0	0	0	0	0	0	0	0	0	0	0	0	0	0	0	0	0	1	0	0	0	0	0	0	0	0	0
CAVSDIPLGAGNYKYVF	NA	TRAJ40*00(270)	TRAV3-3*00(1445),TRAV3D-3*00(1381),TRAV3N-3*00(1381)	no	0	0	0	0	0	0	0	0	0	0	0	0	0	0	0	0	0	0	1	0	0	0	0	0	0	0	0	0
CAVRAFMNNNAGAKLTF	NA	TRAJ39*00(340)	TRAV3D-3*00(1449),TRAV3N-3*00(1449),TRAV3-3*00(1385)	no	0	0	0	0	0	0	0	0	0	0	0	0	0	0	0	0	0	0	1	0	0	0	0	0	0	0	0	0
CAVRTFMNNNAGAKLTF	NA	TRAJ39*00(335)	TRAV3D-3*00(1317),TRAV3N-3*00(1317),TRAV3-3*00(1253)	no	0	0	0	0	0	0	0	0	0	0	0	0	0	0	0	0	0	0	1	0	0	0	0	0	0	0	0	0
CAVRARDYGSSGNKLIF	NA	TRAJ32*00(315)	TRAV3-3*00(1505),TRAV3D-3*00(1441),TRAV3N-3*00(1441)	no	0	0	0	0	0	0	0	0	0	0	0	0	0	0	0	0	0	0	1	0	0	0	0	0	0	0	0	0
CAAGVGVSGANTGKLTF	NA	TRAJ52*00(300)	TRAV19*00(1295)	no	0	0	0	0	0	0	0	0	0	0	0	0	0	0	0	0	0	0	1	0	0	0	0	0	0	0	0	0
CALSDP*P_GGNYKPTF	NA	TRAJ6*00(320)	TRAV12D-2*00(1460),TRAV12N-2*00(1460),TRAV12-2*00(1284)	no	0	0	0	0	0	0	0	0	0	0	0	0	0	0	0	0	0	0	1	0	0	0	0	0	0	0	0	0
CALRR*IM_SSGNKLIF	NA	TRAJ32*00(335)	TRAV12-2*00(965),TRAV12D-2*00(853),TRAV12N-2*00(853)	no	0	0	0	0	0	0	0	0	0	0	0	0	0	0	0	0	0	0	1	0	0	0	0	0	0	0	0	0
CALSPHSS_YGNEKITF	NA	TRAJ48*00(295)	TRAV6-5*00(1439),TRAV6N-5*00(1424)	no	0	0	0	0	0	0	0	0	0	0	0	0	0	0	0	0	0	0	1	0	0	0	0	0	0	0	0	0
CALSAPIE_SSGNKLIF	NA	TRAJ32*00(290)	TRAV6-7-DV9*00(1455),TRAV6D-7*00(1359),TRAV6N-7*00(1359)	no	0	0	0	0	0	0	0	0	0	0	0	0	0	0	0	0	0	0	1	0	0	0	0	0	0	0	0	0
CALSDLGP_GGNYKPTF	NA	TRAJ6*00(300)	TRAV12D-3*00(1525),TRAV12N-3*00(1525),TRAV12-3*00(1365)	no	0	0	0	0	0	0	0	0	0	0	0	0	0	0	0	0	0	0	1	0	0	0	0	0	0	0	0	0
CALSDRIL_GSNAKLTF	NA	TRAJ42*00(320)	TRAV6-7-DV9*00(295),TRAV6-5*00(264),TRAV6D-7*00(263),TRAV6N-7*00(263)	no	0	0	0	0	1	0	0	0	0	0	0	0	0	0	0	0	0	0	1	0	0	0	0	0	0	0	0	1
CALSDGDQ_TGSNRLTF	NA	TRAJ28*00(310)	TRAV6-5*00(1470),TRAV6N-5*00(1454)	no	0	0	0	0	0	0	0	0	0	0	0	0	0	0	0	0	0	0	1	0	0	0	0	0	0	0	0	0
CALRPL*H_SSFSKLVF	NA	TRAJ50*00(309)	TRAV12-1*00(1316)	no	0	0	0	0	0	0	0	0	0	0	0	0	0	0	0	0	0	0	1	0	0	0	0	0	0	0	0	0
CAAELRGL_ANTGKLTF	NA	TRAJ52*00(300)	TRAV4-3*00(1390),TRAV4D-3*00(1278),TRAV4N-3*00(1278)	no	0	0	0	0	0	0	0	0	0	0	0	0	0	0	0	0	0	0	1	0	0	0	0	0	0	0	0	0
CAAEAKGV_NGNEKITF	NA	TRAJ48*00(270)	TRAV4-3*00(1305),TRAV4D-3*00(1193),TRAV4N-3*00(1193)	no	0	0	0	0	0	0	0	0	0	0	0	0	0	0	0	0	0	0	1	0	0	0	0	0	0	0	0	0
CAAEAGER_TGYQNFYF	NA	TRAJ49*00(295)	TRAV4-4-DV10*00(1400),TRAV4D-4*00(1272),TRAV4N-4*00(1272)	no	0	0	0	0	0	0	0	0	0	0	0	0	0	0	0	0	0	0	1	0	0	0	0	0	0	0	0	0
CAMGPGGI_RFTDKLVF	TRDD2*00(39)	TRDJ1*00(245)	TRAV13-4-DV7*00(1209),TRAV13D-4*00(1129),TRAV13D-2*00(1083),TRAV13N-2*00(1083),TRAV13-2*00(1066)	no	0	0	0	0	0	0	0	0	0	0	0	0	0	0	0	0	0	0	1	0	0	0	0	0	0	0	0	0
CAMREGLM_SSGNKLIF	NA	TRAJ32*00(310)	TRAV16D-DV11*00(1456),TRAV16N*00(1440)	no	0	0	0	0	0	0	0	0	0	0	0	0	0	0	0	0	0	0	1	0	0	0	0	0	0	0	0	0
CAIDRYGI_EGADRLTF	NA	TRAJ45*00(300)	TRAV13D-2*00(1470),TRAV13N-2*00(1470),TRAV13-2*00(1310),TRAV13D-4*00(1302),TRAV13-4-DV7*00(1286)	no	0	0	0	0	0	0	0	0	0	0	0	0	0	0	0	0	0	0	1	0	0	0	0	0	0	0	0	0
CAVSMEIE_SALGRLHF	NA	TRAJ18*00(325)	TRAV7-3*00(1450),TRAV7D-3*00(1403)	no	0	0	0	0	0	0	0	0	0	0	0	0	0	0	0	0	0	0	1	0	0	0	0	0	0	0	0	0
CAASEHGL_NAGAKLTF	NA	TRAJ39*00(295)	TRAV7D-4*00(1223),TRAV7-4*00(1207),TRAV7N-4*00(1175)	no	0	0	0	0	0	0	0	0	0	0	0	0	0	0	0	0	0	0	1	0	0	0	0	0	0	0	0	0
CAASLGIM_SSGNKLIF	NA	TRAJ32*00(325)	TRAV14-2*00(1560),TRAV14D-2*00(1432),TRAV14N-2*00(1432),TRAV14D-1*00(1368),TRAV14N-1*00(1368)	no	0	0	0	0	0	0	0	0	0	0	0	0	0	0	0	0	0	0	1	0	0	0	0	0	0	0	0	0
CAASAGIM_SSGNKLIF	NA	TRAJ32*00(325)	TRAV14N-3*00(1475),TRAV14-3*00(1395),TRAV14D-3-DV8*00(1315)	no	1	1	0	0	0	0	0	0	1	0	0	0	0	0	0	0	0	0	1	0	0	0	1	0	0	0	0	0
CAASAEDQ_TGSNRLTF	NA	TRAJ28*00(310)	TRAV14N-3*00(1320),TRAV14-3*00(1224),TRAV14D-3-DV8*00(1160)	no	0	0	0	0	0	0	0	0	0	0	0	0	0	0	0	0	0	0	1	0	0	0	0	0	0	0	0	0
CAASDSLI_GGSAKLIF	NA	TRAJ57*00(300)	TRAV14-2*00(1533),TRAV14D-2*00(1405),TRAV14N-2*00(1405),TRAV14D-1*00(1344),TRAV14N-1*00(1344)	no	0	0	0	0	0	0	0	0	0	0	0	0	0	0	0	0	0	0	1	0	0	0	0	0	0	0	0	0
CGGKWAEG_RATDKLVF	TRDD2*00(60)	TRDJ1*00(260)	TRDV1*00(1430)	no	0	0	0	0	0	0	0	0	0	0	0	0	0	0	0	0	0	0	1	0	0	0	0	0	0	0	0	0
CGGKGGGL_GGNNKLTF	NA	TRAJ56*00(310)	TRDV1*00(1425)	no	0	0	0	0	0	0	0	0	0	0	0	0	0	0	0	0	0	0	1	0	0	0	0	0	0	0	0	0
CALSELIW_IRTDKLVF	TRDD2*00(40)	TRDJ1*00(240)	TRAV15-2-DV6-2*00(1515)	no	0	0	0	0	0	0	0	0	0	0	0	0	0	0	0	0	0	0	1	0	0	0	0	0	0	0	0	0
CAVSA*IL_GSNAKLTF	NA	TRAJ42*00(320)	TRAV3-3*00(1460),TRAV3D-3*00(1396),TRAV3N-3*00(1396)	no	0	0	0	0	0	0	0	0	0	0	0	0	0	0	0	0	0	0	1	0	0	0	0	0	0	0	0	0
CAVSPLTL_ANTGKLTF	NA	TRAJ52*00(330)	TRAV3-3*00(1381),TRAV3D-3*00(1317),TRAV3N-3*00(1317)	no	0	0	0	0	0	0	0	0	0	0	0	0	0	0	0	0	0	0	1	0	0	0	0	0	0	0	0	0
CVLSAGLW_SSGNKLIF	NA	TRAJ32*00(310)	TRAV9-2*00(970),TRAV9D-2*00(956),TRAV9N-2*00(917),TRAV9N-3*00(903),TRAV9N-4*00(903)	no	0	0	0	0	0	0	0	0	0	0	0	0	0	0	0	0	0	0	1	0	0	0	0	0	0	0	0	0
CVVGASTR_TGSNRLTF	NA	TRAJ28*00(325)	TRAV11*00(1460),TRAV11D*00(1460),TRAV11N*00(1364)	no	0	0	0	0	0	0	0	0	0	0	0	0	0	0	0	0	0	0	1	0	0	0	0	0	0	0	0	0
CVVGARLW_SSGNKLIF	NA	TRAJ32*00(278)	TRAV11*00(1332),TRAV11D*00(1332),TRAV11N*00(1236)	no	0	0	0	0	0	0	0	0	0	0	0	0	0	0	0	0	0	0	1	0	0	0	0	0	0	0	0	0
CALEPELW_SSGNKLIF	NA	TRAJ32*00(325)	TRAV13-1*00(910)	no	0	0	0	0	0	0	0	0	0	0	0	0	0	0	0	0	0	0	1	0	0	0	0	0	0	0	0	0
CALSAR*R_SALGRLHF	NA	TRAJ18*00(325)	TRAV12D-2*00(1455),TRAV12N-2*00(1455),TRAV12-2*00(1279)	no	0	0	0	0	0	0	0	0	0	0	0	0	0	0	0	0	0	0	1	0	0	0	0	0	0	0	0	0
CALWELLW_SSGNKLIF	NA	TRAJ32*00(315)	TRAV15-1-DV6-1*00(1510)	no	0	0	0	0	0	0	0	0	0	0	0	0	0	0	0	0	0	0	1	0	0	0	0	0	0	0	0	0
CALWEPDN_GNTGKLIF	NA	TRAJ37*00(305)	TRAV15-1-DV6-1*00(1441)	no	0	0	0	0	0	0	0	0	0	0	0	0	0	0	0	0	0	0	1	0	0	0	0	0	0	0	0	0
CALWEARI_SGSWQLIF	NA	TRAJ22*00(305)	TRAV15-1-DV6-1*00(1499)	no	0	0	0	0	0	0	0	0	0	0	0	0	0	0	0	0	0	0	1	0	0	0	0	0	0	0	0	0
CALVDRAI_NYAQGLTF	NA	TRAJ26*00(275)	TRAV6D-4*00(1505),TRAV6-4*00(1393)	no	0	0	0	0	0	0	0	0	0	0	0	0	0	0	0	0	0	0	1	0	0	0	0	0	0	0	0	0
CALGRPFW_GSNAKLTF	NA	TRAJ42*00(310)	TRAV6-6*00(515),TRAV6D-6*00(515),TRAV6N-5*00(477),TRAV6N-6*00(468),TRAV6-5*00(462)	no	0	0	0	0	0	0	0	0	0	0	0	0	0	0	0	0	0	0	1	0	0	0	0	0	0	0	0	0
CALGAEFW_GSNAKLTF	NA	TRAJ42*00(320)	TRAV6-6*00(1490),TRAV6D-6*00(1490),TRAV6N-6*00(1362)	no	0	0	0	0	0	0	0	0	0	0	0	0	0	0	0	0	0	0	1	0	0	0	0	0	0	0	0	0
CALGDSPL_YNQGKLIF	NA	TRAJ23*00(285)	TRAV6D-7*00(1465),TRAV6N-7*00(1465),TRAV6-7-DV9*00(1369)	no	0	0	0	0	0	0	0	0	0	0	0	0	0	0	0	0	0	0	1	0	0	0	0	0	0	0	0	0
CALGDPDE_YNQGKLIF	NA	TRAJ23*00(305)	TRAV6-6*00(1030),TRAV6D-6*00(1030),TRAV6N-6*00(966)	no	0	0	0	0	0	0	0	0	0	0	0	0	0	0	0	0	0	0	1	0	0	0	0	0	0	0	0	0
CALSAEQW_GSNYKLTF	NA	TRAJ53*00(335)	TRAV6-7-DV9*00(1435),TRAV6D-7*00(1339),TRAV6N-7*00(1339)	no	1	0	0	0	0	0	0	0	0	0	0	0	0	0	0	0	0	0	1	0	0	0	0	0	0	0	0	0
CALSGPPG_SSGQKLVF	NA	TRAJ16*00(285)	TRAV12D-3*00(1452),TRAV12N-3*00(1452),TRAV12-3*00(1292)	no	0	0	0	0	0	0	0	0	0	0	0	0	0	0	0	0	0	0	1	0	0	0	0	0	0	0	0	0
CALSDSFW_GSNAKLTF	NA	TRAJ42*00(310)	TRAV6-7-DV9*00(1330),TRAV6D-7*00(1234),TRAV6N-7*00(1234)	no	0	0	0	0	0	0	0	0	0	0	0	0	0	0	0	0	0	0	1	0	0	0	0	0	0	0	0	0
CALSDRER_ANTGKLTF	NA	TRAJ52*00(290)	TRAV12-1*00(1453)	no	0	0	0	0	0	0	0	0	0	0	0	0	0	0	0	0	0	0	1	0	0	0	0	0	0	0	0	0
CALSRPCI_SGSWQLIF	NA	TRAJ22*00(315)	TRAV12-3*00(1490),TRAV12D-3*00(1330),TRAV12N-3*00(1330)	no	0	0	0	0	0	0	0	0	0	0	0	0	0	0	0	0	0	0	1	0	0	0	0	0	0	0	0	0
CALSMSSE_YNQGKLIF	NA	TRAJ23*00(295)	TRAV9N-4*00(1410),TRAV9-2*00(1254),TRAV9-4*00(1251),TRAV9D-2*00(1251),TRAV9N-3*00(1250)	no	0	0	0	0	0	0	0	0	0	0	0	0	0	0	0	0	0	0	1	0	0	0	0	0	0	0	0	0
CAVS*EQW_GSNYKLTF	NA	TRAJ53*00(330)	TRAV9-4*00(1480),TRAV9D-2*00(1379),TRAV9D-3*00(1368),TRAV9N-2*00(1366),TRAV9N-3*00(1363)	no	0	0	0	0	0	0	0	0	0	0	0	0	0	0	0	0	0	0	1	0	0	0	0	0	0	0	0	0
CAVSGGGY_EGADRLTF	NA	TRAJ45*00(300)	TRAV9-4*00(1465),TRAV9D-2*00(1374),TRAV9N-2*00(1356),TRAV9D-3*00(1353),TRAV9N-3*00(1353)	no	0	0	0	0	0	0	0	0	0	0	0	0	0	0	0	0	0	0	1	0	0	0	0	0	0	0	0	0
CAVRSEYW_GLSGKLTF	NA	TRAJ2*00(330)	TRAV1*00(1415)	no	0	0	0	0	0	0	0	0	0	0	0	0	0	0	0	0	0	0	1	0	0	0	0	0	0	0	0	0
CAVRDSGY_GGNNKLTF	NA	TRAJ56*00(310)	TRAV1*00(1382)	no	0	0	0	0	0	0	0	0	0	0	0	0	0	0	0	0	0	0	1	0	0	0	0	0	0	0	0	0
CAVREELW_SSGNKLIF	NA	TRAJ32*00(325)	TRAV1*00(1329)	no	0	0	0	0	0	0	0	0	0	0	0	0	0	0	0	0	0	0	1	0	0	0	0	0	0	0	0	0
CAAEER*R_SALGRLHF	NA	TRAJ18*00(310)	TRAV4D-4*00(1550),TRAV4N-4*00(1550),TRAV4-4-DV10*00(1406)	no	0	0	0	0	0	0	0	0	0	0	0	0	0	0	0	0	0	0	1	0	0	0	0	0	0	0	0	0
CAAEREYW_GLSGKLTF	NA	TRAJ2*00(325)	TRAV4D-4*00(1545),TRAV4N-4*00(1545),TRAV4-4-DV10*00(1401)	no	0	0	0	0	0	0	0	0	0	0	0	0	0	0	0	0	0	0	1	0	0	0	0	0	0	0	0	0
CAASDGLW_SSGNKLIF	NA	TRAJ32*00(310)	TRAV5-4*00(1460),TRAV5D-4*00(1364),TRAV5N-4*00(1364)	no	0	0	0	0	0	0	0	0	0	0	0	0	0	0	0	0	0	0	1	0	0	0	0	0	0	0	0	0
CAMRGISE_DTTDKLVF	TRDD2*00(70)	TRDJ1*00(250)	TRAV16N*00(900),TRAV16D-DV11*00(836)	no	0	0	0	0	0	0	0	0	0	0	0	0	0	0	0	0	0	0	1	0	0	0	0	0	0	0	0	0
CAMREGEY_EGADRLTF	NA	TRAJ45*00(300)	TRAV16N*00(1515),TRAV16D-DV11*00(1435)	no	0	0	0	0	0	0	0	0	0	0	0	0	0	0	0	0	0	0	1	0	0	0	0	0	0	0	0	0
CAMREEHW_ANTGKLTF	NA	TRAJ52*00(320)	TRAV16N*00(1255),TRAV16D-DV11*00(1175)	no	0	0	0	0	0	1	0	0	0	0	0	0	0	0	0	0	0	0	1	0	0	0	0	0	0	0	0	0
CAVSEHDW_ANTGKLTF	NA	TRAJ52*00(305)	TRAV7N-4*00(1438),TRAV7D-4*00(1364),TRAV7-4*00(1348)	no	0	0	0	0	0	0	0	0	0	0	0	0	0	0	0	0	0	0	1	0	0	0	0	0	0	0	0	0
CAVSMELW_SSGNKLIF	NA	TRAJ32*00(325)	TRAV7-3*00(1450),TRAV7D-3*00(1403)	no	0	0	0	0	0	0	0	0	0	0	0	0	0	0	0	0	0	0	1	0	0	0	0	0	0	0	0	0
CAVSTS*R_SALGRLHF	NA	TRAJ18*00(299)	TRAV7-6*00(1328),TRAV7N-6*00(1200)	no	0	0	0	0	0	0	0	0	0	0	0	0	0	0	0	0	0	0	1	0	0	0	0	0	0	0	0	0
CAASEGSY_GGNNKLTF	NA	TRAJ56*00(305)	TRAV7D-4*00(1199),TRAV7-4*00(1183),TRAV7N-4*00(1151)	no	0	0	0	0	0	0	0	0	0	0	0	0	0	0	0	0	0	0	1	0	0	0	0	0	0	0	0	0
CAASSRYW_GLSGKLTF	NA	TRAJ2*00(315)	TRAV14D-2*00(845),TRAV14N-2*00(845),TRAV14-2*00(776),TRAV14D-1*00(775),TRAV14N-1*00(775)	no	0	0	0	0	0	0	0	0	0	0	0	0	0	0	0	0	0	0	1	0	0	0	0	0	0	0	0	0
CAASRGHW_ANTGKLTF	NA	TRAJ52*00(310)	TRAV14-2*00(1270),TRAV14D-2*00(1158),TRAV14N-2*00(1158),TRAV14D-1*00(1110),TRAV14N-1*00(1110)	no	0	0	0	0	0	0	0	0	0	0	0	0	0	0	0	0	0	0	1	0	0	0	0	0	0	0	0	0
CAASPEYW_GLSGKLTF	NA	TRAJ2*00(325)	TRAV10*00(935),TRAV10D*00(935),TRAV10N*00(903)	no	0	0	0	0	0	0	0	0	0	0	0	0	0	1	0	0	0	0	1	0	0	0	0	0	0	0	0	0
CALSEHRR_IRADKLVF	TRDD2*00(80)	TRDJ1*00(235)	TRAV15-2-DV6-2*00(1490)	no	0	0	0	0	0	0	0	0	0	0	0	0	0	0	0	0	0	0	1	0	0	0	0	0	0	0	0	0
CALSDGVI_GSFNKLTF	NA	TRAJ4*00(310)	TRAV6N-6*00(1408),TRAV6-6*00(1296),TRAV6D-6*00(1296)	no	0	0	0	0	0	0	0	0	0	0	0	0	0	0	0	0	0	0	1	0	0	0	0	0	0	0	0	0
CAVSEGD*_SAGNKLTF	NA	TRAJ17*00(310)	TRAV3D-3*00(1345),TRAV3N-3*00(1345),TRAV3-3*00(1281)	no	0	0	0	0	0	0	0	0	0	0	0	0	0	0	0	0	0	0	1	0	0	0	0	0	0	0	0	0
CAVSGSTR_TGSNRLTF	NA	TRAJ28*00(335)	TRAV3-3*00(1445),TRAV3D-3*00(1381),TRAV3N-3*00(1381)	no	0	0	0	0	0	0	0	0	0	0	0	0	0	0	0	0	0	0	1	0	0	0	0	0	0	0	0	0
CAVRGPWG_GDNSKLIW	NA	TRAJ38*00(290)	TRAV3D-3*00(1185),TRAV3N-3*00(1185),TRAV3-3*00(1121)	no	0	0	0	0	0	0	0	0	0	0	0	0	0	0	0	0	0	0	1	0	0	0	0	0	0	0	0	0
CAAGA*FW_GSNAKLTF	NA	TRAJ42*00(330)	TRAV19*00(1520)	no	0	0	0	0	0	0	0	0	0	0	0	0	0	0	0	0	0	0	1	0	0	0	0	0	0	0	0	0
CIVTDND*_SAGNKLTF	NA	TRAJ17*00(320)	TRAV2*00(1429)	no	0	0	0	0	0	0	0	0	0	0	0	0	0	0	0	0	0	0	1	0	0	0	0	0	0	0	0	0
CVLSRMNQGGSAKLIF	NA	TRAJ57*00(320)	TRAV9-2*00(970),TRAV9D-2*00(946),TRAV9N-2*00(917),TRAV9N-3*00(903),TRAV9N-4*00(903)	no	0	0	0	0	0	0	0	0	0	0	0	0	0	0	0	0	0	0	1	0	0	0	0	0	0	0	0	0
CVLSANYGSSGNKLIF	NA	TRAJ32*00(325)	TRAV9-2*00(1000),TRAV9D-2*00(980),TRAV9N-2*00(936),TRAV9N-3*00(933),TRAV9N-4*00(933)	no	0	0	0	0	0	0	1	0	0	0	0	0	0	0	0	0	0	0	1	0	0	0	0	0	0	0	0	0
CVLGDRGGNYAQGLTF	NA	TRAJ26*00(280)	TRAV6-1*00(1327)	no	0	0	0	0	0	0	0	0	0	0	0	0	0	0	0	0	0	0	1	0	0	0	0	0	0	0	0	0
CVLGLNSGGSNAKLTF	NA	TRAJ42*00(320)	TRAV6-2*00(1450)	no	0	0	0	0	0	0	0	0	0	0	0	0	0	0	0	0	0	0	1	0	0	0	0	0	0	0	0	0
CVVGLLTSGGNYKPTF	NA	TRAJ6*00(320)	TRAV11*00(1445),TRAV11D*00(1445),TRAV11N*00(1349)	no	0	0	0	0	0	0	0	0	0	0	0	0	0	0	0	0	0	0	1	0	0	0	0	0	0	0	0	0
CVVGPIASSSFSKLVF	NA	TRAJ50*00(330)	TRAV11*00(1434),TRAV11D*00(1434),TRAV11N*00(1338)	no	0	0	0	0	0	1	0	0	0	0	0	0	0	0	0	0	0	0	1	0	0	0	0	0	0	0	0	0
CVVGVNSGGSNAKLTF	NA	TRAJ42*00(320)	TRAV11*00(1407),TRAV11D*00(1407),TRAV11N*00(1311)	no	0	0	0	0	0	0	0	0	0	0	0	0	0	0	0	0	0	0	1	0	0	0	0	0	0	0	0	0
CVVGA*YGSSGNKLIF	NA	TRAJ32*00(305)	TRAV11*00(1391),TRAV11D*00(1391),TRAV11N*00(1295)	no	0	0	0	0	0	0	0	0	0	0	0	0	0	0	0	0	0	0	1	0	0	0	0	0	0	0	0	0
CVVGAGCNTNTGKLTF	NA	TRAJ27*00(295)	TRAV11*00(1455),TRAV11D*00(1455),TRAV11N*00(1359)	no	0	0	0	0	0	0	0	0	0	0	0	0	0	0	0	0	0	0	1	0	0	0	0	0	0	0	0	0
CVVGAIRTGNTGKLIF	NA	TRAJ37*00(299)	TRAV11*00(1465),TRAV11D*00(1465),TRAV11N*00(1369)	no	0	0	0	0	0	0	0	0	0	0	0	0	0	0	0	0	0	0	1	0	0	0	0	0	0	0	0	0
CVVGANYGSSGNKLIF	NA	TRAJ32*00(325)	TRAV11*00(2040),TRAV11D*00(2040),TRAV11N*00(1880)	no	0	0	0	0	0	1	0	0	0	0	0	0	0	1	0	0	0	0	1	0	2	1	1	0	0	1	0	0
CALSSLNTEGADRLTF	NA	TRAJ45*00(300)	TRAV12-2*00(1339)	no	0	0	0	0	0	0	0	0	0	0	0	0	0	0	0	0	0	0	1	0	0	0	0	0	0	0	0	0
CALGANTGANSGKLTF	NA	TRAJ52*00(324)	TRAV13-1*00(1380),TRAV13D-1*00(1204)	no	0	0	0	0	0	0	0	0	0	0	0	0	0	0	0	0	0	0	1	0	0	0	0	0	0	0	0	0
CALDSLASSSFSKLVF	NA	TRAJ50*00(323)	TRAV13-1*00(1759),TRAV13D-1*00(1551),TRAV13N-1*00(1535)	no	0	0	0	0	0	0	0	0	0	0	0	0	0	0	0	0	0	0	1	0	0	0	0	0	0	0	0	0
CALDPPTTASLGKLQF	NA	TRAJ24*00(280)	TRAV13-1*00(1385),TRAV13D-1*00(1209)	no	0	0	0	0	0	0	0	0	0	0	0	0	0	0	0	0	0	0	1	0	0	0	0	0	0	0	0	0
CALDRSTTASLGKLQF	NA	TRAJ24*00(280)	TRAV13-1*00(1399),TRAV13D-1*00(1223)	no	0	0	0	0	0	0	0	0	0	0	0	0	0	0	0	0	0	0	1	0	0	0	0	0	0	0	0	0
CALEPPNTEGADRLTF	NA	TRAJ45*00(300)	TRAV13-1*00(1321),TRAV13D-1*00(1161)	no	0	0	0	0	0	0	0	0	0	0	0	0	0	0	0	0	0	0	1	0	0	0	0	0	0	0	0	0
CALELYTGANTGKLTF	NA	TRAJ52*00(315)	TRAV13-1*00(1395)	no	0	0	0	0	0	0	0	0	0	0	0	0	0	0	0	0	0	0	1	0	0	0	0	0	0	0	0	0
CALELMNNNAGAKLTF	NA	TRAJ39*00(320)	TRAV13-1*00(1395),TRAV13D-1*00(1219)	no	0	0	0	0	0	0	0	0	0	0	0	0	0	0	0	0	0	0	1	0	0	0	0	0	0	0	0	0
CALEPGYGSSGNKLIF	NA	TRAJ32*00(305)	TRAV13-1*00(1347)	no	1	0	0	0	0	0	0	0	0	0	0	0	0	0	0	0	0	0	1	0	0	0	0	0	0	0	0	0
CALERDYGSSGNKLIF	NA	TRAJ32*00(315)	TRAV13-1*00(1405),TRAV13D-1*00(1229)	no	0	0	0	1	0	0	0	0	0	0	0	0	0	0	0	0	0	0	1	0	1	0	0	0	0	0	0	0
CALERINTEGADRLTF	NA	TRAJ45*00(300)	TRAV13-1*00(1400),TRAV13D-1*00(1224)	no	0	0	0	0	0	0	0	0	0	0	0	0	0	0	0	0	0	0	1	0	0	0	0	0	0	0	0	0
CALEQGYGSSGNKLIF	NA	TRAJ32*00(310)	TRAV13-1*00(895)	no	0	0	0	0	0	0	0	0	0	0	0	0	0	0	0	0	0	0	1	0	0	0	1	0	0	0	0	0
CALTEYYGSSGNKLIF	NA	TRAJ32*00(315)	TRAV12-2*00(1278),TRAV12D-2*00(1134),TRAV12N-2*00(1134)	no	0	0	0	0	0	0	0	0	0	0	0	0	0	0	0	0	0	0	1	0	0	0	0	0	0	0	0	0
CALTKNTGGLSGKLTF	NA	TRAJ2*00(325)	TRAV12-2*00(1420),TRAV12D-2*00(1245),TRAV12N-2*00(1245)	no	0	0	0	0	0	0	0	0	0	0	0	0	0	0	0	0	0	0	1	0	0	0	0	0	0	0	0	0
CALSLPRANSGTYQRF	NA	TRAJ13*00(295)	TRAV12D-2*00(1450),TRAV12N-2*00(1450),TRAV12-2*00(1274)	no	0	0	0	0	0	0	0	0	0	0	0	0	0	0	0	0	0	0	1	0	0	0	0	0	0	0	0	0
CALSGP*RNNNNAPRF	NA	TRAJ43*00(295)	TRAV12-2*00(975),TRAV12D-2*00(863),TRAV12N-2*00(863)	no	0	0	0	0	0	0	0	0	0	0	0	0	0	0	0	0	0	0	1	0	0	0	0	0	0	0	0	0
CALSGPITGNTGKLIF	NA	TRAJ37*00(310)	TRAV12-2*00(1375),TRAV12D-2*00(1231),TRAV12N-2*00(1231)	no	0	0	0	0	0	0	0	0	0	0	0	0	0	0	0	0	0	0	1	0	0	0	0	0	0	0	0	0
CALSGPTGANTGKLTF	NA	TRAJ52*00(305)	TRAV12-2*00(1455),TRAV12D-2*00(1279),TRAV12N-2*00(1279)	no	0	0	0	0	0	0	0	0	0	0	0	0	0	0	0	0	0	1	1	0	0	0	0	0	0	0	0	0
CALSGDTGANTGKLTF	NA	TRAJ52*00(315)	TRAV12-2*00(975),TRAV12D-2*00(863),TRAV12N-2*00(863)	no	0	0	0	0	0	1	0	0	0	0	0	0	0	0	0	0	0	0	1	0	0	0	0	1	0	0	0	0
CALSDLGAGNTGKLIF	NA	TRAJ37*00(285)	TRAV12-2*00(1406),TRAV12D-2*00(1230),TRAV12N-2*00(1230)	no	0	0	0	0	0	0	0	0	0	0	0	0	0	0	0	0	1	0	1	0	0	0	0	0	0	0	0	0
CALSDLSSSGSWQLIF	NA	TRAJ22*00(290)	TRAV12D-2*00(994),TRAV12N-2*00(994),TRAV12-2*00(882)	no	0	0	0	0	0	0	0	0	0	0	0	0	0	0	2	0	0	0	1	0	0	0	0	0	0	0	0	0
CALSDLVTGGNNKLTF	NA	TRAJ56*00(275)	TRAV12D-2*00(1205),TRAV12N-2*00(1205),TRAV12-2*00(1072)	no	0	0	0	0	0	0	0	0	0	0	0	0	0	0	0	0	0	0	1	0	0	0	0	0	0	0	0	0
CALSDLGNYNQGKLIF	NA	TRAJ23*00(295)	TRAV12D-2*00(1438),TRAV12N-2*00(1438),TRAV12-2*00(1262)	no	0	0	0	0	0	0	0	0	0	0	0	0	0	0	0	0	0	0	1	0	0	0	0	0	0	0	0	0
CALSDRSQGGSAKLIF	NA	TRAJ57*00(295)	TRAV12-2*00(1406),TRAV12D-2*00(1230),TRAV12N-2*00(1230)	no	0	0	0	0	2	0	0	0	0	0	0	0	0	0	0	0	0	0	1	0	0	0	1	0	0	0	0	0
CALSDRTTASLGKLQF	NA	TRAJ24*00(280)	TRAV12-2*00(1449),TRAV12D-2*00(1273),TRAV12N-2*00(1273)	no	0	0	0	0	0	0	0	0	0	0	0	0	0	0	0	0	0	0	1	1	0	0	0	0	0	0	0	0
CALSDLSTGNTGKLIF	NA	TRAJ37*00(290)	TRAV12-2*00(1444),TRAV12D-2*00(1268),TRAV12N-2*00(1268)	no	0	0	0	0	0	0	0	0	0	0	0	0	0	0	0	0	0	0	1	0	0	0	0	0	0	0	0	0
CALSDPVTGNTGKLIF	NA	TRAJ37*00(300)	TRAV12D-2*00(1460),TRAV12N-2*00(1460),TRAV12-2*00(1284)	no	0	0	0	0	0	1	0	0	0	0	0	0	0	0	0	0	0	1	1	0	0	0	0	0	0	0	0	0
CALSDPLSGSFNKLTF	NA	TRAJ4*00(310)	TRAV12D-2*00(1350),TRAV12N-2*00(1350),TRAV12-2*00(1206)	no	0	0	0	0	0	0	0	0	0	0	0	0	0	0	0	0	0	0	1	1	0	0	0	0	0	0	0	0
CALSDRNNNAGAKLTF	NA	TRAJ39*00(289)	TRAV12D-2*00(1412),TRAV12N-2*00(1412),TRAV12-2*00(1236)	no	0	0	0	0	0	0	0	0	0	0	0	0	0	0	0	0	1	0	1	0	0	0	0	0	0	0	0	0
CALSEYSGGSNYKLTF	NA	TRAJ53*00(315)	TRAV12-2*00(1460),TRAV12D-2*00(1284),TRAV12N-2*00(1284)	no	0	0	0	0	0	0	0	0	0	0	0	0	0	0	0	0	0	0	1	0	0	0	0	0	0	0	0	0
CALSEGASSSFSKLVF	NA	TRAJ50*00(305)	TRAV12-2*00(1317)	no	0	0	0	0	0	0	0	0	0	0	0	0	0	1	0	1	0	0	1	0	0	0	0	0	0	0	0	0
CALSEGGQGGSAKLIF	NA	TRAJ57*00(290)	TRAV12-2*00(1444),TRAV12D-2*00(1268),TRAV12N-2*00(1268)	no	0	0	0	0	0	0	0	0	0	0	0	0	0	0	0	0	0	0	1	0	0	0	0	0	0	0	0	0
CALSENYGSSGNKLIF	NA	TRAJ32*00(320)	TRAV12D-2*00(855),TRAV12N-2*00(855)	no	1	1	1	0	0	0	0	0	0	0	0	0	0	0	0	1	0	1	1	0	0	0	0	0	0	1	2	1
CALSRNTGGLSGKLTF	NA	TRAJ2*00(325)	TRAV12D-2*00(1450),TRAV12N-2*00(1450),TRAV12-2*00(1274)	no	0	0	0	0	0	0	0	0	0	0	0	0	0	0	0	0	0	0	1	0	0	0	0	0	0	0	0	0
CALSLLPGTGSNRLTF	NA	TRAJ28*00(320)	TRAV12D-2*00(1429),TRAV12N-2*00(1429),TRAV12-2*00(1253)	no	1	1	1	0	0	0	0	0	0	0	0	0	0	0	0	0	0	0	1	0	0	0	1	0	0	0	0	0
CALSRDTGGLSGKLTF	NA	TRAJ2*00(315)	TRAV12D-2*00(1445),TRAV12N-2*00(1445),TRAV12-2*00(1269)	no	0	0	0	0	0	0	0	0	0	0	0	0	0	0	0	0	0	0	1	0	0	0	0	0	0	0	0	0
CALRPSFTGSGGKLTL	NA	TRAJ44*00(300)	TRAV12-2*00(1355)	no	0	0	0	0	0	0	0	0	0	0	0	0	0	0	0	0	0	0	1	0	0	0	0	0	0	0	0	0
CALRGIASSSFSKLVF	NA	TRAJ50*00(325)	TRAV12D-2*00(1381),TRAV12N-2*00(1381),TRAV12-2*00(1205)	no	0	0	0	0	0	0	0	0	0	0	0	0	0	0	0	0	0	0	1	0	0	0	0	0	0	0	0	0
CALRTMNTEGADRLTF	NA	TRAJ45*00(300)	TRAV12-2*00(1445),TRAV12D-2*00(1269),TRAV12N-2*00(1269)	no	0	0	0	0	0	0	0	0	0	0	0	0	0	0	0	0	0	0	1	0	0	0	0	0	0	0	0	0
CALSLLYGSSGNKLIF	NA	TRAJ32*00(310)	TRAV12D-3*00(1475),TRAV12N-3*00(1475),TRAV12-3*00(1315)	no	0	0	0	0	0	0	0	0	0	0	0	0	0	0	0	0	0	0	1	0	0	0	0	0	0	0	0	0
CALWELQTGFASALTF	NA	TRAJ35*00(320)	TRAV15-1-DV6-1*00(1431)	no	0	0	0	0	0	0	0	0	0	0	0	0	0	0	0	0	0	0	1	0	0	0	0	0	0	0	0	0
CALWELVCSGSWQLIF	NA	TRAJ22*00(280)	TRAV15N-1*00(1520),TRAV15D-1-DV6D-1*00(1505)	no	0	0	0	0	0	0	0	0	0	0	0	0	0	0	0	0	0	0	1	0	0	0	0	0	0	0	0	0
CALWELVDTNAYKVIF	NA	TRAJ30*00(290)	TRAV15N-1*00(1488),TRAV15D-1-DV6D-1*00(1473)	no	0	0	0	0	0	0	0	0	0	0	0	0	0	0	0	0	0	0	1	0	0	0	0	0	0	0	0	0
CALWELGDSAGNKLTF	NA	TRAJ17*00(285)	TRAV15N-1*00(1520),TRAV15D-1-DV6D-1*00(1505)	no	0	0	0	0	0	0	0	0	0	0	0	0	0	0	0	0	0	0	1	0	0	0	0	0	0	0	0	0
CALWELDSSGSWQLIF	NA	TRAJ22*00(290)	TRAV15N-1*00(1488),TRAV15D-1-DV6D-1*00(1473)	no	0	0	0	0	0	0	0	0	0	0	0	0	0	0	0	0	0	0	1	0	0	0	0	0	0	0	0	0
CALWELEDSATDKLVF	NA	TRDJ1*00(260)	TRAV15-1-DV6-1*00(1520)	no	0	0	0	0	0	0	0	0	0	0	0	0	0	0	0	0	0	0	1	0	0	0	0	0	0	0	0	0
CALWELETEGADRLTF	NA	TRAJ45*00(290)	TRAV15N-1*00(1424),TRAV15D-1-DV6D-1*00(1409)	no	0	0	0	0	0	0	0	0	0	0	0	0	0	0	0	0	0	0	1	1	0	0	0	0	0	0	0	0
CALWELNNTNTGKLTF	NA	TRAJ27*00(284)	TRAV15-1-DV6-1*00(1498)	no	0	0	0	0	0	0	0	0	0	0	0	0	0	0	0	0	0	0	1	0	0	0	0	0	0	0	0	0
CALWEPNNNAGAKLTF	NA	TRAJ39*00(310)	TRAV15-1-DV6-1*00(1473)	no	0	0	0	0	0	0	0	0	0	0	0	0	0	0	0	0	0	0	1	0	0	0	0	0	0	0	0	0
CALWERWAQISGKLVF	TRDD2*00(35)	TRDJ1*00(210)	TRAV15D-1-DV6D-1*00(1488),TRAV15N-1*00(1473)	no	0	0	0	0	0	0	0	0	0	0	0	0	0	0	0	0	0	0	1	0	0	0	0	0	0	0	0	0
CALMVYRRETTDKLVF	TRDD2*00(60)	TRDJ1*00(250)	TRDV2-2*00(1475),TRDV2-1*00(1402)	no	0	0	0	0	0	0	0	0	0	0	0	0	0	0	0	0	0	0	1	0	0	0	0	0	0	0	0	0
CALMGKYRRDTDKLVF	TRDD2*00(60)	TRDJ1*00(245)	TRDV2-2*00(1475),TRDV2-1*00(1406)	no	0	0	0	0	0	0	0	0	0	0	0	0	0	0	0	0	0	0	1	0	0	0	0	0	0	0	0	0
CALMESNQGGSAKLIF	NA	TRAJ57*00(305)	TRDV2-2*00(1469),TRDV2-1*00(1386)	no	0	0	0	0	0	0	0	0	0	0	0	0	0	0	0	0	0	0	1	0	0	0	0	0	0	0	0	0
CALMEWDTTATDKLVF	TRDD2*00(45)	TRDJ1*00(260)	TRDV2-2*00(1485),TRDV2-1*00(1402)	no	0	0	0	0	0	0	0	0	0	0	0	0	0	0	0	0	0	0	1	0	0	0	0	0	0	0	0	0
CALMEPGTGNTGKLIF	NA	TRAJ37*00(295)	TRDV2-2*00(1474),TRDV2-1*00(1386)	no	0	0	0	0	0	0	0	0	0	0	0	0	0	0	0	0	0	0	1	0	0	0	0	0	0	0	0	0
CALMERITGNTGKLIF	NA	TRAJ37*00(310)	TRDV2-2*00(1495),TRDV2-1*00(1402)	no	1	0	0	0	0	0	0	0	0	0	0	0	0	0	0	0	0	0	1	0	0	0	0	0	0	0	1	0
CALMERAIRATDKLVF	TRDD2*00(25)	TRDJ1*00(260)	TRDV2-2*00(1483),TRDV2-1*00(1372)	no	0	0	0	0	0	0	0	0	0	0	0	0	0	0	0	0	0	0	1	0	0	0	0	0	0	0	0	0
CALMERASSSFSKLVF	NA	TRAJ50*00(305)	TRDV2-2*00(1510),TRDV2-1*00(1404)	no	0	0	0	0	0	0	0	0	0	0	0	0	0	0	1	0	0	0	1	3	0	0	1	0	0	0	0	1
CALMERGQGTGSKLSF	NA	TRAJ58*00(279)	TRDV2-2*00(1489),TRDV2-1*00(1386)	no	0	0	0	0	0	0	0	0	0	0	0	0	0	0	0	1	0	0	1	0	0	0	0	0	0	0	0	0
CALMERGGKTTDKLVF	TRDD2*00(30)	TRDJ1*00(250)	TRDV2-2*00(1489),TRDV2-1*00(1386)	no	0	0	0	0	0	0	0	0	0	0	0	0	0	0	0	0	0	0	1	0	0	0	0	0	0	0	0	0
CALMERGNTGNYKYVF	NA	TRAJ40*00(290)	TRDV2-2*00(1489),TRDV2-1*00(1386)	no	0	0	0	0	0	0	0	0	0	0	0	0	0	0	0	0	0	0	1	0	0	0	0	0	0	0	0	0
CALMEREQGTGSKLSF	NA	TRAJ58*00(300)	TRDV2-2*00(1505),TRDV2-1*00(1402)	no	0	0	0	0	0	0	0	0	0	0	0	0	0	0	0	0	0	0	1	0	0	0	0	0	0	0	0	0
CALMERSMDYANKMIF	NA	TRAJ47*00(275)	TRDV2-2*00(1495),TRDV2-1*00(1402)	no	0	0	0	0	0	0	0	0	0	0	0	0	0	0	0	0	0	0	1	0	0	0	0	0	0	0	0	0
CALMERRDSSTDKLVF	TRDD2*00(35)	TRDJ1*00(250)	TRDV2-2*00(1495),TRDV2-1*00(1402)	no	0	0	0	0	0	0	0	0	0	0	0	0	0	0	0	0	0	0	1	0	0	0	0	0	0	0	0	0
CALMERRDTATDKLVF	TRDD2*00(45)	TRDJ1*00(255)	TRDV2-2*00(1495),TRDV2-1*00(1402)	no	0	0	0	0	0	0	0	0	0	0	0	0	0	0	0	0	0	0	1	0	0	0	0	0	0	0	0	1
CALMERSEGYADKLVF	TRDD2*00(70)	TRDJ1*00(225)	TRDV2-2*00(1495),TRDV2-1*00(1402)	no	0	0	0	0	0	0	0	0	0	0	0	0	0	0	0	0	0	0	1	0	0	0	0	0	0	0	0	0
CALMEGYRRDTDKLVF	TRDD2*00(55)	TRDJ1*00(245)	TRDV2-2*00(1485),TRDV2-1*00(1402)	no	0	0	0	0	0	0	0	0	0	0	0	0	0	0	0	0	0	0	1	0	0	0	0	0	0	0	0	0
CALMEGGIPATDKLVF	TRDD2*00(50)	TRDJ1*00(260)	TRDV2-2*00(1485),TRDV2-1*00(1402)	no	0	0	0	0	0	0	0	0	0	0	0	0	0	0	0	0	0	0	1	0	1	0	0	0	0	0	0	0
CALMERGGPPPDKLVF	TRDD2*00(30)	TRDJ1*00(235)	TRDV2-2*00(1485),TRDV2-1*00(1405)	no	0	0	0	0	0	0	0	0	0	0	0	0	0	0	0	0	0	0	1	0	0	0	0	0	0	0	0	0
CALNIGGIRATDKLVF	TRDD2*00(80)	TRDJ1*00(250)	TRDV2-2*00(1444),TRDV2-1*00(1386)	no	0	0	0	0	0	0	0	0	0	0	0	0	0	0	0	0	0	0	1	0	0	0	0	0	0	0	0	0
CALKYRRDTRTDKLVF	TRDD2*00(90)	TRDJ1*00(240)	TRDV2-2*00(1460),TRDV2-1*00(1402)	no	0	0	0	0	0	0	0	0	0	0	0	0	0	0	0	0	0	0	1	0	0	0	0	0	0	0	0	0
CALAGNTGANTGKLTF	NA	TRAJ52*00(320)	TRAV6-7-DV9*00(1355),TRAV6D-7*00(1280),TRAV6N-7*00(1280)	no	0	0	0	0	0	0	0	0	0	0	0	0	0	0	0	0	0	0	1	0	0	0	0	0	0	0	0	0
CALGSNTGANTGKLTF	NA	TRAJ52*00(330)	TRAV6D-7*00(1402),TRAV6N-7*00(1402),TRAV6-7-DV9*00(1307)	no	0	0	0	0	0	0	1	0	0	0	0	0	0	0	0	0	0	0	2	0	0	0	0	0	0	0	0	0
CALGVGEAGSFNKLTF	NA	TRAJ4*00(285)	TRAV6D-7*00(1455),TRAV6N-7*00(1455),TRAV6-7-DV9*00(1359)	no	0	0	0	0	0	0	0	0	0	0	0	0	0	0	0	0	0	0	1	0	0	0	0	0	0	0	0	0
CALGVMATGGNNKLTF	NA	TRAJ56*00(320)	TRAV6-6*00(1345),TRAV6D-6*00(1345),TRAV6N-6*00(1233)	no	0	0	0	0	0	0	0	0	0	0	0	0	0	0	0	0	0	0	1	0	0	0	0	0	0	0	0	0
CALGALYGSSGNKLIF	NA	TRAJ32*00(305)	TRAV6-6*00(1458),TRAV6D-6*00(1458),TRAV6N-6*00(1330)	no	0	0	0	0	0	0	0	0	0	0	0	0	0	0	0	0	0	1	1	0	0	0	0	0	0	0	0	0
CALGAPYNTNTGKLTF	NA	TRAJ27*00(310)	TRAV6-6*00(1490),TRAV6D-6*00(1490),TRAV6N-6*00(1362)	no	0	0	0	0	0	0	0	0	0	0	0	0	0	0	0	0	0	0	1	0	0	0	0	0	0	0	0	0
CALGGMATGGNNKLTF	NA	TRAJ56*00(320)	TRAV6-6*00(1378),TRAV6D-6*00(1378),TRAV6N-6*00(1250)	no	0	0	0	0	0	0	0	0	0	0	0	0	0	0	0	0	0	0	1	0	0	0	0	0	0	0	0	0
CALGGIHNTNTGKLTF	NA	TRAJ27*00(300)	TRAV6-6*00(1404),TRAV6D-6*00(1404),TRAV6N-6*00(1292)	no	0	0	0	0	0	0	0	0	0	0	0	0	0	0	0	0	0	0	1	0	0	0	0	0	0	0	0	0
CALGDLGTSSFSKLVF	NA	TRAJ50*00(285)	TRAV6-6*00(1500),TRAV6D-6*00(1500),TRAV6N-6*00(1372)	no	0	0	0	0	0	0	0	0	0	0	0	0	0	0	0	0	0	0	1	0	0	0	0	0	0	0	0	0
CALGDYVADSNNRIFF	NA	TRAJ31*00(270)	TRAV6-6*00(1500),TRAV6D-6*00(1500),TRAV6N-6*00(1372)	no	0	0	0	0	0	0	0	0	0	0	0	0	0	0	0	0	0	0	1	0	0	0	0	0	0	0	0	0
CALGDLPGTGSDRLTF	NA	TRAJ28*00(298)	TRAV6D-7*00(1470),TRAV6N-7*00(1470),TRAV6-7-DV9*00(1374)	no	0	0	0	0	0	0	0	0	0	0	0	0	0	0	0	0	0	0	1	0	0	0	0	0	0	0	0	0
CALGDLTNSAGNKLTF	NA	TRAJ17*00(315)	TRAV6-6*00(1505),TRAV6D-6*00(1505),TRAV6N-6*00(1377)	no	0	0	0	0	0	0	0	0	0	0	0	0	0	0	0	0	0	0	1	1	1	0	0	0	0	0	0	0
CALGDLGSSGSWQLIF	NA	TRAJ22*00(290)	TRAV6-6*00(1505),TRAV6D-6*00(1505),TRAV6N-6*00(1377)	no	0	0	0	0	0	0	0	0	0	0	0	0	0	0	0	0	0	0	1	0	0	0	0	0	0	0	0	0
CALGDPYGSSGNKLIF	NA	TRAJ32*00(310)	TRAV6D-7*00(1205),TRAV6N-7*00(1205),TRAV6-7-DV9*00(1109)	no	0	0	1	0	0	0	0	0	0	0	0	0	0	0	0	0	0	0	1	0	0	0	0	0	0	0	0	0
CALGDPPDTNAYKVIF	NA	TRAJ30*00(295)	TRAV6-6*00(1505),TRAV6D-6*00(1505),TRAV6N-6*00(1377)	no	0	0	0	0	0	0	0	0	0	0	0	0	0	0	0	0	0	0	1	0	0	0	0	0	0	0	0	0
CALGDPTNSAGNKLTF	NA	TRAJ17*00(310)	TRAV6D-7*00(1454),TRAV6N-7*00(1454),TRAV6-7-DV9*00(1358)	no	0	0	0	0	0	1	0	0	0	0	0	0	0	0	0	0	0	0	1	0	0	0	0	0	0	0	0	0
CALGDRASSSFSKLVF	NA	TRAJ50*00(305)	TRAV6-6*00(1505),TRAV6D-6*00(1505),TRAV6N-6*00(1377)	no	0	0	0	0	0	0	0	0	0	0	0	0	0	0	0	0	0	0	1	2	0	0	0	0	0	0	0	0
CALGDRGTEGADRLTF	NA	TRAJ45*00(290)	TRAV6-6*00(1489),TRAV6D-6*00(1489),TRAV6N-6*00(1361)	no	0	0	0	0	0	0	0	0	0	0	0	0	0	0	2	0	0	0	1	0	0	0	0	0	0	0	0	0
CALGDRTTASLGKLQF	NA	TRAJ24*00(280)	TRAV6D-7*00(1422),TRAV6N-7*00(1422),TRAV6-7-DV9*00(1326)	no	0	0	1	0	0	0	0	0	0	0	0	0	0	0	0	0	0	1	1	3	0	0	0	0	0	1	0	1
CALGDQRVGDNSKLIW	NA	TRAJ38*00(290)	TRAV6-6*00(1510),TRAV6D-6*00(1510),TRAV6N-6*00(1382)	no	0	0	0	0	0	0	0	0	0	0	0	0	0	0	0	0	0	0	1	0	0	0	0	0	0	0	0	0
CALGDDYGSSGNKLIF	NA	TRAJ32*00(315)	TRAV6-6*00(1500),TRAV6D-6*00(1500),TRAV6N-6*00(1372)	no	1	0	0	0	0	0	0	0	0	0	0	0	0	0	0	0	0	0	1	0	0	0	0	0	0	0	0	0
CALGDELSGSFNKLTF	NA	TRAJ4*00(310)	TRAV6-6*00(1468),TRAV6D-6*00(1468),TRAV6N-6*00(1340)	no	0	0	0	0	0	0	0	0	0	0	0	0	0	0	0	0	0	0	1	0	0	0	0	0	0	0	0	0
CALGDNTGANTGKLTF	NA	TRAJ52*00(325)	TRAV6-6*00(1500),TRAV6D-6*00(1500),TRAV6N-6*00(1372)	no	1	0	0	0	0	0	0	1	0	0	0	0	1	0	0	2	0	2	1	2	0	0	0	0	0	1	0	2
CALGDPLTGNTGKLIF	NA	TRAJ37*00(300)	TRAV6-6*00(1495),TRAV6D-6*00(1495),TRAV6N-6*00(1367)	no	0	0	0	0	0	0	0	0	0	0	0	0	0	0	0	0	0	0	1	0	0	0	0	0	0	1	0	0
CALGEVGTASLGKLQF	NA	TRAJ24*00(280)	TRAV6-6*00(1495),TRAV6D-6*00(1495),TRAV6N-6*00(1367)	no	0	0	0	0	0	0	0	0	0	0	0	0	0	0	0	0	0	0	1	0	0	0	0	0	0	0	0	0
CALGEGNQGGSAKLIF	NA	TRAJ57*00(310)	TRAV6-6*00(1495),TRAV6D-6*00(1495),TRAV6N-6*00(1367)	no	0	0	0	0	0	0	0	0	0	0	0	0	0	0	0	0	0	0	1	0	0	0	0	0	0	0	0	0
CALGEDYGSSGNKLIF	NA	TRAJ32*00(315)	TRAV6D-7*00(1460),TRAV6N-7*00(1460),TRAV6-7-DV9*00(1364)	no	0	0	1	0	0	0	0	0	0	0	0	0	0	0	0	0	0	0	1	0	0	0	0	0	0	0	0	0
CALGEEPGGSNAKLTF	NA	TRAJ42*00(300)	TRAV6D-7*00(1428),TRAV6N-7*00(1428),TRAV6-7-DV9*00(1332)	no	0	0	0	0	0	0	0	0	0	0	0	0	0	0	0	0	0	0	1	0	0	0	0	0	0	0	0	0
CALGENTGANTGKLTF	NA	TRAJ52*00(320)	TRAV6-6*00(1463),TRAV6D-6*00(1463),TRAV6N-6*00(1335)	no	0	0	0	0	0	0	0	0	0	0	0	0	0	0	0	0	0	0	1	0	0	0	0	0	0	0	0	0
CALGLNYGSSGNKLIF	NA	TRAJ32*00(330)	TRAV6-6*00(1480),TRAV6D-6*00(1480),TRAV6N-6*00(1358)	no	0	0	0	0	0	0	0	0	1	0	0	0	0	0	0	0	0	0	1	0	1	0	0	0	0	0	0	0
CALGALVTGSGGKLTL	NA	TRAJ44*00(310)	TRAV6-7-DV9*00(280),TRAV6D-7*00(274),TRAV6N-7*00(274),TRAV6D-6*00(258),TRAV6N-5*00(258)	no	0	0	0	0	0	0	0	0	0	0	0	0	0	0	0	0	0	0	1	0	0	0	0	0	0	0	0	0
CALGANTGANTGKLTF	NA	TRAJ52*00(335)	TRAV6-6*00(1480),TRAV6D-6*00(1480),TRAV6N-6*00(1358)	no	0	0	0	2	0	0	0	0	0	0	0	0	1	1	0	1	0	0	1	0	0	0	0	0	0	0	0	0
CALGERGDYNQGKLIF	NA	TRAJ23*00(285)	TRAV6D-7*00(1445),TRAV6N-7*00(1445),TRAV6-7-DV9*00(1355)	no	0	0	0	0	0	0	0	0	0	0	0	0	0	0	0	0	0	0	1	0	0	0	0	0	0	0	0	0
CALTYMATGGNNKLTF	NA	TRAJ56*00(325)	TRAV12-1*00(1455)	no	0	0	0	0	0	0	0	0	0	0	0	0	0	0	0	0	0	0	1	0	0	0	0	0	0	0	0	0
CALSPMTNSAGNKLTF	NA	TRAJ17*00(320)	TRAV6-5*00(1455),TRAV6N-5*00(1440)	no	0	0	0	0	0	0	0	0	0	0	0	0	1	0	0	0	0	0	1	0	0	0	0	0	0	0	0	0
CALSPNSGGSNAKLTF	NA	TRAJ42*00(320)	TRAV6-7-DV9*00(249),TRAV6-5*00(228)	no	0	1	0	0	0	0	0	0	1	0	0	0	0	0	0	0	0	0	1	0	2	0	0	1	0	1	0	0
CALSHLPGTGSNRLTF	NA	TRAJ28*00(330)	TRAV6-7-DV9*00(1019),TRAV6D-7*00(923),TRAV6N-7*00(923)	no	0	0	0	0	0	0	0	0	0	0	0	0	0	1	0	0	0	0	1	0	0	0	0	0	0	0	0	0
CALSVLPGTGSNRLTF	NA	TRAJ28*00(320)	TRAV12-3*00(1500),TRAV12D-3*00(1340),TRAV12N-3*00(1340)	no	0	0	0	0	0	0	0	0	0	0	0	0	0	0	0	1	0	1	1	0	0	0	0	0	0	0	0	0
CALSVNTGANTGKLTF	NA	TRAJ52*00(320)	TRAV6-7-DV9*00(1455),TRAV6D-7*00(1359),TRAV6N-7*00(1359)	no	0	0	0	0	0	0	2	0	0	0	0	0	0	0	0	0	0	0	1	0	0	0	0	0	0	0	0	0
CALSALYGSSGNKLIF	NA	TRAJ32*00(310)	TRAV12D-3*00(1500),TRAV12N-3*00(1500),TRAV12-3*00(1340)	no	0	0	0	0	0	0	0	0	0	0	0	0	0	0	0	0	0	1	1	1	0	0	0	0	0	0	0	0
CALSAVPGTGSNRLTF	NA	TRAJ28*00(315)	TRAV12D-3*00(1500),TRAV12N-3*00(1500),TRAV12-3*00(1340)	no	0	0	0	0	0	0	0	0	0	0	0	0	0	0	0	0	0	0	1	1	0	0	0	0	0	0	0	0
CALSASTNTGYQNFYF	NA	TRAJ49*00(300)	TRAV6-7-DV9*00(1423),TRAV6D-7*00(1327),TRAV6N-7*00(1327)	no	0	0	0	0	0	0	0	0	0	0	0	0	0	0	0	0	0	0	1	0	0	0	0	0	0	0	0	0
CALSALITGNTGKLIF	NA	TRAJ37*00(299)	TRAV6-7-DV9*00(869),TRAV6D-7*00(805),TRAV6N-7*00(805)	no	0	0	1	0	0	0	0	0	0	0	0	0	0	0	0	0	0	0	1	0	0	0	0	0	0	0	0	0
CALSALPGTGSNRLTF	NA	TRAJ28*00(320)	TRAV6-7-DV9*00(1455),TRAV6D-7*00(1359),TRAV6N-7*00(1359)	no	0	0	0	0	0	0	0	0	0	0	0	0	1	0	0	0	4	0	1	0	1	0	0	0	0	0	0	0
CALSAPTTASLGKLQF	NA	TRAJ24*00(280)	TRAV12D-3*00(1452),TRAV12N-3*00(1452),TRAV12-3*00(1292)	no	0	0	0	0	0	0	1	0	0	0	0	0	0	0	0	0	0	0	1	0	1	0	1	0	0	0	0	0
CALSAGLSGSFNKLTF	NA	TRAJ4*00(305)	TRAV12-3*00(1500),TRAV12D-3*00(1340),TRAV12N-3*00(1340)	no	0	0	0	0	0	0	0	0	0	0	0	0	0	0	0	0	0	0	1	0	0	0	0	0	0	0	0	0
CALSANTGANTGKLTF	NA	TRAJ52*00(320)	TRAV12-3*00(1500),TRAV12D-3*00(1340),TRAV12N-3*00(1340)	no	0	0	0	0	0	0	1	0	1	0	0	0	0	0	0	0	0	0	2	0	1	0	0	0	0	1	0	0
CALSASASSGSWQLIF	NA	TRAJ22*00(305)	TRAV12D-1*00(1423),TRAV12N-1*00(1423)	no	0	0	0	0	0	0	0	0	0	0	0	0	0	0	0	0	0	0	1	0	1	0	0	0	0	0	0	0
CALSGPLPEGADRLTF	NA	TRAJ45*00(285)	TRAV12-1*00(955),TRAV12D-1*00(849),TRAV12N-1*00(849)	no	0	0	0	0	0	0	0	0	0	0	0	0	0	0	0	0	0	0	1	0	0	0	0	0	0	0	0	0
CALSGLNNNAGAKLTF	NA	TRAJ39*00(315)	TRAV12-1*00(1438)	no	0	0	0	0	0	0	0	0	0	0	0	0	0	0	0	0	0	0	1	0	0	0	0	0	0	0	0	0
CALSGDYGSSGNKLIF	NA	TRAJ32*00(315)	TRAV12-1*00(240),TRAV12-3*00(240),TRAV12D-3*00(240),TRAV12N-3*00(240),TRAV12N-1*00(224)	no	0	0	0	0	0	0	0	0	0	0	0	0	0	0	0	0	0	0	1	0	0	0	0	0	0	0	0	0
CALSGNTGANTGKLTF	NA	TRAJ52*00(320)	TRAV12-3*00(1500),TRAV12D-3*00(1340),TRAV12N-3*00(1340)	no	0	0	0	1	0	0	0	0	0	0	0	0	1	1	0	0	2	1	1	1	0	0	0	0	0	2	0	0
CALSDLAGANTGKLTF	NA	TRAJ52*00(300)	TRAV6-7-DV9*00(1465),TRAV6D-7*00(1369),TRAV6N-7*00(1369)	no	0	0	2	0	0	0	0	0	0	0	0	0	0	0	0	0	0	0	1	0	0	0	0	0	0	0	0	0
CALSDSTGANTGKLTF	NA	TRAJ52*00(310)	TRAV6-7-DV9*00(1465),TRAV6D-7*00(1369),TRAV6N-7*00(1369)	no	0	0	0	0	0	0	0	0	1	0	0	0	0	0	0	0	0	0	1	0	0	0	0	0	0	0	0	0
CALSD*GSSNTNKVVF	NA	TRAJ34*00(290)	TRAV6-5*00(1470),TRAV6N-5*00(1454)	no	0	0	0	0	0	0	0	0	0	0	0	0	0	0	0	0	0	0	1	0	0	0	0	0	0	0	0	0
CALSDLRTGNTGKLIF	NA	TRAJ37*00(299)	TRAV12-3*00(1515),TRAV12D-3*00(1355),TRAV12N-3*00(1355)	no	0	0	1	0	0	0	0	0	0	0	0	0	0	0	0	0	0	0	1	0	0	1	0	0	0	0	0	0
CALSDLPGTGSNRLTF	NA	TRAJ28*00(314)	TRAV6-7-DV9*00(1470),TRAV6D-7*00(1388),TRAV6N-7*00(1388)	no	0	1	1	0	0	0	0	0	0	1	0	0	1	3	0	0	1	0	2	1	2	0	0	2	0	0	0	1
CALSDLFANSGTYQRF	NA	TRAJ13*00(305)	TRAV12D-3*00(1387),TRAV12N-3*00(1387),TRAV12-3*00(1227)	no	0	0	0	0	0	0	0	0	0	0	0	0	0	0	0	0	0	0	1	0	0	0	0	0	0	0	0	0
CALSDLPNSAGNKLTF	NA	TRAJ17*00(284)	TRAV12D-3*00(1403),TRAV12N-3*00(1403),TRAV12-3*00(1243)	no	0	0	0	0	0	1	0	0	0	0	0	0	0	0	0	0	0	1	1	0	0	0	0	0	0	0	1	0
CALSDPAYQGGRALIF	NA	TRAJ15*00(305)	TRAV12D-3*00(1499),TRAV12N-3*00(1499),TRAV12-3*00(1339)	no	0	0	0	0	0	0	0	0	0	0	0	0	0	0	0	0	0	0	1	0	0	0	0	0	0	0	0	0
CALSDPTSSSFSKLVF	NA	TRAJ50*00(300)	TRAV6-7-DV9*00(1470),TRAV6D-7*00(1374),TRAV6N-7*00(1374)	no	0	0	0	0	0	0	0	0	0	0	0	0	0	0	0	0	0	0	1	0	0	0	0	0	0	0	0	0
CALSDRHNNAGAKLTF	NA	TRAJ39*00(300)	TRAV12D-3*00(1515),TRAV12N-3*00(1515),TRAV12-3*00(1355)	no	0	0	0	0	0	0	0	0	0	0	0	0	0	0	0	0	0	0	1	0	0	0	0	0	0	0	0	0
CALSDRMNYNQGKLIF	NA	TRAJ23*00(310)	TRAV12D-3*00(1493),TRAV12N-3*00(1493),TRAV12-3*00(1333)	no	0	0	0	0	0	0	0	0	0	0	0	0	0	0	0	2	0	1	1	4	3	0	0	0	0	0	1	1
CALSDRTNSAGNKLTF	NA	TRAJ17*00(305)	TRAV12D-3*00(1515),TRAV12N-3*00(1515),TRAV12-3*00(1355)	no	0	0	0	0	0	0	0	0	0	0	0	0	0	0	0	0	0	0	1	0	0	0	0	0	0	0	0	5
CALSDRYQGGSAKLIF	NA	TRAJ57*00(300)	TRAV12D-3*00(1525),TRAV12N-3*00(1525),TRAV12-3*00(1365)	no	0	0	0	0	0	0	0	0	0	0	0	0	0	0	0	0	0	0	1	1	0	0	0	0	0	0	0	0
CALSDRPYQGGRALIF	NA	TRAJ15*00(290)	TRAV12D-3*00(1308),TRAV12N-3*00(1308),TRAV12-3*00(1148)	no	0	0	0	0	0	0	0	0	0	0	0	0	0	0	0	0	0	0	1	0	0	0	0	0	0	0	0	0
CALSDRVNYNQGKLIF	NA	TRAJ23*00(300)	TRAV12D-1*00(1485),TRAV12N-1*00(1485)	no	0	0	0	0	0	0	0	0	0	0	0	0	0	0	0	0	0	0	1	0	0	0	0	0	0	0	0	0
CALSDRANSAGNKLTF	NA	TRAJ17*00(300)	TRAV12D-3*00(1515),TRAV12N-3*00(1515),TRAV12-3*00(1355)	no	0	0	0	0	0	0	0	0	0	0	0	0	0	0	0	0	0	0	1	0	0	0	0	0	0	2	0	1
CALSDRASSSFSKLVF	NA	TRAJ50*00(305)	TRAV12-3*00(1445),TRAV12D-3*00(1291),TRAV12N-3*00(1291)	no	0	0	0	0	0	1	0	0	0	0	0	0	0	0	0	0	0	0	1	2	0	0	0	0	0	1	0	0
CALSDRGGSSGNKLIF	NA	TRAJ32*00(290)	TRAV12D-3*00(1499),TRAV12N-3*00(1499),TRAV12-3*00(1339)	no	0	0	0	0	0	0	0	0	0	0	0	0	0	0	0	0	0	0	1	0	0	0	0	0	0	0	0	0
CALSDRPGTGSNRLTF	NA	TRAJ28*00(314)	TRAV12D-3*00(1515),TRAV12N-3*00(1515),TRAV12-3*00(1355)	no	0	0	0	0	2	0	0	0	0	0	0	0	0	1	0	0	0	0	1	3	0	0	1	0	0	1	0	1
CALSDQEQGTGSKLSF	NA	TRAJ58*00(300)	TRAV12-1*00(1458)	no	0	0	0	0	0	0	0	0	0	0	0	0	0	0	0	0	0	0	1	0	0	0	0	0	0	0	0	0
CALSDQRGSALGRLHF	NA	TRAJ18*00(305)	TRAV12-3*00(1328),TRAV12D-3*00(1168),TRAV12N-3*00(1168)	no	0	0	0	0	0	0	0	0	0	0	0	0	0	0	0	0	0	0	1	0	0	0	0	0	0	0	0	0
CALSDQYGSSGNKLIF	NA	TRAJ32*00(305)	TRAV12D-3*00(1430),TRAV12N-3*00(1430),TRAV12-3*00(1270)	no	0	0	0	0	1	0	0	0	0	0	0	0	0	0	0	0	0	0	1	0	0	0	0	0	0	0	0	1
CALSDQPGANTGKLTF	NA	TRAJ52*00(300)	TRAV12-1*00(1490)	no	0	0	0	0	0	0	0	0	0	0	0	0	0	0	0	0	0	0	1	0	0	0	0	0	0	0	0	0
CALSDAFNTGNYKYVF	NA	TRAJ40*00(300)	TRAV12-1*00(1400)	no	0	0	0	0	0	0	0	0	0	0	0	0	0	0	0	0	0	0	1	0	0	0	0	0	0	0	0	0
CALSDGASSGSWQLIF	NA	TRAJ22*00(305)	TRAV12D-3*00(1334),TRAV12N-3*00(1334)	no	0	0	0	0	0	0	0	0	0	0	0	0	0	0	0	0	0	0	1	0	0	0	0	0	0	0	0	0
CALSDGTTASLGKLQF	NA	TRAJ24*00(280)	TRAV12-1*00(1448)	no	0	0	0	0	0	0	0	0	0	0	0	0	0	0	0	0	0	0	1	0	0	0	0	0	0	0	0	0
CALSDDTGANTGKLTF	NA	TRAJ52*00(315)	TRAV6-7-DV9*00(1465),TRAV6D-7*00(1369),TRAV6N-7*00(1369)	no	0	0	0	0	0	0	2	0	0	0	0	0	0	0	0	0	0	0	1	1	1	0	1	0	0	0	0	1
CALSDDSGGSNYKLTF	NA	TRAJ53*00(315)	TRAV6-7-DV9*00(1465),TRAV6D-7*00(1369),TRAV6N-7*00(1369)	no	0	0	0	0	0	0	0	0	0	0	0	0	0	0	1	0	0	0	1	0	0	1	1	1	0	0	0	0
CALSDTSGGSNYKLTF	NA	TRAJ53*00(310)	TRAV6-7-DV9*00(1433),TRAV6D-7*00(1353),TRAV6N-7*00(1353)	no	0	0	0	0	0	0	0	0	0	0	0	0	0	0	0	0	0	0	1	0	0	0	0	0	0	0	0	0
CALSDRFVSNYNVLYF	NA	TRAJ21*00(285)	TRAV12D-3*00(1510),TRAV12N-3*00(1510),TRAV12-3*00(1350)	no	0	0	0	0	0	0	0	0	0	0	0	0	0	0	0	0	0	0	1	0	0	0	0	0	0	0	0	0
CALSDRHGSSGNKLIF	NA	TRAJ32*00(300)	TRAV12D-3*00(1462),TRAV12N-3*00(1462),TRAV12-3*00(1302)	no	0	0	0	0	0	0	0	0	0	0	0	0	0	0	0	0	0	0	1	0	1	0	0	0	0	0	0	0
CALSDKYGSSGNKLIF	NA	TRAJ32*00(305)	TRAV12-3*00(1440),TRAV12D-3*00(1287),TRAV12N-3*00(1287)	no	0	0	0	0	0	0	0	0	0	0	0	0	0	0	0	0	0	0	1	0	0	0	0	0	0	0	0	0
CALSDLASSSFSKLVF	NA	TRAJ50*00(315)	TRAV6-7-DV9*00(1460),TRAV6D-7*00(1364),TRAV6N-7*00(1364)	no	0	0	0	0	0	2	0	0	0	0	0	0	0	0	0	0	0	0	1	3	0	0	0	0	0	0	0	0
CALSDSNQGGSAKLIF	NA	TRAJ57*00(310)	TRAV12D-3*00(1489),TRAV12N-3*00(1489),TRAV12-3*00(1329)	no	0	0	0	0	0	0	0	0	0	0	0	0	0	0	0	0	0	0	1	0	0	0	0	0	0	0	0	0
CALSDSNNNAGAKLTF	NA	TRAJ39*00(305)	TRAV12-3*00(1489),TRAV12D-3*00(1329),TRAV12N-3*00(1329)	no	0	0	0	0	0	0	0	0	0	0	0	0	0	0	0	0	0	0	1	0	0	0	0	0	0	0	0	0
CALSDRYGSSGNKLIF	NA	TRAJ32*00(310)	TRAV12D-3*00(1393),TRAV12N-3*00(1393),TRAV12-3*00(1249)	no	0	0	0	0	0	0	0	1	0	1	0	0	2	1	2	2	2	1	1	5	4	0	2	0	0	0	0	5
CALSDMLSGSFNKLTF	NA	TRAJ4*00(330)	TRAV12-3*00(1505),TRAV12D-3*00(1345),TRAV12N-3*00(1345)	no	0	0	0	0	0	0	0	0	0	0	0	0	0	0	0	0	0	0	1	0	1	0	0	0	0	0	0	1
CALSERYGSSGNKLIF	NA	TRAJ32*00(305)	TRAV12D-3*00(1505),TRAV12N-3*00(1505),TRAV12-3*00(1345)	no	0	0	0	0	0	0	0	0	0	0	0	0	0	0	1	0	0	1	1	0	0	0	0	0	0	0	0	0
CALSENTGGLSGKLTF	NA	TRAJ2*00(325)	TRAV6-7-DV9*00(1460),TRAV6D-7*00(1364),TRAV6N-7*00(1364)	no	0	0	0	1	0	0	0	0	0	0	0	0	0	0	0	0	0	1	1	1	0	0	0	0	0	0	0	1
CALSERGNSAGNKLTF	NA	TRAJ17*00(295)	TRAV12D-3*00(1473),TRAV12N-3*00(1473),TRAV12-3*00(1313)	no	0	0	0	0	0	0	0	0	0	0	0	0	0	0	0	0	0	0	1	0	0	0	0	0	0	0	0	0
CALSRGANSAGNKLTF	NA	TRAJ17*00(300)	TRAV9N-4*00(1390),TRAV9-2*00(1249),TRAV9-4*00(1246),TRAV9D-2*00(1246),TRAV9N-3*00(1230)	no	0	0	0	0	0	0	0	0	0	0	0	0	0	0	0	0	0	0	1	0	0	0	0	0	0	0	0	0
CALSMNYGSSGNKLIF	NA	TRAJ32*00(340)	TRAV12-1*00(1839)	no	0	0	0	0	0	0	0	0	0	0	0	0	0	0	0	0	0	0	1	0	0	0	1	0	0	0	0	0
CALRSNTGANTGKLTF	NA	TRAJ52*00(330)	TRAV6-7-DV9*00(730),TRAV6D-7*00(688),TRAV6N-7*00(688)	no	1	1	0	0	0	0	1	0	0	0	0	0	0	2	0	0	0	0	1	0	0	0	0	0	0	0	0	0
CALRSLTGANTGKLTF	NA	TRAJ52*00(310)	TRAV6-7-DV9*00(1413),TRAV6D-7*00(1323),TRAV6N-7*00(1323)	no	0	0	0	0	0	0	0	0	0	0	0	0	0	0	0	0	0	0	1	0	0	0	0	0	0	0	0	0
CALRPSNVGDNSKLIW	NA	TRAJ38*00(310)	TRAV6-7-DV9*00(1190),TRAV6D-7*00(1100),TRAV6N-7*00(1100)	no	0	0	0	0	0	0	0	0	0	0	0	0	0	0	0	0	0	0	1	0	0	0	0	0	0	0	0	0
CALRHMQQGTGSKLSF	NA	TRAJ58*00(325)	TRAV6-7-DV9*00(1413),TRAV6D-7*00(1323),TRAV6N-7*00(1323)	no	0	0	0	0	0	1	0	0	0	0	0	0	0	0	0	0	0	0	1	0	0	0	0	0	0	0	0	0
CALRAIASSSFSKLVF	NA	TRAJ50*00(335)	TRAV6-7-DV9*00(1397),TRAV6D-7*00(1307),TRAV6N-7*00(1307)	no	0	0	0	0	0	0	0	0	0	0	0	0	0	0	0	0	0	0	1	2	0	0	0	0	0	0	0	1
CALRGLTNSAGNKLTF	NA	TRAJ17*00(315)	TRAV12D-3*00(1346),TRAV12N-3*00(1346),TRAV12-3*00(1202)	no	0	0	0	0	0	0	0	0	0	0	0	0	0	0	0	0	0	0	1	0	0	0	0	0	0	0	0	0
CAPPSGASSSFSKLVF	NA	TRAJ50*00(310)	TRAV12-3*00(1470),TRAV12D-3*00(1310),TRAV12N-3*00(1310)	no	0	0	0	0	0	0	0	0	0	0	0	0	0	0	0	0	0	0	1	0	0	0	0	0	0	0	0	0
CAPPGVYGSSGNKLIF	NA	TRAJ32*00(310)	TRAV6-6*00(1460),TRAV6D-6*00(1460),TRAV6N-6*00(1348)	no	0	0	0	0	0	0	0	0	0	0	0	0	0	0	0	0	0	0	1	0	0	0	0	0	0	0	0	0
CAVPSMNNNAGAKLTF	NA	TRAJ39*00(325)	TRAV1*00(1336)	no	0	0	0	0	0	0	0	0	0	0	0	0	0	0	0	0	0	0	1	0	0	0	0	0	0	0	0	0
CAVSLPHDTNAYKVIF	NA	TRAJ30*00(310)	TRAV9-4*00(790),TRAV9D-2*00(737),TRAV9D-3*00(726),TRAV9N-2*00(724),TRAV9N-3*00(721)	no	0	0	0	0	0	0	0	0	0	0	0	0	0	0	0	0	0	0	2	0	0	0	0	0	0	0	0	0
CAVSSNTGANTGKLTF	NA	TRAJ52*00(330)	TRAV9-4*00(815),TRAV9D-2*00(757),TRAV9D-3*00(751),TRAV9N-2*00(744),TRAV9N-3*00(741)	no	0	0	0	0	0	0	0	0	0	0	1	0	0	0	1	0	0	0	1	0	1	0	0	0	0	0	0	0
CAVSPIAYQGGRALIF	NA	TRAJ15*00(305)	TRAV9D-3*00(1015),TRAV9N-3*00(1015),TRAV9-4*00(919),TRAV9D-2*00(915),TRAV9N-2*00(902)	no	0	0	0	0	0	0	0	0	0	0	0	0	0	0	0	0	0	0	1	0	0	0	0	0	0	0	0	0
CAVSPDRGSALGRLHF	NA	TRAJ18*00(325)	TRAV9D-3*00(750),TRAV9N-3*00(750),TRAV9-4*00(686),TRAV9D-2*00(670),TRAV9N-2*00(657)	no	0	0	1	1	1	0	1	0	1	0	0	0	0	0	0	0	0	0	2	1	0	0	0	0	0	1	0	0
CAVSMGRGSALGRLHF	NA	TRAJ18*00(305)	TRAV9N-3*00(1490),TRAV9D-3*00(1475),TRAV9-4*00(1363),TRAV9D-2*00(1363),TRAV9N-2*00(1350)	no	0	0	0	0	0	0	0	0	0	0	0	0	0	0	0	0	0	0	1	0	0	0	0	0	0	0	0	1
CAVSMELSGSFNKLTF	NA	TRAJ4*00(310)	TRAV9N-3*00(765),TRAV9D-3*00(750),TRAV9-4*00(686),TRAV9D-2*00(670)	no	0	0	0	0	0	0	0	0	0	0	0	0	0	0	0	0	0	0	1	0	0	0	0	0	0	0	0	0
CAVRGPYGSSGNKLIF	NA	TRAJ32*00(310)	TRAV1*00(1392)	no	0	0	0	0	0	0	0	0	0	0	0	0	0	0	0	0	0	0	1	0	0	0	0	0	0	0	0	0
CAVRDHQTGFASALTF	NA	TRAJ35*00(320)	TRAV1*00(1387)	no	0	0	0	0	0	0	0	0	0	0	0	0	0	0	0	0	0	0	1	0	0	0	0	0	0	0	0	0
CAAEVPASSSFSKLVF	NA	TRAJ50*00(305)	TRAV4-4-DV10*00(1395),TRAV4D-4*00(1267),TRAV4N-4*00(1267)	no	0	0	0	0	0	0	0	0	0	0	0	0	0	0	0	0	0	0	1	0	0	0	0	0	0	0	0	0
CAAEALATGGNNKLTF	NA	TRAJ56*00(315)	TRAV4-4-DV10*00(1352),TRAV4D-4*00(1224),TRAV4N-4*00(1224)	no	0	0	0	0	0	0	0	0	0	0	0	0	0	0	1	0	0	0	1	0	0	0	0	0	0	0	0	0
CAAEARASSSFSKLVF	NA	TRAJ50*00(305)	TRAV4-4-DV10*00(1389),TRAV4D-4*00(1261),TRAV4N-4*00(1261)	no	0	0	0	0	0	0	0	0	0	0	0	0	0	0	0	0	0	0	1	0	0	0	0	0	0	0	0	0
CAAEAGITGNTGKLIF	NA	TRAJ37*00(305)	TRAV4-3*00(1368),TRAV4D-3*00(1256),TRAV4N-3*00(1256)	no	0	0	1	0	0	0	0	0	0	0	0	0	0	0	0	0	0	0	1	0	0	0	0	0	0	0	0	0
CAAEAIASSSFSKLVF	NA	TRAJ50*00(320)	TRAV4-4-DV10*00(1384),TRAV4D-4*00(1256),TRAV4N-4*00(1256)	no	0	0	0	0	0	1	0	0	0	0	0	1	0	0	0	0	0	0	1	0	0	0	0	0	0	0	0	0
CAAEGLSGGSNYKLTF	NA	TRAJ53*00(310)	TRAV4-4-DV10*00(1379),TRAV4D-4*00(1251),TRAV4N-4*00(1251)	no	0	0	0	0	0	0	0	0	0	0	0	0	0	0	0	0	0	0	1	0	0	0	0	0	0	0	0	0
CAAEEDYGSSGNKLIF	NA	TRAJ32*00(315)	TRAV4D-3*00(1379),TRAV4N-3*00(1379),TRAV4-3*00(1267)	no	0	0	0	0	0	0	0	0	0	0	0	0	0	0	0	0	0	0	1	0	1	0	0	0	0	0	0	0
CAAERWTGGLSGKLTF	NA	TRAJ2*00(305)	TRAV4D-4*00(1390),TRAV4N-4*00(1390),TRAV4-4-DV10*00(1262)	no	0	0	0	0	0	0	0	0	0	0	0	0	0	0	0	0	0	0	1	0	0	0	0	0	0	0	0	0
CAASQNSGGSNYKLTF	NA	TRAJ53*00(325)	TRAV5-4*00(1407),TRAV5D-4*00(1311),TRAV5N-4*00(1311)	no	0	0	0	0	1	0	2	0	0	0	0	0	0	0	0	0	0	0	1	0	0	0	0	0	0	0	0	0
CAASATSGGSNYKLTF	NA	TRAJ53*00(294)	TRAV5-4*00(1342),TRAV5D-4*00(1246),TRAV5N-4*00(1246)	no	0	0	0	0	0	0	0	0	0	0	0	0	0	0	0	1	0	0	1	0	0	0	0	0	0	0	0	0
CAASFMQQGTGSKLSF	NA	TRAJ58*00(329)	TRAV5-4*00(1434),TRAV5D-4*00(1338),TRAV5N-4*00(1338)	no	0	0	0	0	0	0	0	0	0	0	0	0	0	0	0	0	0	0	1	0	0	0	0	0	0	0	0	0
CAARGGRSSSFSKLVF	NA	TRAJ50*00(295)	TRAV5-4*00(1260),TRAV5D-4*00(1180),TRAV5N-4*00(1180)	no	0	0	0	0	0	0	0	0	0	0	0	0	0	0	0	0	0	0	1	0	0	0	0	0	0	0	0	0
CAMGPNSGGSNAKLTF	NA	TRAJ42*00(320)	TRAV13-4-DV7*00(1300),TRAV13D-4*00(1220),TRAV13D-2*00(1146),TRAV13N-2*00(1146)	no	0	0	0	0	0	0	0	0	0	0	0	0	0	0	0	1	0	0	1	0	0	0	0	0	0	0	0	0
CAMERSLNSAGNKLTF	NA	TRAJ17*00(295)	TRAV13N-3*00(1450),TRAV13D-3*00(1434),TRAV13-3(1408)	no	0	0	0	0	0	0	0	0	0	0	0	0	0	0	0	0	0	0	1	0	0	0	0	0	0	0	0	0
CAMERRATSSGQKLVF	NA	TRAJ16*00(305)	TRAV13N-3*00(1435),TRAV13D-3*00(1419),TRAV13-3(1393)	no	0	0	0	0	0	0	0	0	0	0	0	0	0	0	0	0	0	0	1	0	0	0	0	0	0	0	0	0
CAMERKTGGLSGKLTF	NA	TRAJ2*00(305)	TRAV13N-3*00(1435),TRAV13D-3*00(1419),TRAV13-3(1393)	no	0	0	0	0	0	0	0	0	0	0	0	0	0	0	0	0	0	0	1	0	0	0	0	0	0	0	0	0
CAMEMMLSGSFNKLTF	NA	TRAJ4*00(320)	TRAV13N-1*00(1390),TRAV13D-1*00(1374)	no	0	0	0	0	0	0	0	0	0	0	0	0	0	0	0	0	0	0	1	0	0	0	0	0	0	0	0	0
CAMTPLTSGGNYKPTF	NA	TRAJ6*00(320)	TRAV6-3*00(265),TRAV6D-3*00(265)	no	0	0	0	0	0	0	0	0	0	0	0	0	0	0	0	0	0	0	1	0	0	0	0	0	0	0	0	0
CAMRSNYGSSGNKLIF	NA	TRAJ32*00(320)	TRAV16D-DV11*00(1447),TRAV16N*00(1431)	no	0	0	0	0	0	0	0	0	0	0	0	0	0	0	0	0	0	0	1	0	0	0	0	0	0	0	0	0
CAMRPIASSSFSKLVF	NA	TRAJ50*00(320)	TRAV16D-DV11*00(1421),TRAV16N*00(1405)	no	0	0	0	0	0	0	0	0	0	0	0	0	0	0	0	0	0	0	1	0	0	0	0	0	0	0	0	0
CAMRPMMNYNQGKLIF	NA	TRAJ23*00(305)	TRAV16D-DV11*00(1447),TRAV16N*00(1431)	no	0	0	0	0	0	0	0	0	0	0	0	0	0	0	0	0	0	0	1	0	0	0	0	0	0	0	0	0
CAMRVSPNSAGNKLTF	NA	TRAJ17*00(300)	TRAV16D-DV11*00(1378),TRAV16N*00(1362)	no	0	0	0	0	0	0	0	0	0	0	0	0	0	0	0	0	0	0	1	0	0	0	0	0	0	0	0	0
CAMRVSNTEGADRLTF	NA	TRAJ45*00(300)	TRAV16N*00(1490),TRAV16D-DV11*00(1410)	no	0	0	0	0	0	0	0	0	0	0	0	0	0	0	0	0	0	0	1	0	0	0	0	0	0	0	0	0
CAMRVIASSSFSKLVF	NA	TRAJ50*00(320)	TRAV16N*00(1200),TRAV16D-DV11*00(1120)	no	0	0	0	0	0	0	0	0	0	0	0	0	0	0	0	0	0	0	1	0	0	0	0	0	0	0	0	0
CAMRANSGGSNAKLTF	NA	TRAJ42*00(325)	TRAV6-3*00(1460),TRAV6D-3*00(1450)	no	0	0	0	0	0	0	0	0	0	0	0	0	0	1	0	0	0	0	1	0	0	0	0	0	0	0	0	1
CAMRGDTGGLSGKLTF	NA	TRAJ2*00(305)	TRAV16D-DV11*00(1442),TRAV16N*00(1426)	no	0	0	0	0	0	0	0	0	0	0	0	0	0	0	0	0	0	0	1	0	0	0	0	0	0	0	0	0
CAMRGLTTASLGKLQF	NA	TRAJ24*00(280)	TRAV16D-DV11*00(1452),TRAV16N*00(1436)	no	0	0	0	0	0	0	0	0	0	0	0	0	0	0	0	0	0	0	1	0	0	0	0	0	0	0	0	0
CAMRGGATGGNNKLTF	NA	TRAJ56*00(310)	TRAV16N*00(1478),TRAV16D-DV11*00(1398)	no	0	0	0	0	0	0	0	0	0	0	0	0	0	0	1	1	0	0	1	0	0	1	0	0	0	0	0	0
CAMRGGNQGGSAKLIF	NA	TRAJ57*00(305)	TRAV16N*00(1478),TRAV16D-DV11*00(1398)	no	0	0	0	0	0	0	0	0	0	0	0	0	0	0	1	0	0	0	1	0	1	0	0	0	0	0	0	0
CAMRGNTGGLSGKLTF	NA	TRAJ2*00(325)	TRAV16D-DV11*00(1458),TRAV16N*00(1378)	no	0	0	0	0	1	0	0	0	0	0	0	0	0	0	0	0	0	0	1	1	0	0	0	0	0	0	0	0
CAMRDPTTGGNNKLTF	NA	TRAJ56*00(300)	TRAV16N*00(1260),TRAV16D-DV11*00(1180)	no	0	0	0	0	0	0	0	0	0	0	0	0	0	0	0	0	0	0	1	0	0	0	0	0	0	0	0	0
CAMRDKGTGNTGKLIF	NA	TRAJ37*00(295)	TRAV6-3*00(1470),TRAV6D-3*00(1454)	no	0	0	0	0	0	0	0	0	0	0	0	0	0	0	0	0	0	0	1	0	0	0	0	0	0	0	0	0
CAMRDPTTASLGKLQF	NA	TRAJ24*00(280)	TRAV16D-DV11*00(1441),TRAV16N*00(1425)	no	0	0	0	0	0	0	0	0	0	0	0	0	0	0	0	0	0	0	1	0	0	0	0	0	0	0	0	0
CAMRDGYGSSDNKLIF	NA	TRAJ32*00(294)	TRAV6-3*00(1449),TRAV6D-3*00(1434)	no	0	0	0	0	0	0	0	0	0	0	0	0	0	0	0	0	0	0	1	0	0	0	0	0	0	0	0	0
CAMRDGTGGLSGKLTF	NA	TRAJ2*00(305)	TRAV6-3*00(1465),TRAV6D-3*00(1450)	no	0	0	0	0	0	0	0	0	0	0	0	0	0	0	0	0	0	0	1	0	0	0	0	0	0	0	0	0
CAMRESLTGSGGKLTL	NA	TRAJ44*00(300)	TRAV16N*00(1500),TRAV16D-DV11*00(1420)	no	0	0	0	0	0	0	0	0	0	0	0	0	0	0	0	0	0	0	1	0	0	0	0	0	0	0	0	0
CAMREYSGGSNAKLTF	NA	TRAJ42*00(299)	TRAV16D-DV11*00(1441),TRAV16N*00(1425)	no	0	0	0	0	0	0	0	0	0	0	0	0	1	0	0	0	1	1	1	0	0	0	0	0	0	0	0	0
CAMREYYGSSGNKLIF	NA	TRAJ32*00(315)	TRAV16D-DV11*00(1414),TRAV16N*00(1398)	no	0	0	1	0	0	0	0	0	0	0	0	0	0	0	0	0	0	0	1	0	0	0	0	0	0	0	0	0
CAMREYTGANTGKLTF	NA	TRAJ52*00(315)	TRAV16N*00(1500),TRAV16D-DV11*00(1420)	no	0	0	0	1	0	0	0	0	0	0	0	0	1	0	0	3	0	0	1	0	0	0	0	0	0	0	0	0
CAMREYSGGSNYKLTF	NA	TRAJ53*00(315)	TRAV16N*00(1500),TRAV16D-DV11*00(1420)	no	0	0	0	0	0	0	0	0	0	0	0	0	0	0	0	0	0	0	1	0	0	0	0	0	0	0	0	0
CAMRELATGGNNKLTF	NA	TRAJ56*00(315)	TRAV16N*00(1330),TRAV16D-DV11*00(1250)	no	0	0	0	0	0	0	0	0	0	0	0	0	0	0	0	0	0	0	1	0	0	0	0	0	1	0	0	0
CAMRELASSSFSKLVF	NA	TRAJ50*00(315)	TRAV16N*00(1436),TRAV16D-DV11*00(1356)	no	0	0	0	0	0	0	0	0	0	0	0	0	0	0	0	1	0	3	1	0	0	0	0	0	0	0	0	1
CAMREPYNNAGAKLTF	NA	TRAJ39*00(300)	TRAV16D-DV11*00(1255),TRAV16N*00(1239)	no	0	0	0	0	0	0	0	0	0	0	0	0	0	0	0	0	0	0	1	0	0	0	0	0	0	0	0	0
CAMREPQQGTGSKLSF	NA	TRAJ58*00(305)	TRAV16N*00(1500),TRAV16D-DV11*00(1420)	no	0	0	0	0	0	0	0	0	0	0	0	0	0	0	0	0	0	0	1	0	0	0	0	0	0	0	0	0
CAMREHRGSALGRLHF	NA	TRAJ18*00(315)	TRAV16D-DV11*00(1484),TRAV16N*00(1404)	no	0	0	0	0	0	0	0	0	0	0	0	0	0	0	0	0	0	0	1	0	0	0	0	0	0	0	0	0
CAMREVSSSGSWQLIF	NA	TRAJ22*00(300)	TRAV16D-DV11*00(1451),TRAV16N*00(1435)	no	0	0	0	0	0	0	0	0	0	0	0	0	0	0	0	0	0	0	1	0	0	0	1	0	0	0	0	0
CAMREVASSGSWQLIF	NA	TRAJ22*00(305)	TRAV16D-DV11*00(1180),TRAV16N*00(1100)	no	0	0	0	0	0	0	0	0	0	0	0	0	0	0	0	2	0	0	1	2	1	0	1	0	0	1	0	1
CAMREVVNNAGAKLTF	NA	TRAJ39*00(295)	TRAV16D-DV11*00(1467),TRAV16N*00(1451)	no	0	0	0	0	0	0	0	0	0	0	0	0	0	0	0	0	0	0	1	0	0	0	0	0	0	0	0	0
CAMREAYGSSGNKLIF	NA	TRAJ32*00(310)	TRAV16N*00(1505),TRAV16D-DV11*00(1425)	no	0	0	0	0	0	0	0	0	0	0	1	0	0	0	0	0	0	0	1	0	0	0	0	0	0	0	0	0
CAMREALTASLGKLQF	NA	TRAJ24*00(280)	TRAV16D-DV11*00(1467),TRAV16N*00(1451)	no	0	0	0	0	0	0	0	0	0	0	0	0	0	0	0	0	0	0	1	0	0	0	0	0	0	0	0	0
CAMREAGASGSWQLIF	NA	TRAJ22*00(285)	TRAV16D-DV11*00(1425),TRAV16N*00(1409)	no	0	0	0	0	0	0	0	0	0	0	0	0	0	0	0	0	0	0	1	0	0	0	0	0	0	0	0	0
CAMREATSGGNYKPTF	NA	TRAJ6*00(305)	TRAV16D-DV11*00(1014),TRAV16N*00(982)	no	0	0	0	0	0	0	0	0	0	0	0	0	0	1	0	0	0	0	1	0	0	0	0	0	0	0	0	0
CAMREAGAGNTGKLIF	NA	TRAJ37*00(285)	TRAV16D-DV11*00(1441),TRAV16N*00(1425)	no	0	0	0	0	0	0	0	0	0	0	0	0	0	0	0	0	0	0	1	0	0	0	0	0	0	0	0	0
CAMREADQGGSAKLIF	NA	TRAJ57*00(300)	TRAV16N*00(1505),TRAV16D-DV11*00(1425)	no	0	0	0	0	0	0	0	0	0	0	0	0	0	0	0	0	0	0	1	0	0	0	0	0	0	0	0	0
CAMREGGNNYAQGLTF	NA	TRAJ26*00(290)	TRAV16D-DV11*00(1462),TRAV16N*00(1446)	no	0	1	0	0	0	0	1	0	0	0	0	0	0	0	0	0	0	0	2	0	0	0	0	0	0	0	0	0
CAMREGTSGGNYKPTF	NA	TRAJ6*00(305)	TRAV16D-DV11*00(1462),TRAV16N*00(1446)	no	0	0	0	1	0	0	1	0	0	0	0	0	0	0	1	5	0	1	1	3	0	0	1	0	0	1	0	4
CAMREGFSSSFSKLVF	NA	TRAJ50*00(290)	TRAV16N*00(1515),TRAV16D-DV11*00(1435)	no	0	0	0	0	0	0	0	0	0	0	0	0	0	0	0	0	0	0	1	0	0	0	0	0	0	0	0	0
CAMREGLSSGSWQLIF	NA	TRAJ22*00(295)	TRAV16D-DV11*00(1510),TRAV16N*00(1430)	no	0	0	0	0	0	0	0	0	1	0	0	0	0	0	1	0	1	0	2	0	0	0	2	0	0	0	0	1
CAMREGLNYNQGKLIF	NA	TRAJ23*00(290)	TRAV16D-DV11*00(1451),TRAV16N*00(1435)	no	0	0	0	0	0	0	0	0	0	0	0	0	0	0	0	2	0	0	1	0	1	0	3	0	0	1	0	1
CAMREGSVDSNYQLIW	NA	TRAJ33*00(285)	TRAV16D-DV11*00(1515),TRAV16N*00(1435)	no	0	0	0	0	0	0	0	0	0	0	0	0	0	0	0	0	0	0	1	0	0	0	0	0	0	0	0	0
CAMREGLTQVVGQLTF	NA	TRAJ5*00(295)	TRAV16D-DV11*00(1482),TRAV16N*00(1466)	no	0	0	0	0	0	0	0	0	0	0	0	0	0	0	0	0	0	0	1	0	0	0	0	0	0	0	0	0
CAMREGPQGGSAKLIF	NA	TRAJ57*00(279)	TRAV16N*00(1290),TRAV16D-DV11*00(1210)	no	0	0	0	0	0	0	0	0	0	0	0	0	0	0	0	1	0	0	1	1	0	0	0	0	0	0	0	0
CAMREGPGANTGKLTF	NA	TRAJ52*00(300)	TRAV16N*00(1466),TRAV16D-DV11*00(1386)	no	0	0	0	1	0	0	0	0	0	0	0	0	0	0	0	0	0	1	1	0	2	0	0	0	0	0	0	0
CAMREGPSGGNYKPTF	NA	TRAJ6*00(300)	TRAV16D-DV11*00(1407),TRAV16N*00(1391)	no	0	0	0	0	0	0	0	0	0	0	0	0	0	1	0	0	0	0	1	0	0	0	0	0	0	1	0	0
CAMREGPPSSGQKLVF	NA	TRAJ16*00(285)	TRAV16D-DV11*00(1487),TRAV16N*00(1471)	no	0	0	0	0	0	0	0	0	0	0	0	0	0	0	0	0	0	0	1	0	0	0	0	0	0	0	0	0
CAMREGPQGTGSKLSF	NA	TRAJ58*00(295)	TRAV16N*00(1429),TRAV16D-DV11*00(1349)	no	0	0	0	0	0	0	0	0	0	0	0	0	0	0	0	0	0	0	1	0	0	0	0	0	0	0	0	0
CAMREGPAEGADRLTF	NA	TRAJ45*00(285)	TRAV16N*00(1509),TRAV16D-DV11*00(1429)	no	0	0	0	0	0	0	0	0	0	0	0	0	0	0	0	0	0	0	1	0	0	0	0	0	0	0	0	0
CAMREGPGNYAQGLTF	NA	TRAJ26*00(280)	TRAV16D-DV11*00(1487),TRAV16N*00(1471)	no	0	0	0	0	0	0	0	0	0	0	0	0	0	0	1	0	0	0	1	0	0	0	0	0	0	0	0	0
CAMREGPDTNAYKVIF	NA	TRAJ30*00(290)	TRAV16D-DV11*00(1509),TRAV16N*00(1429)	no	0	0	0	0	0	0	0	0	0	0	0	0	0	0	0	0	0	0	1	0	0	0	0	0	0	0	0	0
CAMREGPGTGSNRLTF	NA	TRAJ28*00(305)	TRAV16D-DV11*00(1471),TRAV16N*00(1455)	no	0	0	0	0	0	0	0	0	0	0	0	0	1	0	0	0	0	0	1	0	1	0	1	0	0	0	0	1
CAMREGQSSNTNKVVF	NA	TRAJ34*00(290)	TRAV16D-DV11*00(1504),TRAV16N*00(1424)	no	0	0	0	0	0	0	0	0	0	0	0	0	0	0	0	0	0	0	1	0	0	0	0	0	0	0	0	0
CAMREGVTGNTGKLIF	NA	TRAJ37*00(290)	TRAV16D-DV11*00(1381),TRAV16N*00(1365)	no	0	0	0	0	1	0	0	0	0	0	0	0	1	0	0	1	0	1	1	1	0	0	0	0	0	0	0	0
CAMREGGGSSGNKLIF	NA	TRAJ32*00(295)	TRAV16N*00(1483),TRAV16D-DV11*00(1403)	no	0	0	0	0	0	0	0	0	0	0	0	0	0	0	0	0	0	0	1	0	0	0	2	0	0	2	0	0
CAMREGGGGSNYKLTF	NA	TRAJ53*00(290)	TRAV16N*00(1499),TRAV16D-DV11*00(1419)	no	0	0	0	0	0	0	1	0	0	0	0	0	0	0	0	1	3	6	1	4	0	0	2	0	1	0	0	0
CAMREGGTGFASALTF	NA	TRAJ35*00(310)	TRAV16D-DV11*00(1499),TRAV16N*00(1419)	no	0	0	0	0	0	0	0	0	0	0	0	0	0	0	0	0	0	0	1	0	0	0	0	0	0	0	0	0
CAMREGGASGSWQLIF	NA	TRAJ22*00(285)	TRAV16D-DV11*00(1467),TRAV16N*00(1451)	no	0	0	0	0	0	1	0	0	0	0	0	0	0	0	0	0	1	2	2	1	4	0	1	1	0	0	0	1
CAMREGGASSFSKLVF	NA	TRAJ50*00(285)	TRAV16N*00(1499),TRAV16D-DV11*00(1419)	no	0	0	0	0	0	0	0	0	0	0	0	0	0	0	0	0	0	0	1	0	0	0	0	0	0	0	0	0
CAMREGEASSFSKLVF	NA	TRAJ50*00(269)	TRAV16N*00(1483),TRAV16D-DV11*00(1403)	no	0	0	0	0	0	0	0	0	0	0	0	0	0	0	0	0	0	0	1	0	0	0	0	0	0	0	0	0
CAMREGEAGNTGKLIF	NA	TRAJ37*00(269)	TRAV16D-DV11*00(1467),TRAV16N*00(1451)	no	0	0	0	0	0	0	0	0	1	0	0	0	0	0	0	2	0	0	2	0	1	0	1	0	0	0	0	0
CAMREGTQGGSAKLIF	NA	TRAJ57*00(295)	TRAV16N*00(1269),TRAV16D-DV11*00(1189)	no	0	0	0	0	0	0	0	0	0	0	0	0	0	0	0	0	0	0	1	0	0	0	0	0	0	0	0	0
CAMREGNQGGSAKLIF	NA	TRAJ57*00(305)	TRAV16D-DV11*00(1461),TRAV16N*00(1445)	no	0	0	1	0	2	0	1	0	0	0	1	0	0	1	1	2	0	3	1	0	0	0	0	0	0	0	0	1
CAMREGLTGNTGKLIF	NA	TRAJ37*00(300)	TRAV16N*00(1494),TRAV16D-DV11*00(1414)	no	0	0	0	0	0	0	0	0	0	0	0	0	0	0	1	3	0	1	1	0	1	0	1	0	0	0	0	0
CAMREGYNTNTGKLTF	NA	TRAJ27*00(305)	TRAV16D-DV11*00(1408),TRAV16N*00(1392)	no	0	0	2	1	0	0	0	0	0	0	0	1	1	0	0	0	0	1	2	1	0	0	1	0	2	0	0	1
CAMREGASSGSWQLIF	NA	TRAJ22*00(305)	TRAV16D-DV11*00(1392),TRAV16N*00(1376)	no	0	0	1	0	0	0	0	0	0	0	0	1	0	0	5	3	0	6	1	8	4	1	11	0	4	1	0	3
CAMREGEDYGNEKITF	NA	TRAJ48*00(285)	TRAV16N*00(1398),TRAV16D-DV11*00(1318)	no	0	0	0	0	0	0	0	0	0	0	0	0	0	0	0	0	0	0	1	0	0	0	0	0	0	0	0	0
CAMREGTSSSFSKLVF	NA	TRAJ50*00(300)	TRAV16N*00(1510),TRAV16D-DV11*00(1430)	no	0	0	0	0	0	0	0	0	0	0	0	0	0	1	0	1	0	3	1	0	1	0	0	0	0	0	0	0
[truncated: 112,762 more rows]

## Sheet: Supplementary Table 2
Supplementary Table 2: TCRB repertoires of LckWT/WT, LckCA/CA, and LckCA/KR mice.
aaSeqCDR3	All D Hits With Score	All J Hits With Score	All V Hits With Score	Is NKT?	CD4 Lymph nodes CA Exp01	CD4 Lymph nodes CA Exp02	CD4 Lymph nodes CA Exp03	CD4 Lymph nodes CAKR Exp02	CD4 Lymph nodes CAKR Exp03	CD4 Lymph nodes WT Exp02	CD4 Lymph nodes WT Exp03	CD4 Thymus CA Exp01	CD4 Thymus CA Exp03	CD4 Thymus CAKR Exp01	CD4 Thymus CAKR Exp02	CD4 Thymus CAKR Exp03	CD4 Thymus WT Exp02	CD4 Thymus WT Exp03	CD8 Lymph nodes CA Exp02	CD8 Lymph nodes CA Exp03	CD8 Lymph nodes CAKR Exp02	CD8 Lymph nodes CAKR Exp03	CD8 Lymph nodes WT Exp01	CD8 Lymph nodes WT Exp02	CD8 Lymph nodes WT Exp03	CD8 Thymus CA Exp01	CD8 Thymus CA Exp03	CD8 Thymus CAKR Exp02	CD8 Thymus CAKR Exp03	CD8 Thymus WT Exp01	CD8 Thymus WT Exp02	CD8 Thymus WT Exp03
CASSDSAETLYF	NA	TRBJ2-3*00(245)	TRBV13-3*00(755.1),TRBV13-1*00(664.5)	no	7	1	6	1	12	1	10	6	3	2	0	0	2	8	13	14	11	14	23	23	10	4	6	0	0	6	5	11
CASSDAEQFF	NA	TRBJ2-1*00(219.2)	TRBV13-1*00(819.6)	no	0	0	5	0	1	2	1	2	2	0	0	0	1	1	9	7	5	4	12	9	8	3	3	3	4	11	3	4
CASSDAGYEQYF	NA	TRBJ2-7*00(215)	TRBV13-1*00(1283.8)	no	0	1	2	0	3	10	1	9	5	1	0	1	1	0	11	10	13	14	24	41	22	4	6	0	3	14	4	13
CASSDWGGYAEQFF	TRBD2*00(45)	TRBJ2-1*00(235)	TRBV13-1*00(676)	no	3	1	1	4	0	0	0	4	1	0	0	0	1	1	4	10	34	23	14	18	9	2	1	4	4	9	3	3
CASSDSGGQDTQYF	TRBD2*00(35)	TRBJ2-5*00(235)	TRBV13-3*00(886.3)	no	1	0	2	1	0	0	0	0	0	0	0	0	1	0	2	2	1	4	14	3	0	0	1	0	2	2	0	1
CASRDRNTEVFF	TRBD1*00(30)	TRBJ1-1*00(232.7)	TRBV13-3*00(979)	no	6	1	3	3	0	0	3	0	2	0	0	7	0	1	8	2	5	7	9	3	6	0	4	0	0	4	1	5
CASSDNYEQYF	NA	TRBJ2-7*00(218)	TRBV13-3*00(883.8)	no	2	1	6	4	5	0	2	2	3	2	0	2	2	4	5	7	16	14	12	17	7	2	3	4	8	2	1	9
CASSDNYAEQFF	NA	TRBJ2-1*00(242.7)	TRBV13-3*00(813.7)	no	0	0	5	0	1	0	4	0	2	0	2	3	6	0	10	2	5	17	10	11	7	2	2	0	0	1	2	5
CASSDYEQYF	NA	TRBJ2-7*00(212.7)	TRBV13-3*00(837.1)	no	2	0	2	1	0	5	2	1	3	0	1	0	0	1	4	2	1	2	14	13	7	0	2	4	3	2	2	6
CASSDDEQYF	NA	TRBJ2-7*00(210)	TRBV13-1*00(1225)	no	2	0	0	1	0	1	0	2	0	0	0	0	1	1	4	3	3	0	9	10	1	2	0	0	0	1	3	5
CASSANTGQLYF	NA	TRBJ2-2*00(258.1)	TRBV13-1*00(824.6)	no	4	0	3	3	2	1	1	1	4	5	0	0	2	0	1	4	4	8	9	5	2	2	0	2	0	1	0	6
CASSDVQDTQYF	NA	TRBJ2-5*00(232.7)	TRBV13-1*00(1434.6)	no	0	0	0	0	0	1	0	0	0	0	0	0	0	0	0	0	0	0	8	3	0	0	4	1	0	0	0	1
CASSDAGDEQYF	NA	TRBJ2-7*00(207.7)	TRBV13-1*00(1392.4)	no	0	0	0	0	2	3	0	0	0	0	0	1	0	0	6	6	7	2	9	8	5	2	3	0	1	4	1	10
CASSDKNTEVFF	NA	TRBJ1-1*00(235)	TRBV13-1*00(1362.2)	no	4	0	6	2	1	1	0	1	1	0	0	7	0	0	6	5	2	0	9	11	9	1	4	0	4	5	3	6
CASSDSAEQFF	NA	TRBJ2-1*00(218.6)	TRBV13-3*00(800.6)	no	0	2	0	0	1	0	0	0	0	0	0	4	1	1	0	0	0	2	7	6	6	0	3	6	0	1	2	2
CASGDFEQYF	NA	TRBJ2-7*00(201)	TRBV13-2*00(1421)	yes	0	0	1	1	1	2	2	0	2	0	1	0	0	0	1	0	0	3	8	2	2	0	2	0	0	2	3	0
CASGDDEQYF	NA	TRBJ2-7*00(206.8)	TRBV13-2*00(1414)	yes	2	1	0	0	3	1	1	0	0	0	3	0	0	2	0	1	2	4	7	1	3	0	3	2	0	5	4	1
CASSLWGGYAEQFF	TRBD2*00(40)	TRBJ2-1*00(235)	TRBV12-1*00(1149.6)	no	0	0	0	3	4	2	3	1	0	0	0	0	1	0	2	2	6	9	8	9	0	1	5	4	3	1	0	0
CASSGTGGQNTLYF	TRBD2*00(45)	TRBJ2-4*00(234.7)	TRBV13-3*00(1363.2)	no	0	0	1	2	0	3	0	0	0	3	0	1	0	0	2	4	1	5	6	6	0	0	1	0	0	2	0	0
CASSGTLNQDTQYF	TRBD1*00(25)	TRBJ2-5*00(252.3)	TRBV13-3*00(930)	no	0	1	0	0	1	1	1	0	0	0	0	0	0	2	0	2	0	1	6	2	1	0	0	2	0	2	0	1
CTCSADRANTEVFF	NA	TRBJ1-1*00(239.7)	TRBV1*00(1385.5)	no	0	0	0	1	0	0	0	0	0	1	0	0	0	0	8	6	12	13	8	12	5	0	3	0	0	2	0	3
CASSLDNYAEQFF	NA	TRBJ2-1*00(245)	TRBV12-2*00(928.5)	no	12	1	8	2	4	4	5	1	2	2	0	1	3	3	18	13	17	13	13	18	12	1	5	0	0	6	2	6
CASGDRGRDTQYF	TRBD1*00(55)	TRBJ2-5*00(220)	TRBV13-2*00(1222.5)	yes	1	0	7	2	1	0	0	1	2	2	0	1	2	0	1	0	0	1	6	1	2	0	1	0	1	0	0	2
CASSFGGLTEVFF	TRBD2*00(35),TRBD1*00(30)	TRBJ1-1*00(220)	TRBV15*00(1475)	no	0	0	0	0	0	0	0	0	0	0	0	0	0	0	0	0	0	0	6	0	0	0	0	0	0	0	0	0
CASSGGNYAEQFF	NA	TRBJ2-1*00(250)	TRBV13-1*00(959.3)	no	4	0	0	0	2	0	1	1	0	2	0	2	1	1	7	4	2	12	14	6	5	3	7	0	3	8	3	6
CASSDWGGYEQYF	TRBD2*00(45)	TRBJ2-7*00(220)	TRBV13-1*00(960)	no	1	4	4	0	2	1	4	0	1	2	0	0	4	1	3	8	6	19	13	7	12	2	4	2	4	3	0	9
CASSDSANTEVFF	NA	TRBJ1-1*00(250)	TRBV13-1*00(873.8)	no	1	0	8	1	2	2	2	0	1	1	0	0	4	0	4	4	7	0	7	5	5	4	1	2	0	10	4	10
CASGDAGYEQYF	NA	TRBJ2-7*00(215)	TRBV13-2*00(1440)	yes	18	2	19	4	11	7	5	11	17	3	1	3	17	3	11	12	22	19	15	16	14	3	10	2	0	7	6	9
CASSDNQDTQYF	NA	TRBJ2-5*00(250)	TRBV13-1*00(920.7)	no	7	0	1	2	2	1	0	2	1	2	1	0	5	0	0	1	0	6	6	12	0	0	2	0	0	1	1	1
CASSDWGYEQYF	TRBD2*00(35)	TRBJ2-7*00(215)	TRBV13-3*00(965.3)	no	1	0	0	0	2	2	0	4	9	5	0	0	2	3	8	4	11	6	10	14	3	0	3	0	1	1	0	3
CASRDWGYEQYF	TRBD2*00(50)	TRBJ2-7*00(212.3)	TRBV13-1*00(1169.5)	no	5	1	4	2	2	2	1	5	5	1	0	2	0	1	3	10	6	9	13	19	6	0	6	0	6	4	1	3
CASGDAGEQYF	NA	TRBJ2-7*00(200)	TRBV13-2*00(1433.4)	yes	4	2	4	0	6	1	3	6	11	1	0	6	5	4	11	16	13	25	19	19	22	9	8	7	7	17	1	22
CASSDRDEQYF	TRBD1*00(25)	TRBJ2-7*00(207.3)	TRBV13-3*00(965.3)	no	2	0	1	1	2	2	2	0	0	1	0	1	1	3	4	11	8	5	11	12	11	0	3	1	5	5	0	4
CASGDVEQYF	NA	TRBJ2-7*00(205)	TRBV13-2*00(1424.6)	yes	0	2	1	0	5	0	2	4	7	0	2	0	0	2	3	4	0	3	8	3	2	0	2	4	0	0	5	3
CASSDAEQYF	NA	TRBJ2-7*00(203)	TRBV13-1*00(1394.2)	no	0	1	0	0	0	0	0	0	0	0	0	0	3	0	2	1	0	1	6	2	0	0	1	0	0	2	1	2
CASSDEQYF	NA	TRBJ2-7*00(206.8)	TRBV13-1*00(784)	no	0	2	1	1	1	1	0	0	0	0	0	3	1	0	1	0	3	0	6	0	0	1	0	0	0	1	0	2
CASGDAGGSAETLYF	TRBD2*00(30)	TRBJ2-3*00(250)	TRBV13-2*00(1355.5)	yes	0	0	1	0	0	2	1	3	5	6	0	1	1	0	6	13	10	15	22	21	15	2	4	2	2	7	4	9
CASGDTGGSAETLYF	TRBD2*00(40)	TRBJ2-3*00(250)	TRBV13-2*00(1336.8)	yes	0	0	0	0	0	0	0	0	3	0	0	0	1	0	2	2	0	1	8	5	4	0	3	1	0	1	2	5
CASSGTGGNYAEQFF	TRBD2*00(50)	TRBJ2-1*00(250)	TRBV13-3*00(1452)	no	0	0	0	4	0	2	8	0	0	1	0	2	4	5	2	7	7	3	11	14	2	2	6	0	0	0	0	3
CASSDWGANTGQLYF	TRBD2*00(35)	TRBJ2-2*00(260)	TRBV13-3*00(831.6)	no	1	1	2	0	2	2	1	1	2	1	0	0	2	4	1	5	6	3	6	7	3	0	1	0	0	5	1	1
CASSQDWGGYAEQFF	TRBD2*00(45)	TRBJ2-1*00(231)	TRBV5*00(1046.3)	no	4	3	3	4	10	4	4	1	4	0	0	12	6	5	2	1	10	7	6	7	4	1	1	1	0	1	1	0
CASIGGGGAETLYF	TRBD1*00(25),TRBD2*00(25)	TRBJ2-3*00(240)	TRBV29*00(1413)	yes	0	0	0	0	0	0	0	0	0	0	0	0	0	0	0	0	0	0	5	0	0	0	0	0	0	0	0	0
CASGDGDWGYEQYF	TRBD2*00(55)	TRBJ2-7*00(215)	TRBV13-2*00(1334.8)	yes	0	0	0	0	0	0	3	0	0	0	0	0	0	0	0	0	3	0	5	0	2	0	0	0	0	0	0	0
CASGDWGNYAEQFF	TRBD2*00(50)	TRBJ2-1*00(245)	TRBV13-2*00(1399.4)	yes	0	0	3	6	4	0	1	3	14	1	2	5	0	3	7	4	6	14	8	5	4	2	0	0	2	4	1	6
CASSRTASAETLYF	TRBD1*00(30)	TRBJ2-3*00(255)	TRBV13-3*00(1428.5)	no	0	0	0	2	2	0	2	1	2	1	0	4	2	2	0	1	0	0	6	1	2	0	0	0	1	1	0	3
CASSGTISNERLFF	NA	TRBJ1-4*00(265)	TRBV13-3*00(767.5),TRBV13-1*00(670.3)	no	5	3	1	7	3	9	5	2	2	3	0	5	3	3	1	7	1	5	5	7	8	0	1	0	0	2	0	2
CASSDWGNQDTQYF	TRBD2*00(30)	TRBJ2-5*00(245)	TRBV13-3*00(1238)	no	5	0	0	0	1	1	1	2	1	2	0	7	0	2	9	7	6	8	11	24	8	4	3	7	4	3	3	4
CASSDLGNYAEQFF	TRBD2*00(30)	TRBJ2-1*00(241)	TRBV13-1*00(1492.5)	no	2	0	2	1	3	0	1	0	1	0	0	0	2	2	3	3	1	0	5	5	2	1	3	0	0	3	0	2
CASSDADNYAEQFF	NA	TRBJ2-1*00(251.8)	TRBV13-1*00(1465.4)	no	0	0	0	0	0	0	0	0	1	0	0	0	0	0	1	1	0	2	8	2	2	0	2	0	0	0	0	3
CASSDAGANTEVFF	NA	TRBJ1-1*00(245)	TRBV13-1*00(1097.5)	no	0	0	0	1	1	2	1	0	0	1	0	0	0	0	5	1	8	5	11	9	9	0	0	2	0	10	5	3
CASSDWGVQDTQYF	TRBD2*00(40)	TRBJ2-5*00(235)	TRBV13-3*00(1034.4)	no	0	0	1	0	0	0	0	0	0	2	0	0	0	0	0	4	6	3	7	4	1	0	2	2	0	0	0	1
CASSDRGSQNTLYF	TRBD1*00(30)	TRBJ2-4*00(250)	TRBV13-3*00(722)	no	0	0	1	2	2	0	4	0	1	4	0	0	2	2	2	2	5	8	13	5	16	1	6	4	2	2	0	2
CASSPGQQDTQYF	TRBD1*00(45),TRBD2*00(40)	TRBJ2-5*00(230)	TRBV29*00(1445.8)	yes	0	2	4	1	1	3	6	2	6	4	4	3	10	1	11	19	3	15	13	21	20	6	10	5	6	4	0	26
CASSLGANSDYTF	NA	TRBJ1-2*00(237)	TRBV12-1*00(1175.5)	no	1	5	2	0	4	1	4	0	5	0	0	4	2	6	9	10	5	10	14	13	18	0	3	0	5	6	0	11
CASGDWGENTLYF	TRBD2*00(40)	TRBJ2-4*00(225)	TRBV13-2*00(1374)	yes	0	2	2	0	0	2	0	0	2	0	0	2	0	0	2	4	4	1	7	1	2	0	0	0	2	3	0	2
CASSPGQYAEQFF	TRBD1*00(35),TRBD2*00(30)	TRBJ2-1*00(222)	TRBV26*00(669.8)	no	4	1	1	1	6	0	6	0	0	0	0	0	1	1	15	14	10	20	19	21	9	6	19	1	4	5	5	13
CASSAGNYAEQFF	TRBD1*00(25),TRBD2*00(25)	TRBJ2-1*00(245)	TRBV13-1*00(1423)	no	1	0	0	0	0	1	0	0	0	0	0	0	2	0	5	4	0	6	12	4	1	0	0	1	0	1	0	4
CASSDWVQDTQYF	TRBD2*00(25)	TRBJ2-5*00(235)	TRBV13-1*00(1428)	no	0	0	0	0	0	0	0	1	0	0	0	0	0	0	0	3	1	2	6	0	0	0	0	0	0	0	2	0
CASSRDNYAEQFF	TRBD1*00(35),TRBD2*00(35)	TRBJ2-1*00(245)	TRBV19*00(779.7)	no	15	6	18	11	8	10	19	1	2	0	1	3	13	5	18	13	26	35	13	26	17	4	8	4	8	6	2	13
CASDSSQNTLYF	TRBD1*00(25)	TRBJ2-4*00(243.6)	TRBV29*00(1410.2)	yes	0	0	0	0	0	0	0	0	0	0	0	0	0	0	0	0	0	0	5	0	0	0	0	0	0	0	0	0
CASSLSYAEQFF	NA	TRBJ2-1*00(235)	TRBV15*00(1480)	no	0	0	1	0	1	0	1	3	0	0	0	0	0	0	0	2	0	0	6	1	0	0	1	0	0	0	0	2
CASSHWENTLYF	TRBD2*00(30)	TRBJ2-4*00(221.8)	TRBV15*00(1341)	no	0	0	0	0	0	0	0	0	0	0	0	0	0	0	0	0	0	0	5	0	0	0	0	0	0	0	0	0
CASSDPNTEVFF	NA	TRBJ1-1*00(240)	TRBV13-3*00(724.5),TRBV13-1*00(696.5)	no	1	0	0	1	0	2	0	0	3	0	2	0	2	0	1	0	3	5	6	9	5	2	2	0	0	1	3	3
CASSDKYAEQFF	NA	TRBJ2-1*00(239)	TRBV13-1*00(1359)	no	0	0	0	0	0	0	0	0	0	0	0	0	0	1	1	5	0	2	5	0	0	0	2	3	0	0	0	0
CASSDTNTEVFF	NA	TRBJ1-1*00(236.8)	TRBV13-3*00(602.8)	no	0	0	0	1	0	1	0	0	0	0	0	0	0	0	4	1	12	4	5	2	9	3	3	0	2	0	2	2
CASSDSSYEQYF	NA	TRBJ2-7*00(245)	TRBV13-1*00(730),TRBV13-3*00(730)	no	3	0	0	1	2	2	3	0	1	9	1	1	0	1	2	5	4	7	7	13	8	0	1	0	1	4	2	8
CASSDKNSDYTF	NA	TRBJ1-2*00(225.4)	TRBV13-1*00(1154.2)	no	0	1	2	0	0	0	0	0	0	0	0	0	0	0	2	2	0	0	5	6	3	0	3	0	0	1	7	1
CASSPGQYEQYF	TRBD1*00(45)	TRBJ2-7*00(211)	TRBV4*00(718)	no	2	1	4	1	2	12	5	0	6	2	0	3	6	6	21	20	1	20	11	17	11	3	9	8	10	12	1	10
CASRDSAETLYF	NA	TRBJ2-3*00(245)	TRBV13-1*00(1047.8)	no	9	3	2	4	9	7	7	5	3	1	1	8	10	6	2	2	6	14	8	11	7	1	2	0	4	0	0	10
CASSFYAEQFF	NA	TRBJ2-1*00(235)	TRBV29*00(1427.8)	yes	0	0	5	0	1	0	4	0	0	0	0	0	1	1	1	2	1	5	7	2	5	0	2	0	0	1	0	2
CASSANTEVFF	NA	TRBJ1-1*00(246.8)	TRBV13-1*00(575.6)	no	3	1	1	1	0	0	1	0	0	0	0	3	0	1	4	4	2	4	6	4	0	1	2	0	0	7	0	2
CASSGGYEQYF	TRBD1*00(25),TRBD2*00(25)	TRBJ2-7*00(215)	TRBV13-1*00(1400.6)	no	2	4	2	2	0	0	2	2	0	2	0	1	1	0	4	10	9	4	7	6	10	0	4	0	2	2	1	6
CASSDGDTQYF	NA	TRBJ2-5*00(215)	TRBV13-3*00(892.6)	no	1	1	4	1	1	6	6	3	2	3	2	0	0	1	3	8	2	4	9	5	11	5	2	0	0	2	3	6
CASSDGNTLYF	NA	TRBJ2-4*00(220)	TRBV13-3*00(1094.5)	no	0	0	1	0	1	1	2	0	0	0	1	2	2	0	3	2	2	5	8	7	6	2	0	0	0	2	0	1
CASSDSYEQYF	NA	TRBJ2-7*00(223)	TRBV13-1*00(710)	no	5	1	7	6	8	3	2	5	12	3	1	12	4	11	17	10	5	19	16	15	12	2	11	0	8	10	4	14
CASSDRGEQYF	TRBD1*00(30)	TRBJ2-7*00(205)	TRBV13-1*00(1444)	no	3	0	18	2	1	0	1	0	2	0	0	1	2	0	6	9	4	15	9	23	5	2	1	1	2	2	3	2
CASRDNTEVFF	NA	TRBJ1-1*00(230)	TRBV13-3*00(860.6)	no	1	0	0	0	0	0	1	1	0	1	0	0	0	4	1	1	6	5	6	6	1	4	0	0	0	5	1	0
CASRSSYEQYF	NA	TRBJ2-7*00(256.8)	TRBV19*00(300),TRBV13-1*00(289),TRBV13-3*00(289),TRBV15*00(288.8)	no	0	1	0	1	1	0	0	0	0	0	0	0	2	0	7	0	2	2	8	7	7	0	4	0	0	4	0	6
CASSLGEQYF	NA	TRBJ2-7*00(205)	TRBV12-1*00(1470)	no	2	1	0	1	1	1	3	0	0	0	0	3	2	3	2	6	7	20	18	11	5	0	3	1	2	5	2	1
CASSSYEQYF	NA	TRBJ2-7*00(228)	TRBV19*00(347.8)	no	4	2	6	5	2	2	2	1	2	1	1	2	1	4	2	2	2	7	8	14	3	1	3	0	1	1	2	5
CASGDRLGSSAETLYF	TRBD2*00(40)	TRBJ2-3*00(255)	TRBV13-2*00(1415)	yes	0	0	0	0	0	0	0	0	0	1	0	0	0	0	0	0	0	0	4	0	0	0	0	0	3	0	0	0
CASSARTGVNYAEQFF	TRBD1*00(45)	TRBJ2-1*00(250)	TRBV13-3*00(1403)	no	0	0	0	0	0	0	0	0	0	0	0	0	0	0	0	0	0	0	4	0	0	0	0	0	0	0	0	0
CASSDDWGENQNTLYF	TRBD2*00(50)	TRBJ2-4*00(235)	TRBV13-1*00(1443.3)	no	0	0	0	0	0	0	0	0	0	0	0	0	0	0	0	0	0	0	4	0	0	0	0	0	0	0	0	0
CASSLSTNSGNTLYF	NA	TRBJ1-3*00(260)	TRBV29*00(1106.3)	yes	0	0	1	0	0	0	0	0	0	0	0	0	0	0	0	0	0	0	4	0	0	0	0	0	0	0	0	0
CAWSWDRGSAETLYF	TRBD1*00(50)	TRBJ2-3*00(250)	TRBV31*00(878.3)	no	0	0	0	0	0	0	0	0	0	0	0	0	0	0	0	0	0	0	4	0	0	0	0	0	0	0	0	0
CASSPDWGGAYEQYF	TRBD2*00(70)	TRBJ2-7*00(219.7)	TRBV12-1*00(932.7)	no	0	0	0	0	0	0	0	0	0	0	0	1	0	0	0	2	0	0	4	0	1	0	1	0	0	0	0	1
CASSPGQGVYAEQFF	TRBD1*00(70)	TRBJ2-1*00(227)	TRBV12-2*00(1409)	no	0	0	0	0	0	0	0	0	0	2	0	0	0	0	0	0	0	0	4	0	0	0	1	0	0	0	0	0
CASGDPGGSAETLYF	TRBD2*00(35)	TRBJ2-3*00(244.7)	TRBV13-2*00(1436.3)	yes	6	0	2	0	0	0	1	1	0	0	0	0	1	0	1	0	2	1	4	3	4	1	4	0	0	0	0	2
CASGDAGGAAETLYF	TRBD2*00(50)	TRBJ2-3*00(230)	TRBV13-2*00(1459)	yes	0	0	0	0	0	0	1	0	0	0	0	0	0	0	3	3	3	1	4	4	1	0	0	0	0	0	0	0
CASGDALGGAETLYF	TRBD2*00(35)	TRBJ2-3*00(240)	TRBV13-2*00(1472)	yes	0	0	1	0	0	0	1	2	1	2	0	0	0	0	0	0	0	0	8	1	4	1	0	0	0	0	0	0
CASSPGTGNYAEQFF	TRBD1*00(60)	TRBJ2-1*00(245)	TRBV13-3*00(730.3)	no	0	0	0	1	1	1	3	0	0	0	0	0	0	3	17	4	2	5	9	3	5	0	0	1	6	0	1	1
CASSRDWGSSYEQYF	TRBD2*00(55)	TRBJ2-7*00(255)	TRBV15*00(702)	no	4	0	4	0	1	3	8	0	0	2	1	6	3	0	1	1	4	10	5	6	4	1	1	1	0	0	1	1
CASSLAGNYAEQFF	TRBD1*00(25)	TRBJ2-1*00(245)	TRBV29*00(1474.3)	yes	4	0	1	1	4	3	1	0	0	0	0	1	0	1	3	1	5	6	6	5	3	5	2	0	0	5	0	1
CASSPGTGQDTQYF	TRBD1*00(25),TRBD2*00(25)	TRBJ2-5*00(235)	TRBV29*00(1403.5)	yes	4	0	1	6	0	2	2	0	5	2	0	0	2	2	3	5	1	4	10	3	1	1	3	1	3	4	0	9
CASSPDSSGNTLYF	TRBD1*00(30)	TRBJ1-3*00(250)	TRBV17*00(1448)	no	1	1	4	6	7	2	3	4	1	1	0	5	6	4	4	4	4	1	6	3	13	0	2	1	1	3	0	9
CASSTGGNYAEQFF	TRBD2*00(40)	TRBJ2-1*00(244.7)	TRBV29*00(1459.3)	yes	0	0	1	0	1	0	1	0	0	0	0	0	1	0	0	2	3	4	5	2	1	0	3	0	0	3	0	1
CASSPGQGNSDYTF	TRBD1*00(55)	TRBJ1-2*00(230)	TRBV12-2*00(959.3)	no	0	1	2	0	3	1	2	2	0	0	1	0	1	2	6	4	6	10	9	12	6	0	1	0	5	5	1	11
CASGDWDSSYEQYF	TRBD1*00(25),TRBD2*00(25)	TRBJ2-7*00(245)	TRBV13-2*00(1454.3)	yes	0	0	0	0	0	0	0	0	0	0	0	0	0	0	0	0	0	0	4	2	0	0	1	0	0	0	0	0
CASGDWDNYAEQFF	TRBD1*00(25),TRBD2*00(25)	TRBJ2-1*00(245)	TRBV13-2*00(1459.7)	yes	0	0	0	0	0	1	0	5	0	0	0	0	0	0	0	2	4	0	4	0	0	0	3	0	0	1	0	1
CASGDAGGQDTQYF	TRBD2*00(35)	TRBJ2-5*00(230)	TRBV13-2*00(1391.3)	yes	5	1	7	5	4	2	6	5	4	7	0	5	5	3	4	7	3	6	11	21	6	2	1	2	1	8	1	2
CASGDRGARDTQYF	TRBD2*00(45),TRBD1*00(40)	TRBJ2-5*00(212)	TRBV13-2*00(1364.8)	yes	0	0	0	0	0	0	0	0	0	0	0	0	0	0	1	0	0	0	5	0	1	0	0	0	0	0	0	2
CASGDRGGQDTQYF	TRBD1*00(30)	TRBJ2-5*00(227)	TRBV13-2*00(1410)	yes	0	0	0	0	2	1	0	0	0	0	1	0	2	1	3	7	5	7	9	5	2	2	4	3	0	3	2	4
CASSFGTVNERLFF	TRBD1*00(35)	TRBJ1-4*00(235)	TRBV15*00(1443)	no	0	0	0	0	0	2	0	0	0	0	0	0	0	0	0	0	0	0	4	0	0	0	0	0	0	0	0	0
CASSFGGNYAEQFF	TRBD2*00(30)	TRBJ2-1*00(241)	TRBV14*00(1128.8)	no	1	1	4	1	21	2	2	0	2	0	0	0	3	2	0	0	2	7	4	1	4	0	4	1	0	0	0	6
CASSPDWGGYEQYF	TRBD2*00(55)	TRBJ2-7*00(220)	TRBV13-1*00(961.3)	no	3	1	4	3	2	2	3	0	4	0	0	3	2	3	4	8	3	12	10	13	12	2	2	2	5	7	3	7
CASSRDIANTEVFF	TRBD1*00(35),TRBD2*00(30)	TRBJ1-1*00(249.7)	TRBV15*00(1422.3)	no	0	0	1	0	0	1	0	0	0	0	0	3	0	1	2	2	1	5	4	4	1	1	3	0	2	1	0	0
CASSRDRGNTEVFF	TRBD1*00(55)	TRBJ1-1*00(235)	TRBV15*00(732.5),TRBV13-3*00(725)	no	0	1	1	2	2	1	4	0	0	0	0	0	1	0	1	1	0	6	6	10	1	0	0	0	2	3	0	3
CASSRTGDYAEQFF	TRBD2*00(45)	TRBJ2-1*00(240)	TRBV15*00(1089.5)	no	0	0	3	6	0	0	1	0	0	0	0	0	0	0	4	2	2	3	7	2	1	0	4	0	4	2	0	1
CASSASISNERLFF	TRBD2*00(25)	TRBJ1-4*00(249.3)	TRBV13-1*00(1439)	no	0	0	0	0	0	1	0	0	0	0	0	0	0	0	0	0	0	0	4	0	0	0	0	0	0	0	0	0
CASSGDWGDAEQFF	TRBD2*00(60)	TRBJ2-1*00(219.7)	TRBV13-1*00(1433.7)	no	0	0	0	1	0	0	0	0	0	2	0	0	0	0	0	2	2	0	5	0	1	0	1	0	0	0	0	0
CASSDPQANTEVFF	TRBD2*00(30)	TRBJ1-1*00(245)	TRBV13-1*00(1411.7)	no	0	0	0	0	0	0	0	0	0	0	0	0	0	0	0	0	0	0	4	0	0	0	0	0	0	0	2	0
CASSDAGGQDTQYF	TRBD2*00(35)	TRBJ2-5*00(230)	TRBV13-3*00(754.8),TRBV13-1*00(737.5)	no	4	1	2	3	1	0	3	3	5	1	0	2	4	1	10	5	10	9	16	16	5	1	1	4	1	7	1	3
CASSDGGVQDTQYF	TRBD2*00(30)	TRBJ2-5*00(231)	TRBV13-1*00(703),TRBV13-3*00(666.8)	no	2	0	1	0	0	2	1	0	0	0	0	0	0	2	0	0	0	1	4	2	1	0	1	0	0	3	1	0
CASSDGGGYAEQFF	TRBD2*00(35)	TRBJ2-1*00(235)	TRBV13-3*00(754.5),TRBV13-1*00(735)	no	0	0	0	0	1	0	0	0	0	0	0	0	1	0	7	2	0	2	4	8	9	2	2	0	0	4	0	0
CASSDKGANSDYTF	TRBD1*00(25)	TRBJ1-2*00(245)	TRBV13-3*00(732.5),TRBV13-1*00(724.5)	no	0	0	1	2	0	1	0	0	2	0	0	0	1	1	0	1	0	0	4	1	0	0	0	0	0	0	0	0
CASSDRDSYAEQFF	TRBD1*00(45)	TRBJ2-1*00(235)	TRBV13-1*00(1409.5)	no	0	0	0	0	0	0	0	0	0	0	0	0	0	0	1	1	0	0	6	0	1	0	0	2	0	1	0	0
CASSETGSQNTLYF	TRBD2*00(30)	TRBJ2-4*00(239.7)	TRBV13-1*00(1374.7)	no	1	0	0	0	1	1	2	0	0	0	0	0	2	0	0	3	2	0	4	1	1	0	1	0	0	0	0	0
CASSWGLGEDTQYF	TRBD2*00(55)	TRBJ2-5*00(225)	TRBV4*00(1337)	no	0	0	0	0	0	0	0	0	0	0	0	0	3	0	0	0	0	0	4	1	0	0	0	0	1	0	0	0
CASSPGTGGDTQYF	TRBD2*00(70)	TRBJ2-5*00(215)	TRBV3*00(1424)	no	1	0	0	4	1	2	1	0	0	0	1	0	1	1	4	1	6	4	6	6	4	1	2	0	5	2	2	3
CASSPGTGGYEQYF	TRBD2*00(70)	TRBJ2-7*00(215)	TRBV5*00(964.7)	no	5	6	11	2	14	5	5	1	9	1	0	5	6	7	15	32	21	44	24	35	19	3	17	7	9	10	4	17
CASSQGRYNSPLYF	TRBD1*00(25),TRBD2*00(25)	TRBJ1-6*00(245)	TRBV4*00(1240)	no	0	0	0	0	0	1	0	0	0	0	0	0	0	0	0	0	0	0	4	0	0	0	0	0	0	0	0	0
CASSLDNSGNTLYF	NA	TRBJ1-3*00(260)	TRBV16*00(1414)	no	9	1	3	1	3	3	6	1	0	0	0	2	6	0	7	12	5	7	5	11	7	4	1	0	0	2	0	9
CAWSLLG_YAEQFF	TRBD2*00(40)	TRBJ2-1*00(230)	TRBV31*00(595)	no	0	0	0	0	0	0	0	0	0	0	0	0	0	0	0	0	0	0	4	0	0	0	0	0	0	0	1	0
CASSLGLGYEQYF	TRBD2*00(25)	TRBJ2-7*00(220)	TRBV12-1*00(1462)	no	4	1	10	3	3	3	2	1	3	0	0	1	3	1	4	8	3	12	10	5	3	0	2	0	1	2	1	3
CASSLGDYAEQFF	TRBD1*00(25),TRBD2*00(25)	TRBJ2-1*00(240)	TRBV12-1*00(968)	no	0	0	0	0	0	0	1	0	0	3	0	0	0	0	2	11	4	9	9	5	10	1	5	1	0	3	1	6
CASSRQGNSPLYF	TRBD1*00(35)	TRBJ1-6*00(229.7)	TRBV12-1*00(964.7)	no	4	0	2	0	0	0	0	1	0	0	0	0	0	0	0	2	0	0	5	1	1	0	0	0	0	0	0	0
CASSFGGDTEVFF	TRBD2*00(30)	TRBJ1-1*00(225)	TRBV15*00(1439)	no	0	1	0	0	0	0	0	0	4	0	0	0	3	0	0	0	1	0	4	0	0	0	0	0	0	1	0	0
CASSPGHYAEQFF	TRBD1*00(30),TRBD2*00(30)	TRBJ2-1*00(240)	TRBV26*00(1098.5)	no	0	0	1	0	0	0	0	1	0	1	0	0	0	0	13	6	2	16	8	11	4	1	2	1	2	0	0	1
CASSGGVAETLYF	TRBD2*00(30)	TRBJ2-3*00(222)	TRBV13-1*00(1375)	no	0	0	0	0	0	0	0	0	0	0	0	0	0	0	0	1	0	0	4	0	0	0	0	0	0	0	0	0
CASSGTGNSDYTF	TRBD1*00(40)	TRBJ1-2*00(226)	TRBV13-3*00(727.5),TRBV13-1*00(718.8)	no	3	0	0	5	3	4	0	2	0	2	0	0	0	1	1	2	3	2	4	4	0	0	0	0	2	1	1	1
CASSDVANSDYTF	NA	TRBJ1-2*00(245)	TRBV13-1*00(980)	no	0	0	0	0	0	0	0	0	0	0	0	0	0	1	0	1	0	0	4	5	3	0	0	1	0	0	0	1
CASSDAHKYEQYF	NA	TRBJ2-7*00(215)	TRBV13-1*00(704),TRBV13-3*00(680)	no	0	0	0	0	0	0	0	0	0	0	0	0	0	0	0	0	0	0	4	0	0	0	0	0	0	0	0	0
CASSDAQDTEVFF	NA	TRBJ1-1*00(225)	TRBV13-1*00(1464)	no	0	0	0	0	0	0	0	0	1	0	0	0	0	0	0	0	1	0	4	1	0	0	2	0	0	0	0	0
CASSDAANSDYTF	NA	TRBJ1-2*00(245)	TRBV13-1*00(1348)	no	1	0	0	1	0	3	3	0	0	0	0	0	1	1	1	5	5	1	5	4	2	1	1	1	0	1	2	2
CASSDGGQNTLYF	NA	TRBJ2-4*00(240)	TRBV13-1*00(1454)	no	2	1	7	3	1	7	2	4	0	2	0	3	2	1	4	3	5	2	7	2	3	0	0	2	0	2	0	0
CASSDDRNTEVFF	NA	TRBJ1-1*00(235)	TRBV13-1*00(1326)	no	2	1	0	0	0	0	2	0	0	1	0	0	0	0	0	0	2	0	6	2	2	2	0	0	0	0	0	0
CASSDWGQNTLYF	TRBD2*00(25)	TRBJ2-4*00(236)	TRBV13-1*00(1043)	no	5	4	0	2	0	3	5	0	1	0	3	0	2	2	7	1	7	9	6	10	4	0	6	1	0	0	2	0
CASSDWGQDTQYF	TRBD2*00(35)	TRBJ2-5*00(230)	TRBV13-1*00(952)	no	8	0	1	2	2	5	7	0	0	1	0	1	1	3	19	12	11	4	8	16	9	4	10	0	7	1	4	14
CASSDRANSDYTF	NA	TRBJ1-2*00(245)	TRBV13-1*00(1091)	no	1	0	0	0	4	4	0	0	3	0	0	3	1	0	3	1	2	11	7	2	8	1	0	1	1	2	0	3
CASSDRDQDTQYF	TRBD1*00(25)	TRBJ2-5*00(240)	TRBV13-3*00(730),TRBV13-1*00(715.5)	no	0	0	9	2	1	9	5	0	0	0	1	3	2	3	0	0	0	1	4	1	1	0	0	2	0	4	0	0
CASSEAANTEVFF	NA	TRBJ1-1*00(245)	TRBV13-3*00(926.3)	no	0	0	1	0	0	0	0	0	0	0	0	0	0	0	0	0	1	0	4	1	1	0	0	0	0	0	0	0
CASSLGVQNTLYF	TRBD2*00(35)	TRBJ2-4*00(235)	TRBV13-3*00(1445)	no	6	0	1	2	6	2	1	0	0	0	1	0	1	2	0	5	0	6	6	1	1	0	2	0	1	0	1	0
CASSGDNQDTQYF	TRBD1*00(25),TRBD2*00(25)	TRBJ2-5*00(245)	TRBV13-1*00(718.5)	no	0	0	2	3	0	0	5	0	2	0	1	0	1	2	0	1	0	0	5	3	2	0	1	0	0	3	1	0
CASRDWGAYEQYF	TRBD2*00(55)	TRBJ2-7*00(225)	TRBV15*00(973.3)	no	0	2	1	1	0	1	0	0	0	0	0	0	2	0	1	2	0	0	4	0	0	0	0	0	2	0	1	0
CTCSAGQQDTQYF	TRBD1*00(25)	TRBJ2-5*00(230)	TRBV1*00(1485)	no	0	0	0	0	0	0	1	0	0	0	1	0	0	0	0	0	0	0	5	3	0	0	0	0	0	0	0	0
CAWRTSNSDYTF	NA	TRBJ1-2*00(240)	TRBV31*00(1438)	no	0	0	0	0	0	0	0	0	0	0	0	0	2	0	0	0	0	0	4	0	0	0	0	0	0	0	0	0
CASGDANTEVFF	NA	TRBJ1-1*00(245)	TRBV13-2*00(1247.5)	yes	2	0	1	0	2	0	1	0	0	0	0	0	0	1	10	4	15	11	5	11	2	0	2	0	5	5	1	7
CASGESSYEQYF	NA	TRBJ2-7*00(250)	TRBV13-2*00(1452)	yes	1	1	1	0	0	0	2	0	0	4	0	0	0	1	0	1	0	5	4	1	1	1	3	0	3	0	0	0
CASTGGAGTQYF	TRBD1*00(55)	TRBJ2-5*00(205)	TRBV13-1*00(1324)	no	0	0	0	0	0	0	0	0	0	0	0	0	0	0	0	0	0	0	4	0	0	0	0	0	0	0	0	0
CASSFNYAEQFF	NA	TRBJ2-1*00(245)	TRBV14*00(485.7),TRBV13-3*00(483.3),TRBV15*00(470.3)	no	1	0	0	0	1	1	2	0	0	0	0	0	6	0	5	1	3	7	9	0	0	0	3	3	1	0	1	0
CASSGQQDTQYF	TRBD1*00(25)	TRBJ2-5*00(230)	TRBV13-3*00(1095.3)	no	7	2	2	0	2	1	9	0	2	2	0	0	1	0	0	0	3	2	4	5	0	0	0	0	0	0	1	0
CASSDAGNTLYF	NA	TRBJ1-3*00(236)	TRBV13-3*00(737.5),TRBV13-1*00(697.5)	no	0	0	4	1	0	1	2	1	0	0	0	1	2	0	9	2	0	1	6	12	9	0	1	0	0	4	1	3
CASSDAGDTQYF	NA	TRBJ2-5*00(220)	TRBV13-1*00(1490)	no	6	0	7	5	2	3	1	6	1	3	0	0	5	1	6	4	1	3	7	5	5	1	3	0	2	3	2	11
CASSDANERLFF	NA	TRBJ1-4*00(230)	TRBV13-1*00(981.3)	no	0	1	0	2	0	2	3	0	0	0	0	1	0	0	1	0	1	0	4	0	3	0	0	0	0	3	0	2
CASSDANTEVFF	NA	TRBJ1-1*00(245)	TRBV13-1*00(1023.3)	no	2	0	4	0	0	2	4	0	1	0	5	1	0	4	0	4	7	10	4	23	12	2	6	0	0	2	0	6
CASSDGNTEVFF	NA	TRBJ1-1*00(230)	TRBV13-1*00(746.7)	no	0	1	1	4	0	8	0	0	0	0	0	0	0	1	5	1	3	2	7	12	6	1	3	0	1	3	3	1
CASSDGGSDYTF	NA	TRBJ1-2*00(214.7)	TRBV13-1*00(980)	no	0	0	1	0	0	0	0	0	0	0	0	0	1	0	1	0	1	0	5	4	0	0	0	0	0	0	0	3
CASSDSQNTLYF	NA	TRBJ2-4*00(250)	TRBV13-1*00(716.5),TRBV13-3*00(708.5)	no	0	2	4	8	2	2	7	4	10	4	2	4	3	0	0	8	3	10	8	8	0	0	5	6	0	2	0	4
CASSDKHTEVFF	NA	TRBJ1-1*00(221)	TRBV13-1*00(1344)	no	0	0	0	0	0	0	0	0	0	0	0	0	0	0	0	0	0	0	4	0	0	0	0	2	0	1	0	0
CASSDWEYEQYF	TRBD2*00(25)	TRBJ2-7*00(215)	TRBV13-1*00(1452)	no	2	0	0	0	0	0	0	0	0	0	0	0	0	0	0	1	0	2	4	4	3	0	0	0	0	0	0	1
CASSDSNERLFF	NA	TRBJ1-4*00(229.7)	TRBV13-3*00(973.3)	no	0	0	0	0	0	3	1	3	5	1	0	0	0	3	4	1	0	2	4	5	4	0	4	0	0	2	1	1
CASSDNSYEQYF	NA	TRBJ2-7*00(235)	TRBV13-3*00(1097)	no	0	0	1	4	1	0	1	0	0	0	4	0	1	1	1	4	2	8	4	8	0	0	1	1	0	3	0	5
CASSGQIYEQYF	TRBD1*00(25)	TRBJ2-7*00(216)	TRBV13-3*00(1385)	no	0	0	1	0	0	0	0	0	0	0	0	0	0	0	0	0	0	0	4	0	2	0	0	0	0	0	0	1
CASRDSGNTLYF	NA	TRBJ1-3*00(255)	TRBV13-1*00(1456.5)	no	1	2	3	0	3	0	2	0	1	0	1	0	0	1	1	1	3	2	4	3	2	0	3	0	0	0	0	1
CASRTANSDYTF	NA	TRBJ1-2*00(245)	TRBV13-3*00(958)	no	1	0	4	0	5	0	1	2	0	0	0	0	2	0	0	3	3	2	6	2	1	0	1	0	0	0	0	1
CASRTGYEQYF	TRBD1*00(35)	TRBJ2-7*00(215)	TRBV29*00(1438.3)	yes	2	1	2	0	0	0	0	0	0	0	0	0	1	1	1	10	1	4	9	7	2	2	5	0	3	4	1	3
CASGDGAEQFF	NA	TRBJ2-1*00(212.5)	TRBV13-2*00(1285)	yes	0	0	0	0	0	0	0	0	2	0	0	0	1	0	2	0	3	5	6	4	1	0	0	0	0	1	0	2
CASSGGTEVFF	TRBD1*00(25),TRBD2*00(25)	TRBJ1-1*00(207)	TRBV13-3*00(697),TRBV13-1*00(691.5)	no	0	0	0	0	0	2	1	1	0	0	0	0	2	1	2	2	2	4	8	6	1	0	1	0	0	0	0	4
CASSGQYEQYF	TRBD1*00(30)	TRBJ2-7*00(211.7)	TRBV26*00(488.3),TRBV13-1*00(485),TRBV19*00(475)	no	1	0	3	2	1	0	4	3	2	0	0	0	2	1	5	2	5	1	9	12	5	2	3	0	0	3	0	1
CASSDPAEQFF	NA	TRBJ2-1*00(220)	TRBV13-1*00(1086.8)	no	0	0	0	0	0	0	0	0	0	0	0	0	0	0	1	0	0	0	4	0	0	0	0	0	0	0	0	0
CASSDAYEQYF	NA	TRBJ2-7*00(225)	TRBV13-1*00(1094.5)	no	0	0	2	0	0	1	1	0	2	0	0	0	2	2	1	5	7	7	4	3	4	1	1	0	5	4	0	8
CASSDGGEQYF	NA	TRBJ2-7*00(205)	TRBV13-1*00(1011.3)	no	0	0	0	0	0	1	0	1	0	0	1	0	0	2	8	1	12	6	8	7	4	3	2	1	2	3	1	4
CASSDNAEQFF	NA	TRBJ2-1*00(225)	TRBV13-3*00(1116.8)	no	2	0	3	0	0	1	0	0	0	0	0	3	0	0	3	2	5	10	4	5	6	4	5	0	2	1	1	3
CASSDRYEQYF	NA	TRBJ2-7*00(215)	TRBV13-1*00(730),TRBV13-3*00(650.5)	no	2	0	8	1	6	6	0	3	0	1	0	0	2	5	6	12	6	10	8	3	5	1	7	0	0	7	1	5
CASSEGYEQYF	NA	TRBJ2-7*00(215)	TRBV13-1*00(1332.5)	no	2	2	1	3	1	2	3	1	2	0	0	0	0	1	4	2	1	0	6	6	13	0	4	5	1	3	3	2
CASSEGDTQYF	NA	TRBJ2-5*00(220)	TRBV13-1*00(1091)	no	2	1	0	0	1	0	0	0	1	0	1	1	1	0	6	5	1	2	5	4	2	0	5	0	5	4	1	11
CASSEGAEQFF	NA	TRBJ2-1*00(204.5)	TRBV13-1*00(1069.5)	no	0	0	0	1	0	0	0	0	1	0	0	2	2	1	5	3	7	0	7	4	4	4	2	1	0	2	0	6
CASRDRGEQYF	TRBD1*00(45)	TRBJ2-7*00(205)	TRBV13-3*00(1468.5)	no	0	0	0	0	0	0	2	0	0	0	0	1	0	1	1	2	6	2	7	6	5	0	3	0	0	4	0	0
CASRDNYEQYF	TRBD1*00(25)	TRBJ2-7*00(216)	TRBV13-1*00(1075.8)	no	1	1	0	1	1	4	3	0	0	0	0	3	0	0	1	1	8	15	6	5	5	1	9	2	0	4	1	10
CTCSADAEQFF	NA	TRBJ2-1*00(225)	TRBV1*00(1466.3)	no	6	2	1	1	1	2	2	2	2	1	0	0	2	1	2	0	0	0	4	0	0	0	0	0	0	0	0	1
CASSGAEQFF	NA	TRBJ2-1*00(216)	TRBV13-3*00(1054.3)	no	1	0	0	0	0	12	0	0	0	0	0	0	1	1	1	3	0	0	4	6	3	4	1	6	0	5	0	0
CASSDFEQYF	NA	TRBJ2-7*00(205)	TRBV13-3*00(921.7)	no	0	0	0	0	0	1	0	0	0	0	0	0	0	0	4	1	0	3	4	4	0	0	4	0	0	0	0	0
CASSDVEQYF	NA	TRBJ2-7*00(205)	TRBV13-1*00(1466)	no	0	0	0	0	0	0	2	1	0	2	0	0	2	0	5	1	0	0	6	9	1	0	1	5	0	5	2	4
CASSDGEQYF	NA	TRBJ2-7*00(200)	TRBV13-1*00(1434)	no	1	0	1	0	3	0	0	3	5	0	2	0	0	1	1	3	3	3	9	22	9	4	11	1	1	5	3	11
CASSDNEQYF	NA	TRBJ2-7*00(210)	TRBV13-3*00(724.5),TRBV13-1*00(716.5)	no	1	0	0	0	1	0	0	0	0	0	0	0	0	0	0	1	0	3	4	2	2	0	1	1	0	4	0	1
CASSDTEVFF	NA	TRBJ1-1*00(225)	TRBV13-3*00(930.7)	no	1	0	1	0	0	2	1	0	4	1	0	0	0	0	3	1	2	6	4	12	5	0	2	0	0	4	5	5
CASRDTEVFF	NA	TRBJ1-1*00(225)	TRBV13-1*00(1059.8)	no	0	0	0	0	1	0	0	0	1	0	0	0	0	2	0	2	1	7	4	4	3	1	0	0	0	1	3	4
CASGDEQYF	NA	TRBJ2-7*00(206)	TRBV13-2*00(1414.3)	yes	7	1	10	3	5	12	9	7	7	4	4	3	10	6	0	1	3	2	5	1	3	0	6	0	0	1	0	3
CASSDAGLGGFSSYEQYF	TRBD2*00(55)	TRBJ2-7*00(245)	TRBV13-1*00(1474.7)	no	0	0	0	0	0	0	0	0	0	0	0	0	0	0	0	0	0	0	3	0	0	0	0	0	0	0	0	0
CASSDAGQ_GNYAEQFF	TRBD1*00(50)	TRBJ2-1*00(244.7)	TRBV13-1*00(1495.7)	no	0	0	0	0	0	0	0	0	0	0	0	0	0	0	0	0	0	0	3	0	0	0	0	0	0	0	0	0
CASSRLGGANTGQLYF	TRBD2*00(40)	TRBJ2-2*00(260)	TRBV17*00(1443.5)	no	0	0	0	0	0	0	0	0	0	0	0	0	0	0	0	2	0	0	3	1	0	0	0	0	0	0	0	1
CAWSQPDWGGQNTLYF	TRBD2*00(65)	TRBJ2-4*00(224.7)	TRBV31*00(883.3)	no	0	0	0	0	0	0	0	0	0	0	0	0	0	0	0	0	0	0	3	0	0	0	0	0	0	0	0	0
CASSPGLGGFQDTQYF	TRBD2*00(75)	TRBJ2-5*00(229.7)	TRBV12-1*00(754.7)	no	0	0	0	0	0	0	0	0	0	0	0	0	0	0	0	0	0	0	3	1	0	0	0	0	0	0	0	0
CASSRDWGANYAEQFF	TRBD2*00(65)	TRBJ2-1*00(245)	TRBV15*00(1457)	no	0	0	0	0	0	0	1	0	0	0	0	2	0	0	0	0	0	0	4	0	0	0	2	0	0	0	0	0
CASSDVGGTSAETLYF	TRBD2*00(35)	TRBJ2-3*00(260)	TRBV13-1*00(1459.3)	no	0	0	0	0	0	0	0	0	0	0	0	0	0	0	0	1	0	0	3	0	0	0	0	0	0	0	0	0
CASSDARDRATGQLYF	TRBD1*00(50)	TRBJ2-2*00(235)	TRBV13-3*00(1499.3)	no	0	0	0	0	0	0	0	0	0	0	0	0	0	0	0	0	0	0	3	0	0	0	0	0	0	0	0	0
CASSDDRDRGNQAPLF	TRBD1*00(60)	TRBJ1-5*00(197.7)	TRBV13-1*00(1379.3)	no	0	0	0	0	0	0	0	0	0	0	0	0	0	0	0	0	0	0	3	0	0	0	0	0	0	0	0	0
CASSDGLGGLAETLYF	TRBD2*00(55)	TRBJ2-3*00(235)	TRBV13-1*00(1404)	no	0	0	0	0	0	0	0	0	0	0	0	0	0	0	0	0	0	0	3	0	0	0	0	0	0	0	0	0
CASSEGTGVSQNTLYF	TRBD2*00(50)	TRBJ2-4*00(244.7)	TRBV13-1*00(1496.7)	no	0	0	0	0	0	0	0	0	0	0	0	0	0	0	0	0	0	0	3	0	0	0	0	0	0	0	0	0
CASSPRQGISNERLFF	TRBD1*00(40)	TRBJ1-4*00(254.7)	TRBV4*00(1334)	no	0	0	0	0	0	0	0	0	0	0	0	0	0	0	0	1	0	0	3	0	0	0	0	0	0	0	0	0
CASSPGTGGVYAEQFF	TRBD2*00(80)	TRBJ2-1*00(229.7)	TRBV19*00(656)	no	0	0	0	0	0	0	0	0	0	0	0	0	0	0	0	2	1	0	3	1	0	0	0	0	0	0	0	0
CASSPDWGGNYAEQFF	TRBD2*00(55)	TRBJ2-1*00(245)	TRBV3*00(482.7),TRBV13-3*00(481.7),TRBV15*00(481.3)	no	0	1	1	0	2	1	3	0	0	0	0	0	1	0	4	1	2	3	4	11	0	0	2	0	0	2	0	5
CASSLGLGASQNTLYF	TRBD2*00(45)	TRBJ2-4*00(255)	TRBV16*00(1415)	no	0	0	1	0	0	1	2	0	0	0	0	0	0	1	1	0	2	0	3	0	1	0	0	0	1	0	0	2
CASSLIREGYTEVFF	TRBD1*00(25)	TRBJ1-1*00(225)	TRBV29*00(1464)	yes	0	0	0	0	0	0	0	0	0	0	0	0	0	0	0	0	0	0	3	0	0	0	0	0	0	0	0	0
CASSPGQISNERLFF	TRBD1*00(30)	TRBJ1-4*00(260)	TRBV29*00(1454)	yes	4	1	2	2	2	1	2	0	2	1	0	6	2	1	0	5	5	5	5	5	7	0	3	1	2	0	0	6
CAWSLQGENTGQLYF	TRBD1*00(40)	TRBJ2-2*00(250)	TRBV31*00(878)	no	0	0	0	0	0	0	0	0	0	0	0	0	0	0	0	0	0	0	3	0	0	0	0	0	0	0	0	0
CAWSPRDRNTGQLYF	TRBD1*00(35)	TRBJ2-2*00(250)	TRBV31*00(584.3)	no	0	0	0	0	0	0	0	0	0	0	0	0	0	0	0	0	0	0	3	0	0	0	0	0	0	0	0	0
CASSLDWGNYAEQFF	TRBD2*00(35)	TRBJ2-1*00(239.7)	TRBV12-1*00(983.3)	no	0	4	3	4	4	4	7	4	0	0	0	1	4	3	8	6	7	9	8	10	7	0	5	4	0	6	3	4
CASSRTGGGGNTLYF	TRBD1*00(50)	TRBJ1-3*00(235)	TRBV12-1*00(1399)	no	0	0	0	0	0	0	0	0	0	0	0	0	0	0	0	0	0	0	3	0	0	0	0	0	0	0	0	0
CASSLTGGVYAEQFF	TRBD2*00(50)	TRBJ2-1*00(235)	TRBV12-1*00(1443.7)	no	0	0	0	0	0	0	0	0	0	0	0	0	0	0	1	0	0	0	3	1	1	0	1	0	0	0	0	0
CASGARLGSQNTLYF	TRBD2*00(35)	TRBJ2-4*00(250)	TRBV13-2*00(1269.5)	yes	0	0	1	0	0	0	0	0	0	0	0	0	0	0	0	0	0	0	3	1	1	0	0	0	0	0	0	0
CASGDSQGANTEVFF	TRBD1*00(30)	TRBJ1-1*00(245)	TRBV13-2*00(1465)	yes	0	0	0	0	0	0	0	0	0	0	0	0	0	0	0	0	0	0	3	0	0	0	0	0	0	0	0	0
CASGDRDRGAETLYF	TRBD1*00(50)	TRBJ2-3*00(240)	TRBV13-2*00(1449)	yes	0	0	0	0	0	0	0	0	0	0	0	0	0	0	0	0	0	0	4	3	1	0	0	0	0	0	0	0
CASGDAGGWAETLYF	TRBD2*00(35)	TRBJ2-3*00(224.7)	TRBV13-2*00(1453.7)	yes	0	0	0	0	0	0	0	0	0	0	0	0	0	0	0	0	0	0	3	0	1	0	0	0	0	0	0	0
CASGDAGGARDTQYF	TRBD2*00(55)	TRBJ2-5*00(215)	TRBV13-2*00(1459)	yes	1	1	0	0	1	1	0	0	0	2	0	0	2	0	0	0	0	2	5	1	0	0	0	0	1	0	0	0
CASGDAGGGAETLYF	TRBD2*00(40)	TRBJ2-3*00(222)	TRBV13-2*00(1459)	yes	0	0	4	2	3	0	1	8	2	1	0	0	3	0	11	3	7	3	8	10	6	0	0	3	0	1	0	1
CASGDAGGDYAEQFF	TRBD2*00(40)	TRBJ2-1*00(240)	TRBV13-2*00(1218.7)	yes	0	0	0	0	0	2	2	1	1	0	0	0	0	1	1	0	0	0	5	1	0	0	0	0	0	5	1	1
CASGDAGGSQNTLYF	TRBD2*00(35)	TRBJ2-4*00(245)	TRBV13-2*00(1372.3)	yes	3	1	3	2	1	2	3	19	2	2	4	18	2	1	4	1	1	1	9	3	4	2	1	0	0	3	0	1
CASGDALGGLGQLYF	TRBD2*00(50)	TRBJ2-2*00(220)	TRBV13-2*00(1432.7)	yes	0	0	0	0	0	0	0	0	0	0	0	0	0	0	0	0	0	0	3	0	0	0	0	0	0	0	0	0
CASGDAGTANSDYTF	TRBD1*00(35),TRBD2*00(30)	TRBJ1-2*00(245)	TRBV13-2*00(1418)	yes	0	0	1	0	1	0	0	0	0	0	1	0	0	0	1	0	1	2	3	3	5	0	0	0	0	2	0	1
CASGDALGNYAEQFF	TRBD2*00(30)	TRBJ2-1*00(239.7)	TRBV13-2*00(1368.3)	yes	2	0	2	1	0	1	0	11	5	2	0	1	1	0	0	0	0	0	5	4	0	0	0	0	5	0	1	0
CASGDAGGNYAEQFF	TRBD2*00(30)	TRBJ2-1*00(245)	TRBV13-2*00(1408)	yes	3	1	1	9	3	1	1	3	4	2	0	8	4	1	4	4	5	1	8	5	3	1	0	3	0	4	1	0
CASGDAGASAETLYF	NA	TRBJ2-3*00(255)	TRBV13-2*00(1176)	yes	1	0	0	0	0	3	5	0	4	0	0	0	2	0	0	0	0	0	4	1	1	0	0	1	0	3	2	0
CASGDARGAAETLYF	TRBD2*00(40),TRBD1*00(35)	TRBJ2-3*00(230)	TRBV13-2*00(1975)	yes	0	0	0	0	0	0	0	0	1	0	0	0	0	0	0	0	0	0	3	0	0	0	0	0	0	0	0	0
CASGDGTGGYAEQFF	TRBD1*00(50)	TRBJ2-1*00(235)	TRBV13-2*00(1404.7)	yes	0	0	1	0	5	0	0	0	5	1	0	5	2	0	0	1	1	1	6	2	2	0	1	0	1	1	0	2
CASGDWGASAETLYF	TRBD2*00(40)	TRBJ2-3*00(255)	TRBV13-2*00(1420)	yes	0	0	0	0	1	0	0	0	0	0	1	0	0	0	0	1	0	0	3	0	0	0	0	0	0	0	1	0
CASGGGTGVGNTLYF	TRBD1*00(50)	TRBJ1-3*00(219)	TRBV13-2*00(1357)	yes	0	0	0	0	0	1	0	0	0	0	0	0	0	0	0	0	0	0	3	0	0	0	0	0	0	0	0	0
CASGDWGGSAETLYF	TRBD2*00(60)	TRBJ2-3*00(250)	TRBV13-2*00(1344)	yes	1	0	0	0	1	2	0	1	0	0	0	0	0	2	0	2	0	3	6	3	1	0	1	0	2	0	0	4
CASIDWGGDQNTLYF	TRBD2*00(65)	TRBJ2-4*00(235)	TRBV19*00(965)	no	0	0	0	0	0	0	0	0	0	0	0	0	0	0	0	0	0	0	3	0	0	0	0	0	0	0	0	0
CASTRTGDPNTEVFF	TRBD1*00(45)	TRBJ1-1*00(240)	TRBV15*00(1257.7)	no	0	0	0	0	0	0	0	0	0	0	0	0	0	0	0	0	0	0	3	0	0	0	0	0	0	0	0	0
CASSFRGASQNTLYF	TRBD2*00(35),TRBD1*00(30)	TRBJ2-4*00(245)	TRBV15*00(1179.7)	no	0	0	1	0	0	0	0	0	0	0	0	0	0	0	0	0	0	0	3	0	0	0	0	0	0	0	0	0
CASSSGTGNTGQLYF	TRBD1*00(55)	TRBJ2-2*00(245)	TRBV13-3*00(956)	no	0	0	1	0	0	0	0	0	0	0	0	0	0	0	2	0	1	3	3	2	0	2	2	0	0	0	0	0
CASSPGTTSAETLYF	TRBD1*00(50),TRBD2*00(45)	TRBJ2-3*00(260)	TRBV4*00(1311)	no	2	0	5	0	0	0	2	0	0	0	0	2	0	2	1	0	1	2	3	6	2	1	1	2	0	1	2	2
CASSARTGAYAEQFF	TRBD2*00(45)	TRBJ2-1*00(224.3)	TRBV13-1*00(1332.3)	no	0	0	0	0	0	0	0	0	0	0	0	0	0	0	0	0	0	0	3	0	0	0	0	0	0	0	0	0
CASSGDWGVYAEQFF	TRBD2*00(60)	TRBJ2-1*00(235)	TRBV13-3*00(1378)	no	0	0	0	0	0	0	0	0	0	0	0	0	0	0	1	0	0	1	3	0	0	0	0	0	0	0	0	0
CASSGDNSYNSPLYF	TRBD1*00(25),TRBD2*00(25)	TRBJ1-6*00(275)	TRBV13-1*00(970)	no	0	0	0	0	1	1	0	0	0	0	0	0	0	0	0	0	0	0	3	0	0	0	0	0	0	0	0	0
CASSGTGGSAETLYF	TRBD2*00(50)	TRBJ2-3*00(250)	TRBV13-3*00(835.3),TRBV13-1*00(766)	no	0	0	0	0	1	0	1	0	2	4	0	6	1	0	2	1	3	4	5	6	2	4	3	0	2	2	0	2
CASSGTGGNTGQLYF	TRBD2*00(50)	TRBJ2-2*00(244.7)	TRBV13-1*00(1035)	no	2	0	2	1	1	3	1	5	0	2	0	3	2	1	2	1	1	2	4	2	1	1	0	0	0	2	0	3
CASSGTGGYNSPLYF	TRBD1*00(50)	TRBJ1-6*00(250)	TRBV13-1*00(1447)	no	0	0	0	0	0	0	0	1	0	0	0	0	0	0	0	0	5	0	3	6	1	2	1	0	0	2	0	2
CASSGTGGGAETLYF	TRBD1*00(65)	TRBJ2-3*00(240)	TRBV26*00(971.3)	no	1	0	4	0	0	0	1	0	14	0	0	0	1	0	0	0	0	1	3	3	1	0	0	0	0	0	0	0
CASSDSGQSNERLFF	TRBD1*00(30)	TRBJ1-4*00(245)	TRBV13-1*00(1361)	no	0	0	0	0	0	0	0	0	0	1	0	0	0	0	0	0	0	0	3	0	0	0	0	0	0	0	0	0
CASSDWATSAETLYF	NA	TRBJ2-3*00(260)	TRBV13-3*00(1448.5)	no	0	0	0	0	0	0	0	0	0	0	0	0	0	0	0	0	0	0	3	0	0	0	1	0	0	0	0	0
CASSDLGDSQNTLYF	TRBD2*00(35)	TRBJ2-4*00(250)	TRBV13-3*00(1425)	no	0	1	0	0	0	0	0	0	0	0	0	0	0	0	0	0	0	0	3	1	2	0	0	0	0	0	0	0
CASSDQDINYAEQFF	TRBD1*00(25)	TRBJ2-1*00(245)	TRBV13-3*00(1347.7)	no	0	0	0	0	0	0	0	0	0	0	0	0	0	0	0	0	0	0	3	0	0	0	0	0	0	0	0	0
CASSDQLGSQNTLYF	TRBD2*00(35)	TRBJ2-4*00(245)	TRBV13-1*00(1459.7)	no	0	0	0	0	0	0	0	0	0	0	0	0	0	0	0	0	0	0	3	0	0	0	0	0	0	0	0	0
CASSDVGGNQDTQYF	TRBD1*00(25),TRBD2*00(25)	TRBJ2-5*00(239.3)	TRBV13-1*00(1443.3)	no	0	0	0	0	0	1	1	0	0	0	0	0	0	0	2	0	0	0	5	1	0	0	0	0	0	0	0	0
CASSDVSGANTEVFF	NA	TRBJ1-1*00(250)	TRBV13-1*00(1416.7)	no	0	0	0	0	0	0	0	0	0	0	0	0	0	0	0	0	0	0	5	0	0	0	0	0	0	0	0	0
CASSDAGGVSYEQYF	TRBD2*00(40)	TRBJ2-7*00(235)	TRBV13-1*00(1475)	no	0	0	0	0	0	0	1	0	0	0	0	0	0	0	0	0	0	0	3	0	0	0	0	0	0	0	0	0
CASSDAGGGAETLYF	TRBD2*00(40)	TRBJ2-3*00(234.7)	TRBV13-1*00(962)	no	5	1	1	2	2	3	1	1	0	0	0	1	9	3	0	0	2	0	6	6	2	0	0	2	1	3	0	1
CASSDAPTGRDTLYF	TRBD1*00(35)	TRBJ2-4*00(210)	TRBV13-1*00(1443)	no	0	0	0	0	0	0	0	0	0	0	0	0	0	0	0	0	0	0	3	0	0	0	0	0	0	0	0	0
CASSDAQVNYAEQFF	NA	TRBJ2-1*00(245)	TRBV13-1*00(1459)	no	0	0	0	0	0	0	0	0	0	0	0	0	0	0	0	0	0	0	3	0	0	0	0	0	0	0	0	0
CASSDAGTGNSDYTF	TRBD1*00(50)	TRBJ1-2*00(230)	TRBV13-1*00(713.5)	no	1	0	2	0	0	1	0	0	0	0	0	0	0	0	0	0	1	0	3	2	0	1	0	0	0	2	0	0
CASSDAGFSNERLFF	NA	TRBJ1-4*00(255)	TRBV13-1*00(1443)	no	0	0	0	0	1	1	0	0	0	0	0	0	0	1	0	0	0	2	3	0	0	0	0	0	0	0	0	3
CASSDAGHYNSPLYF	TRBD1*00(30)	TRBJ1-6*00(250)	TRBV13-1*00(1448.3)	no	0	0	0	0	0	0	0	0	0	0	0	0	0	0	0	0	0	0	3	0	0	0	0	0	0	0	0	0
CASSDAGVSAETLYF	NA	TRBJ2-3*00(250)	TRBV13-3*00(1436)	no	0	0	0	0	0	0	0	1	1	0	0	0	0	0	0	0	2	0	4	3	0	0	0	0	0	2	0	0
CASSDAGGHYAEQFF	TRBD1*00(25),TRBD2*00(25)	TRBJ2-1*00(240)	TRBV13-1*00(1464)	no	1	0	0	0	1	0	0	0	0	0	0	0	0	0	0	0	0	0	3	0	0	0	0	0	0	0	0	0
CASSDAGGHNTEVFF	TRBD1*00(30)	TRBJ1-1*00(230)	TRBV13-1*00(1469.3)	no	0	0	0	0	0	0	0	0	0	0	0	0	0	0	0	0	0	0	3	0	0	0	0	0	0	0	0	0
CASSDGQGANTEVFF	TRBD1*00(25)	TRBJ1-1*00(250)	TRBV13-1*00(1470)	no	0	0	0	0	0	0	0	0	0	0	0	0	0	0	1	0	1	1	4	1	3	0	0	0	0	0	0	0
CASSDGGVSGNTLYF	TRBD2*00(30)	TRBJ1-3*00(239.3)	TRBV13-3*00(1347.3)	no	0	0	0	0	0	0	0	0	0	0	0	0	0	0	0	0	0	0	3	0	0	0	0	0	0	0	0	0
CASSDGDRANSDYTF	TRBD1*00(40)	TRBJ1-2*00(245)	TRBV13-1*00(1459.3)	no	0	0	0	0	0	0	0	0	0	0	0	0	0	0	0	0	0	0	3	0	0	0	0	0	0	0	0	0
CASSDDRVANTEVFF	TRBD1*00(30)	TRBJ1-1*00(242)	TRBV13-1*00(1398)	no	0	0	0	0	0	0	0	0	0	0	0	0	0	0	0	0	0	0	3	0	0	0	0	0	0	0	0	0
CASSDDRGNQDTQYF	TRBD1*00(35)	TRBJ2-5*00(250)	TRBV13-1*00(1470)	no	0	0	0	0	0	0	0	0	0	0	0	0	0	0	0	0	0	0	3	0	0	0	0	0	0	0	0	0
CASSDEHFSNERLFF	NA	TRBJ1-4*00(255)	TRBV13-1*00(1459.3)	no	0	0	0	0	0	0	0	0	0	0	0	0	0	0	0	0	0	0	3	0	0	0	0	0	0	0	0	0
CASSDTGRGAETLYF	TRBD1*00(30)	TRBJ2-3*00(240)	TRBV13-1*00(1420.7)	no	0	0	0	0	0	1	0	0	0	0	0	0	0	0	0	0	0	0	3	0	0	0	0	0	0	0	0	0
CASSDWGASSYEQYF	TRBD2*00(40)	TRBJ2-7*00(234)	TRBV13-3*00(1460)	no	0	0	0	0	0	0	0	0	0	0	0	0	0	0	1	1	0	0	3	0	0	0	0	0	1	0	0	0
CASSDWGGNQDTQYF	TRBD2*00(45)	TRBJ2-5*00(250)	TRBV13-1*00(861.3)	no	0	1	0	1	0	0	0	0	1	0	0	0	1	0	0	2	2	2	3	0	0	0	0	0	0	2	0	2
CASSDWGGNYAEQFF	TRBD2*00(45)	TRBJ2-1*00(202.3)	TRBV13-1*00(968)	no	2	0	2	0	3	0	1	1	3	2	2	2	1	1	2	1	3	7	5	1	4	0	2	0	0	1	0	2
CASSDPDSSQNTLYF	TRBD1*00(25)	TRBJ2-4*00(250)	TRBV13-3*00(1512)	no	0	0	0	0	0	0	0	0	0	1	0	0	0	0	0	0	0	0	3	0	0	0	0	0	0	0	0	0
CASSDTGWDNQAPLF	TRBD1*00(30)	TRBJ1-5*00(224)	TRBV13-1*00(1390.7)	no	0	0	0	0	0	0	0	0	0	0	0	0	0	0	0	0	0	0	3	0	0	0	0	0	0	0	0	0
CASSDTGGSNERLFF	TRBD1*00(45)	TRBJ1-4*00(245)	TRBV13-1*00(1436)	no	0	0	0	0	0	0	0	0	0	0	0	0	0	0	0	0	1	0	4	0	0	0	0	0	0	0	0	0
CASSERQGENSDYTF	TRBD1*00(45)	TRBJ1-2*00(229.7)	TRBV13-1*00(1364)	no	0	0	0	0	0	0	0	0	0	0	0	0	0	0	0	0	0	0	3	0	0	0	0	0	0	0	0	0
CASSEGVFNYAEQFF	TRBD1*00(25),TRBD2*00(25)	TRBJ2-1*00(245)	TRBV13-3*00(1460)	no	0	0	0	0	0	0	0	0	0	0	0	0	0	0	0	0	0	0	3	0	0	0	0	0	0	0	0	0
CASSEGTGGYAEQFF	TRBD1*00(55)	TRBJ2-1*00(235)	TRBV13-1*00(1460)	no	0	10	0	1	0	2	1	5	1	1	0	1	0	0	0	0	0	2	6	1	4	0	0	0	0	1	0	0
CASSETGGSAETLYF	TRBD2*00(45)	TRBJ2-3*00(250)	TRBV13-3*00(976.7)	no	0	0	0	0	0	0	0	0	0	0	0	1	0	0	0	1	0	2	7	2	2	1	1	0	0	0	0	3
CASSETGGLYAEQFF	TRBD2*00(50)	TRBJ2-1*00(230)	TRBV13-1*00(1433.3)	no	0	0	0	0	0	0	0	0	0	0	0	0	0	0	0	0	0	0	4	0	0	0	0	0	0	0	0	1
CASSETGGALAEQFF	TRBD2*00(70)	TRBJ2-1*00(220)	TRBV13-1*00(1254.3)	no	0	0	0	0	0	0	0	2	0	0	0	0	1	2	0	0	0	0	3	0	0	0	0	0	0	0	0	1
CASSELGASAETLYF	TRBD2*00(40)	TRBJ2-3*00(255)	TRBV13-1*00(1460)	no	1	0	0	0	0	0	1	0	1	1	0	0	0	2	0	0	3	0	5	0	0	0	2	0	0	0	0	0
CASSIGWTSAETLYF	NA	TRBJ2-3*00(260)	TRBV19*00(933.5)	no	0	0	0	0	0	0	0	0	0	0	0	0	0	0	0	0	0	0	3	0	0	0	0	0	0	0	0	0
CASSLDRSNYAEQFF	TRBD1*00(25)	TRBJ2-1*00(242)	TRBV5*00(1455)	no	2	0	0	0	0	0	0	0	0	0	0	0	0	0	0	0	0	0	3	0	0	0	0	0	0	0	0	0
CASSPGQGANSDYTF	TRBD1*00(45)	TRBJ1-2*00(245)	TRBV4*00(1460)	no	0	0	1	0	1	0	0	0	0	0	0	0	2	0	1	3	6	0	5	4	6	0	0	0	0	1	1	2
CASSPRDSNYAEQFF	TRBD1*00(50)	TRBJ2-1*00(250)	TRBV4*00(968)	no	0	0	0	0	0	0	0	0	0	0	0	0	0	0	0	1	2	6	4	1	0	0	0	0	0	2	0	0
CASSPDWGNYAEQFF	TRBD2*00(50)	TRBJ2-1*00(245)	TRBV2*00(470.7),TRBV13-3*00(428.3)	no	12	0	2	6	1	8	2	5	1	1	1	4	8	2	2	3	3	11	7	15	10	4	5	2	9	7	3	11
CASSRTGRNNQAPLF	TRBD1*00(40)	TRBJ1-5*00(234)	TRBV4*00(1417.7)	no	0	0	0	0	0	0	0	0	0	0	0	0	0	0	0	0	0	0	3	0	0	0	0	0	0	0	0	0
CASSQGTFSSYEQYF	TRBD2*00(25)	TRBJ2-7*00(239.7)	TRBV5*00(1432.7)	no	0	0	0	0	0	0	0	0	0	0	0	0	0	0	0	0	0	0	3	0	0	0	0	0	0	0	0	0
CASSQDQDWGDEQYF	TRBD2*00(55)	TRBJ2-7*00(204.7)	TRBV5*00(1426.3)	no	0	0	0	0	0	0	0	0	0	0	0	0	0	0	0	0	0	0	3	0	0	0	0	0	0	0	0	0
CASSQDGVSNERLFF	NA	TRBJ1-4*00(255)	TRBV5*00(740)	no	1	0	0	2	1	0	0	1	1	0	0	0	0	1	0	1	1	0	3	3	1	0	1	0	0	0	0	0
CASSQDEGLYAEQFF	NA	TRBJ2-1*00(235)	TRBV5*00(1437.3)	no	0	0	0	0	0	0	0	0	0	0	0	0	0	0	0	0	0	0	3	0	0	0	0	0	0	0	0	0
CASSQDRLGEDTQYF	TRBD2*00(35)	TRBJ2-5*00(225)	TRBV5*00(1464)	no	0	0	0	0	0	0	0	0	0	0	0	0	0	0	0	1	1	0	5	0	0	0	0	0	0	0	0	1
CASSQDWGSSYEQYF	TRBD2*00(25)	TRBJ2-7*00(255)	TRBV5*00(938.3)	no	6	0	3	5	0	0	2	0	1	1	1	4	3	2	1	3	0	4	4	7	0	0	4	0	0	2	0	2
CASSQDWGNYAEQFF	TRBD2*00(35)	TRBJ2-1*00(234.3)	TRBV5*00(967.3)	no	2	4	4	3	7	3	8	1	1	3	0	4	8	5	12	9	0	8	5	8	4	0	3	1	3	2	1	4
CASSQEDRGYAEQFF	TRBD1*00(45)	TRBJ2-1*00(235)	TRBV5*00(1469.7)	no	0	0	0	0	0	0	2	5	0	0	0	0	0	0	0	0	0	0	3	0	0	0	0	0	0	0	0	0
CASRVDRGSQNTLYF	TRBD1*00(50)	TRBJ2-4*00(245)	TRBV13-1*00(1203.3)	no	0	0	0	0	0	0	0	0	0	0	0	0	0	0	0	0	0	0	3	0	0	0	0	0	0	0	0	0
CASRPGTGAQNTLYF	TRBD2*00(65)	TRBJ2-4*00(229.7)	TRBV15*00(1428)	no	0	0	0	0	0	0	0	0	0	0	0	0	0	0	0	0	0	0	3	0	0	0	0	0	0	0	0	0
CASRGTGANYAEQFF	TRBD2*00(50)	TRBJ2-1*00(242)	TRBV13-3*00(1479.5)	no	0	0	0	0	0	0	0	0	0	0	0	0	0	0	0	0	0	1	3	1	1	0	0	0	0	0	0	0
CASRDWGVSGDTQYF	TRBD2*00(50)	TRBJ2-5*00(220)	TRBV13-1*00(1370.3)	no	0	0	0	0	0	0	0	0	0	0	0	0	0	0	0	0	0	0	3	0	0	0	0	0	0	0	0	0
CASNDRGVSNERLFF	TRBD1*00(40)	TRBJ1-4*00(255)	TRBV13-3*00(1346)	no	0	0	0	0	0	1	0	0	0	0	0	0	0	0	0	0	0	0	3	0	0	0	0	0	0	0	0	0
CASSPLGGPQDTQYF	TRBD2*00(40)	TRBJ2-5*00(219)	TRBV16*00(1237)	no	0	0	0	0	0	0	0	0	0	0	0	0	0	0	0	0	0	0	3	0	0	0	0	0	0	0	0	0
CASSHRDTNYAEQFF	TRBD1*00(30)	TRBJ2-1*00(245)	TRBV16*00(1464.3)	no	0	0	0	0	0	0	0	0	0	0	0	0	0	0	0	0	0	0	3	0	0	0	0	0	0	0	0	0
CTCSADPGGQDTQYF	TRBD1*00(35)	TRBJ2-5*00(235)	TRBV1*00(1366.5)	no	0	0	0	1	0	0	0	0	0	0	0	0	0	0	0	0	0	0	3	0	0	0	0	0	0	0	0	0
CTCSANRASQNTLYF	TRBD1*00(30)	TRBJ2-4*00(255)	TRBV1*00(1480)	no	0	0	0	0	0	0	0	0	1	0	0	0	0	0	0	0	0	0	3	0	0	0	0	0	0	0	0	0
CASSLLG_YYAEQFF	TRBD2*00(35)	TRBJ2-1*00(232)	TRBV15*00(1638.5)	no	0	0	0	0	0	0	0	0	0	0	0	0	0	0	0	0	0	0	3	0	0	0	0	0	0	0	0	0
CASRYQGRQNTLYF	TRBD1*00(25),TRBD2*00(25)	TRBJ2-4*00(240)	TRBV29*00(1459)	yes	0	0	0	0	0	0	0	0	0	0	0	0	0	0	0	0	0	0	3	0	0	0	0	0	0	0	0	0
CASTWTASQNTLYF	TRBD1*00(30)	TRBJ2-4*00(255)	TRBV29*00(1370)	yes	0	0	0	0	0	0	0	0	0	0	0	0	0	0	0	0	0	0	3	0	0	0	0	0	0	0	0	0
CASTLQGLYAEQFF	TRBD1*00(30)	TRBJ2-1*00(230)	TRBV29*00(1460)	yes	0	0	0	0	0	0	0	0	0	0	0	0	0	0	0	0	0	0	3	0	0	0	0	0	0	0	0	0
CASSFYRGEAEQFF	TRBD1*00(35)	TRBJ2-1*00(215)	TRBV29*00(1453.3)	yes	0	0	0	0	0	0	0	0	0	0	0	0	0	0	0	0	0	0	3	0	0	0	0	0	0	0	0	0
CASSFRDRDAEQFF	TRBD1*00(55)	TRBJ2-1*00(225)	TRBV29*00(1472)	yes	0	0	0	0	0	0	0	0	0	0	0	0	0	0	0	0	0	0	3	0	0	0	0	0	0	0	0	0
CASSLSANTGQLYF	NA	TRBJ2-2*00(260)	TRBV29*00(1431)	yes	0	0	0	0	1	0	0	0	0	0	0	5	0	1	0	1	0	0	3	0	1	0	3	0	0	0	1	2
CASSLLGNYAEQFF	TRBD2*00(30)	TRBJ2-1*00(245)	TRBV29*00(1485)	yes	1	1	4	1	0	1	3	0	4	0	0	0	1	0	1	2	3	9	7	6	3	1	7	5	0	3	1	2
CASSLPDSAETLYF	NA	TRBJ2-3*00(245)	TRBV29*00(1485)	yes	0	0	0	1	0	0	0	0	0	0	0	0	0	0	1	0	0	0	4	0	0	0	0	1	0	0	0	0
CASSLGRSYAEQFF	NA	TRBJ2-1*00(235)	TRBV29*00(1458.3)	yes	0	0	0	0	0	0	0	0	0	0	0	0	0	0	0	0	0	0	3	0	0	0	0	0	0	0	0	0
CASSLGQGYAEQFF	TRBD1*00(45)	TRBJ2-1*00(224.7)	TRBV29*00(1325.3)	yes	0	0	2	0	3	1	4	0	1	0	2	1	9	0	6	3	11	5	7	4	3	0	1	0	0	2	1	3
CASSLETGKDTQYF	TRBD1*00(35)	TRBJ2-5*00(217)	TRBV29*00(1381)	yes	0	0	0	0	0	0	0	0	0	0	0	0	0	0	0	0	0	0	3	0	0	0	0	0	0	0	0	0
CASSSGTVQDTQYF	TRBD1*00(45)	TRBJ2-5*00(235)	TRBV29*00(1296.3)	yes	0	0	0	0	0	0	0	0	0	0	0	0	0	0	0	0	0	0	5	0	0	0	0	0	0	4	0	2
CASSSGTANSDYTF	TRBD1*00(40),TRBD2*00(35)	TRBJ1-2*00(245)	TRBV29*00(1475)	yes	0	0	0	0	2	3	1	15	0	0	0	3	0	1	6	3	7	12	4	5	2	1	2	0	1	4	1	3
CASSSGQYQDTQYF	TRBD1*00(40)	TRBJ2-5*00(240)	TRBV29*00(1374)	yes	0	0	0	0	0	0	0	0	0	0	0	0	0	0	0	0	0	0	3	0	0	0	0	0	0	0	0	0
CASSLGTGQNTLYF	TRBD1*00(40)	TRBJ2-4*00(240)	TRBV29*00(1422)	yes	6	1	1	4	0	0	1	0	3	1	0	0	0	0	0	2	2	1	3	3	0	0	0	0	0	0	0	0
CASSPRQIQDTQYF	TRBD1*00(25)	TRBJ2-5*00(235)	TRBV29*00(1464.7)	yes	0	0	0	0	0	0	1	0	0	0	0	0	0	0	0	0	0	0	3	0	1	0	0	0	0	1	0	0
CASSPSGGADTQYF	TRBD1*00(25),TRBD2*00(25)	TRBJ2-5*00(199)	TRBV29*00(1286)	yes	0	0	0	0	1	0	0	0	0	0	0	0	0	0	0	0	0	0	3	0	0	0	0	0	0	0	0	0
CASSPGQGNTEVFF	TRBD1*00(45)	TRBJ1-1*00(230)	TRBV29*00(1470)	yes	4	2	0	4	7	6	3	2	12	2	0	3	3	5	4	8	3	10	9	11	6	0	6	4	2	3	3	19
CASSRQLNYAEQFF	NA	TRBJ2-1*00(245)	TRBV29*00(1331)	yes	0	0	0	0	0	0	0	0	0	0	0	0	0	0	0	0	0	0	3	0	0	0	0	0	0	0	0	0
CASSQRLGGREQYF	TRBD2*00(65)	TRBJ2-7*00(205)	TRBV17*00(1455)	no	0	1	0	0	0	0	0	0	0	0	0	0	0	0	0	0	0	0	3	0	0	0	1	0	0	0	0	0
CASSGTGGQDTQYF	TRBD2*00(55)	TRBJ2-5*00(224.7)	TRBV29*00(1469.7)	yes	5	0	3	3	6	4	4	5	1	1	0	5	3	3	9	7	14	14	10	12	5	3	4	2	3	6	2	3
CASSSRGARAEQFF	TRBD2*00(40),TRBD1*00(35)	TRBJ2-1*00(215)	TRBV17*00(1445.7)	no	0	0	0	0	0	0	0	0	0	0	0	0	0	0	0	0	0	0	3	2	0	0	0	0	0	0	0	0
CASSRGLGENTLYF	TRBD2*00(55)	TRBJ2-4*00(214.3)	TRBV17*00(1348)	no	0	0	0	0	0	1	0	0	0	0	0	0	0	1	0	0	0	0	4	0	0	0	0	0	0	0	0	0
CASSRWGNYAEQFF	TRBD2*00(25)	TRBJ2-1*00(250)	TRBV17*00(1419.5)	no	0	1	0	0	0	0	1	2	0	0	0	0	0	0	0	1	1	0	3	2	1	0	0	0	0	0	0	0
CASSRGRGRAEQFF	TRBD1*00(45)	TRBJ2-1*00(220)	TRBV17*00(1443.5)	no	0	0	0	0	0	0	0	0	0	0	0	0	0	0	0	0	0	0	3	0	0	0	0	0	0	0	0	0
CASSSDRGAETLYF	TRBD1*00(35)	TRBJ2-3*00(240)	TRBV29*00(1465)	yes	1	0	0	0	0	0	0	0	0	0	0	0	0	0	0	0	1	3	3	0	0	0	0	0	0	0	1	0
CASSLGTGYAEQFF	TRBD1*00(50)	TRBJ2-1*00(230)	TRBV29*00(1454.3)	yes	2	0	0	0	1	0	2	0	2	2	0	0	1	0	8	5	12	13	7	3	8	0	0	0	0	1	0	2
CASRQGRSTGQLYF	TRBD1*00(30)	TRBJ2-2*00(229.7)	TRBV29*00(1454.3)	yes	0	0	0	0	0	0	0	0	0	0	0	0	0	0	0	0	0	0	3	0	0	0	0	0	0	0	0	0
CAWGQGGNYAEQFF	TRBD1*00(50),TRBD2*00(44)	TRBJ2-1*00(245)	TRBV31*00(1220)	no	0	0	0	0	1	0	0	0	0	0	0	0	0	0	0	0	0	0	3	0	0	0	0	0	0	0	0	0
CAWSPGDWEDTQYF	TRBD2*00(30)	TRBJ2-5*00(225)	TRBV31*00(1396)	no	0	0	0	0	0	0	0	0	0	0	0	0	0	0	0	0	0	0	3	0	0	0	0	0	0	0	0	0
CASSLVGVSYEQYF	TRBD2*00(30)	TRBJ2-7*00(235)	TRBV12-2*00(942.7)	no	0	0	0	0	0	0	0	0	0	0	0	0	1	0	0	0	0	0	3	0	0	0	0	0	0	0	0	1
CASSLGTGGYEQYF	TRBD2*00(55)	TRBJ2-7*00(215)	TRBV12-1*00(1427)	no	6	2	10	7	9	3	6	2	5	1	1	4	9	2	12	11	10	12	11	16	6	1	12	1	6	10	0	4
CASSLGLGEDTQYF	TRBD2*00(45)	TRBJ2-5*00(225)	TRBV12-1*00(1245.7)	no	0	0	2	1	1	1	1	0	0	0	0	2	1	0	1	4	0	1	5	3	3	1	2	1	1	2	0	0
CASSLDRSQNTLYF	NA	TRBJ2-4*00(234.3)	TRBV12-2*00(1377.7)	no	0	0	4	1	1	0	1	1	0	2	0	0	1	0	0	0	0	1	4	8	0	0	0	0	0	1	0	0
CASSLEGVQDTQYF	NA	TRBJ2-5*00(227)	TRBV12-2*00(1424)	no	1	0	1	0	1	1	0	0	0	0	0	0	0	0	0	0	0	0	4	3	0	0	0	0	0	1	0	1
CASSLTASQNTLYF	NA	TRBJ2-4*00(255)	TRBV12-2*00(1253)	no	4	0	3	0	3	0	0	0	0	0	1	1	5	2	0	0	3	7	9	1	3	0	0	0	0	0	0	4
CASSLTGDSYEQYF	TRBD2*00(40)	TRBJ2-7*00(235)	TRBV12-1*00(1526.3)	no	0	0	0	0	3	1	2	0	0	0	0	0	0	0	0	0	0	1	4	1	2	0	0	0	0	0	0	0
CASSLTGGYAEQFF	TRBD1*00(45)	TRBJ2-1*00(235)	TRBV12-1*00(1436)	no	4	3	8	5	3	3	4	3	2	1	0	3	4	1	5	15	12	15	6	20	5	0	6	1	3	7	0	6
CASSPRWGGYEQYF	TRBD2*00(40)	TRBJ2-7*00(220)	TRBV12-1*00(1345)	no	0	0	0	0	1	1	1	0	0	0	0	0	0	0	0	2	0	0	3	0	0	0	0	1	0	1	0	0
CASSPDNSGNTLYF	NA	TRBJ1-3*00(260)	TRBV12-1*00(1149)	no	2	0	8	1	1	4	4	0	0	0	0	1	3	3	2	4	7	2	4	12	7	0	1	1	2	2	2	9
CASSPRDRYAEQFF	TRBD1*00(35)	TRBJ2-1*00(222)	TRBV12-2*00(1311.5)	no	0	0	0	0	0	0	0	0	0	0	0	4	0	0	0	1	0	0	4	0	0	0	0	0	0	1	0	1
CASSPGLGDYEQYF	TRBD2*00(60)	TRBJ2-7*00(214.7)	TRBV12-1*00(922.3)	no	0	0	0	2	3	4	2	0	0	0	0	3	1	1	1	6	7	0	5	2	3	0	2	2	0	2	1	9
CASSPGGAPAEQFF	TRBD2*00(70)	TRBJ2-1*00(191)	TRBV12-1*00(1368.5)	no	0	0	0	0	0	0	0	0	0	0	0	0	0	0	0	0	0	0	3	1	0	0	0	0	0	1	0	0
CASASQGANTEVFF	TRBD1*00(30)	TRBJ1-1*00(245)	TRBV13-1*00(1236.3)	no	0	0	0	0	0	0	0	0	0	0	0	0	0	0	0	0	0	0	3	0	0	0	0	0	0	0	0	0
CASGGTGGYAEQFF	TRBD2*00(50)	TRBJ2-1*00(235)	TRBV13-2*00(1455)	yes	0	0	1	6	0	0	2	0	1	0	0	0	0	0	2	1	1	1	7	5	3	1	0	3	0	1	0	1
CASGDLGSSYEQYF	TRBD2*00(25)	TRBJ2-7*00(245)	TRBV13-2*00(1341)	yes	0	0	0	0	1	2	1	2	3	1	0	10	0	0	0	3	0	1	3	1	0	0	0	0	0	0	0	1
CASGDRVNYAEQFF	NA	TRBJ2-1*00(245)	TRBV13-2*00(1349.5)	yes	0	0	0	0	0	0	1	0	2	1	1	0	0	1	0	0	1	0	3	1	0	0	0	0	0	1	0	0
CASGDVGAYAEQFF	TRBD1*00(30),TRBD2*00(30)	TRBJ2-1*00(235)	TRBV13-2*00(1416.7)	yes	0	0	0	0	0	0	0	0	0	0	0	0	0	0	0	0	0	0	3	0	1	0	0	0	0	0	1	0
CASGDVGYQDTQYF	NA	TRBJ2-5*00(240)	TRBV13-2*00(1453)	yes	0	0	0	0	1	0	0	0	1	0	0	0	0	2	0	0	2	0	3	0	1	0	0	0	0	0	0	0
CASGDAGGENTLYF	TRBD2*00(40)	TRBJ2-4*00(225)	TRBV13-2*00(1568)	yes	0	0	0	2	0	0	2	2	1	0	0	0	0	0	0	1	0	0	3	1	0	0	0	0	0	0	0	1
CASGDAGGQNTLYF	TRBD1*00(25),TRBD2*00(25)	TRBJ2-4*00(240)	TRBV13-2*00(1411)	yes	3	2	9	9	8	12	9	1	2	3	1	1	4	5	4	4	3	8	5	7	3	0	1	0	0	3	2	0
CASGDASGEDTQYF	NA	TRBJ2-5*00(225)	TRBV13-2*00(1490)	yes	0	0	0	0	0	0	0	0	0	0	0	0	0	0	0	0	0	1	3	0	0	0	0	0	0	0	0	0
CASGDALGQDTQYF	TRBD2*00(25)	TRBJ2-5*00(235)	TRBV13-2*00(1480)	yes	0	0	1	0	0	0	0	3	12	0	0	2	5	3	2	2	3	8	4	0	0	1	2	0	0	0	1	0
CASGDAVSNERLFF	NA	TRBJ1-4*00(255)	TRBV13-2*00(1446.7)	yes	0	0	0	0	0	0	0	4	1	1	0	0	0	0	4	2	2	0	3	3	1	0	0	0	1	1	1	2
CASGDANWGGEQYF	TRBD2*00(55)	TRBJ2-7*00(200)	TRBV13-2*00(1292.7)	yes	0	0	0	0	0	0	0	0	0	0	0	0	1	0	0	0	0	2	3	0	0	0	0	0	0	0	0	0
CASGDGVSNERLFF	NA	TRBJ1-4*00(255)	TRBV13-2*00(1457)	yes	0	0	1	0	2	0	0	0	6	0	0	0	3	0	0	0	1	1	3	2	2	0	1	0	0	1	0	1
CASGDGANYAEQFF	NA	TRBJ2-1*00(245)	TRBV13-2*00(1430)	yes	0	0	0	0	7	1	0	1	0	0	0	0	0	0	0	0	0	1	3	0	0	0	0	0	0	3	0	0
CASGDWGGQDTQYF	TRBD2*00(45)	TRBJ2-5*00(235)	TRBV13-2*00(1328.7)	yes	2	2	7	1	0	1	1	3	4	3	0	3	4	0	6	3	2	1	3	1	9	0	3	0	1	4	0	1
CASGRDSGQNTLYF	TRBD1*00(35)	TRBJ2-4*00(240)	TRBV13-2*00(1444.7)	yes	0	0	0	0	0	0	0	0	0	0	0	0	0	0	0	0	0	0	3	0	0	0	0	0	0	0	0	0
CASTHWGSQDTQYF	TRBD2*00(40)	TRBJ2-5*00(235)	TRBV13-3*00(1424)	no	0	0	0	0	0	0	0	0	0	0	0	0	0	0	0	0	0	0	4	0	0	0	0	0	0	0	0	0
CASSSDWDSYEQYF	TRBD2*00(35)	TRBJ2-7*00(235)	TRBV13-1*00(1668.7)	no	0	0	0	0	0	0	0	0	0	0	0	0	0	0	0	0	1	0	3	0	0	0	0	0	0	0	0	0
CASSSDIANTEVFF	TRBD1*00(25)	TRBJ1-1*00(244.3)	TRBV15*00(1322.3)	no	0	0	0	0	0	0	0	0	0	0	0	0	0	0	1	0	0	0	3	0	0	0	0	0	0	0	0	1
CASSLLGVSYEQYF	TRBD2*00(30)	TRBJ2-7*00(235)	TRBV26*00(1485)	no	0	0	0	0	0	0	0	1	0	0	1	0	0	1	0	2	0	0	4	2	1	0	0	0	0	0	0	0
CASSPRRGAETLYF	NA	TRBJ2-3*00(240)	TRBV13-3*00(1420.3)	no	0	0	0	0	0	0	0	1	0	0	0	0	0	0	0	0	0	0	3	0	0	0	0	0	0	0	0	0
CASSPGTGKNTLYF	TRBD2*00(60)	TRBJ2-4*00(225)	TRBV13-3*00(1086)	no	0	0	0	0	0	0	0	0	0	0	0	0	0	0	2	2	1	0	4	0	0	1	1	0	0	0	0	3
CASSPGTGNTEVFF	TRBD1*00(60)	TRBJ1-1*00(230)	TRBV13-1*00(1003.3)	no	0	0	3	6	4	4	2	4	0	1	2	3	5	4	2	8	6	6	6	5	10	2	5	2	0	1	0	3
CASSPDRTNSDYTF	TRBD1*00(25)	TRBJ1-2*00(234.7)	TRBV13-1*00(1386)	no	0	0	0	0	0	0	0	0	0	0	0	0	0	0	0	0	1	0	3	0	0	0	0	0	0	0	0	0
CASSPGHHTGQLYF	TRBD1*00(40),TRBD2*00(35)	TRBJ2-2*00(240)	TRBV15*00(1401)	no	0	0	0	0	0	0	0	0	0	0	0	0	0	0	0	0	0	0	3	0	0	0	0	0	0	0	0	0
CASSPDSSNERLFF	TRBD1*00(30)	TRBJ1-4*00(244.7)	TRBV15*00(1250.3)	no	0	0	3	0	0	1	0	0	0	1	1	0	0	1	0	0	0	1	3	1	2	0	0	0	0	0	0	0
CASSRDKNTGQLYF	TRBD1*00(30)	TRBJ2-2*00(250)	TRBV26*00(1422)	no	3	0	0	2	0	0	1	0	1	4	0	0	0	0	3	0	0	0	4	5	3	0	2	1	0	0	0	3
CASSVGQGNSPLYF	TRBD1*00(45)	TRBJ1-6*00(235)	TRBV13-3*00(1143)	no	0	0	0	0	0	0	0	0	0	0	0	0	0	0	1	0	0	0	3	0	0	0	0	0	0	0	0	0
CASSAGDNYAEQFF	TRBD2*00(30)	TRBJ2-1*00(255)	TRBV13-1*00(1444.3)	no	0	0	0	0	0	0	0	0	0	0	0	0	0	1	0	0	0	0	3	0	0	0	0	0	0	0	0	0
CASSARGDQNTLYF	TRBD1*00(30)	TRBJ2-4*00(235)	TRBV13-3*00(1456.5)	no	0	0	0	0	0	0	0	0	0	0	0	0	0	0	0	0	0	0	3	1	0	0	0	0	0	0	0	0
CASSAGQTNTEVFF	TRBD1*00(40)	TRBJ1-1*00(240)	TRBV13-1*00(1455)	no	0	0	0	1	0	0	0	0	0	0	0	0	1	0	0	0	0	0	3	2	0	0	0	0	0	0	0	0
CASSAREGAETLYF	TRBD1*00(25),TRBD2*00(25)	TRBJ2-3*00(240)	TRBV13-1*00(1455)	no	0	0	0	0	0	0	0	0	0	0	0	0	0	0	0	0	0	0	3	0	0	0	0	0	0	0	0	0
CASSGAASQNTLYF	TRBD1*00(25),TRBD2*00(25)	TRBJ2-4*00(255)	TRBV15*00(1378)	no	0	0	0	0	0	0	0	0	0	0	0	0	0	0	0	0	0	0	3	0	0	0	0	0	0	0	0	0
CASSGGLGEDTQYF	TRBD2*00(55)	TRBJ2-5*00(225)	TRBV13-1*00(1455)	no	1	0	1	0	0	1	0	0	1	1	0	3	1	0	0	0	1	0	3	0	2	0	0	1	0	0	0	1
CASSGGQGNSDYTF	TRBD1*00(45)	TRBJ1-2*00(235)	TRBV13-1*00(1455)	no	1	0	0	0	0	1	1	0	1	2	0	0	1	0	0	0	0	0	4	0	0	0	0	0	0	0	0	1
CASSGLGGQDTQYF	TRBD2*00(55)	TRBJ2-5*00(230)	TRBV13-1*00(1367)	no	1	0	5	0	2	0	5	1	1	0	0	4	1	0	3	3	0	2	6	3	4	2	6	0	4	0	0	0
CASSDFLANTEVFF	NA	TRBJ1-1*00(245)	TRBV13-1*00(1454.3)	no	0	0	0	0	0	0	0	0	0	0	0	0	0	0	0	0	0	0	3	0	0	0	0	0	0	0	0	0
CASSDSGSQNTLYF	TRBD1*00(25),TRBD2*00(25)	TRBJ2-4*00(245)	TRBV13-1*00(1417)	no	0	0	0	0	2	0	0	0	1	0	0	0	0	0	0	2	0	1	4	0	0	0	0	0	0	0	0	0
CASSDWGGNTEVFF	TRBD2*00(40)	TRBJ1-1*00(235)	TRBV13-3*00(1377)	no	0	0	0	1	0	0	0	0	0	0	0	0	0	0	0	0	1	0	4	0	1	0	0	0	0	0	0	0
CASSDWGNYAEQFF	TRBD2*00(30)	TRBJ2-1*00(245)	TRBV13-3*00(1449)	no	4	3	5	2	4	5	7	5	8	6	0	1	2	1	13	8	13	20	14	17	16	1	4	1	6	11	1	4
CASSDWRGGSDYTF	TRBD1*00(25)	TRBJ1-2*00(220)	TRBV13-1*00(1313.7)	no	0	0	0	0	0	0	0	0	0	0	0	0	0	0	0	0	0	0	3	0	0	0	0	0	0	0	0	0
CASSDLGVQNTLYF	TRBD2*00(35)	TRBJ2-4*00(235)	TRBV13-3*00(1457)	no	0	0	0	0	0	0	1	0	1	0	0	0	0	0	0	0	0	1	3	1	1	0	0	0	0	2	0	0
CASSDLGVSYEQYF	TRBD2*00(35)	TRBJ2-7*00(235)	TRBV13-1*00(1261.3)	no	0	0	0	0	0	2	0	0	0	0	0	0	0	0	0	0	0	1	3	0	1	0	0	0	0	0	0	0
CASSDLGGYAEQFF	TRBD2*00(40)	TRBJ2-1*00(235)	TRBV13-1*00(1406.3)	no	3	0	2	0	2	2	2	1	3	4	1	1	7	3	3	5	3	5	9	8	5	0	1	0	1	9	1	4
CASSDRGDYAEQFF	NA	TRBJ2-1*00(240)	TRBV13-1*00(1438.3)	no	0	0	0	0	0	1	0	0	0	0	0	0	0	0	4	1	1	1	12	5	1	1	4	4	0	5	0	4
CASSDRGVQDTQYF	TRBD2*00(30)	TRBJ2-5*00(227)	TRBV13-1*00(1180)	no	2	0	1	0	0	0	0	0	0	0	0	0	1	0	0	2	1	0	6	0	2	2	0	0	0	0	0	0
CASSDRGAGNTLYF	TRBD2*00(30)	TRBJ1-3*00(240)	TRBV13-1*00(1457)	no	0	0	0	1	1	1	2	1	3	0	0	0	0	0	0	0	0	0	4	0	1	0	0	0	0	0	1	2
CASSDRGGSYEQYF	TRBD2*00(30)	TRBJ2-7*00(240)	TRBV13-1*00(732.5),TRBV13-3*00(732.5)	no	1	0	0	0	0	0	0	0	0	0	0	0	2	0	0	0	3	0	4	2	3	0	0	0	0	2	0	0
CASSDRDRYAEQFF	TRBD1*00(45)	TRBJ2-1*00(230)	TRBV13-1*00(1347.7)	no	3	0	1	0	0	0	1	0	0	0	0	3	0	0	0	0	2	3	3	0	0	0	0	0	0	0	0	1
CASSDVGTNSDYTF	TRBD2*00(25)	TRBJ1-2*00(240)	TRBV13-1*00(981.3)	no	0	0	0	0	0	0	0	0	0	0	0	0	0	0	0	0	0	1	3	0	0	0	0	0	0	0	0	1
CASSDVGQGAEVFF	TRBD1*00(55)	TRBJ1-1*00(194)	TRBV13-3*00(1099.3)	no	0	0	0	0	0	0	0	0	0	0	0	0	0	0	0	0	0	0	3	0	0	0	0	0	0	0	0	0
CASSDAGVYAEQFF	TRBD2*00(25)	TRBJ2-1*00(235)	TRBV13-3*00(944.3)	no	0	0	0	0	0	0	0	0	0	0	0	0	1	0	0	0	2	1	3	1	0	0	0	1	0	0	1	1
CASSDARDTGQLYF	NA	TRBJ2-2*00(240)	TRBV13-1*00(1475)	no	0	1	1	0	0	0	0	0	0	0	0	0	0	0	0	0	0	0	3	0	0	0	0	0	0	0	0	0
CASSDARGNTEVFF	NA	TRBJ1-1*00(235)	TRBV13-1*00(1464)	no	3	0	3	0	0	2	0	0	2	1	0	2	2	0	1	1	0	2	3	1	0	0	0	0	0	2	0	0
CASSDAKSQNTLYF	NA	TRBJ2-4*00(237)	TRBV13-1*00(1400)	no	0	0	0	0	0	0	0	0	0	0	0	0	0	0	0	0	0	0	3	0	0	0	0	0	0	0	0	0
CASSDAKFNERLFF	NA	TRBJ1-4*00(235)	TRBV13-3*00(1476.3)	no	0	0	0	0	0	0	0	0	0	0	0	0	0	0	0	0	0	0	3	0	0	0	0	0	0	0	0	0
CASSDGSYNSPLYF	NA	TRBJ1-6*00(265)	TRBV13-1*00(1406)	no	0	0	0	0	0	0	1	0	2	0	0	0	0	0	0	1	1	1	3	1	0	0	0	0	0	0	0	4
CASSDGGNYAEQFF	NA	TRBJ2-1*00(250)	TRBV13-3*00(941)	no	3	0	0	0	1	0	0	0	2	0	4	0	3	3	0	3	2	6	9	16	4	5	1	5	0	3	0	5
CASSDGGALAEQFF	TRBD2*00(45),TRBD1*00(40)	TRBJ2-1*00(220)	TRBV13-3*00(1278)	no	0	0	0	0	0	0	1	2	0	1	0	0	0	0	0	0	0	0	3	2	0	0	0	0	5	0	0	0
CASSDGGNQNTLYF	TRBD1*00(25),TRBD2*00(25)	TRBJ2-4*00(235)	TRBV13-1*00(1374)	no	0	0	0	0	0	0	0	0	0	0	0	0	1	0	2	0	0	0	3	1	0	0	0	0	0	0	0	0
CASSDGTGGYEQYF	TRBD2*00(50)	TRBJ2-7*00(220)	TRBV13-3*00(735),TRBV13-1*00(695)	no	1	0	5	3	3	8	2	0	0	1	0	0	3	2	5	2	5	3	12	8	4	0	2	1	3	9	1	5
CASSDGTANTEVFF	TRBD1*00(25)	TRBJ1-1*00(245)	TRBV13-1*00(1377)	no	0	2	0	1	1	0	1	0	6	0	0	3	0	0	5	1	2	10	5	8	7	0	5	0	0	3	3	2
CASSDGTGLYEQYF	TRBD1*00(40)	TRBJ2-7*00(215)	TRBV13-1*00(1469.3)	no	0	0	0	0	1	0	0	0	0	0	0	0	0	0	0	0	0	1	3	0	0	0	0	0	0	0	0	0
CASSDGTGDTEVFF	TRBD1*00(45)	TRBJ1-1*00(225)	TRBV13-3*00(1770)	no	0	0	2	2	0	0	0	0	0	0	0	0	0	0	1	0	0	0	3	0	1	0	0	0	2	0	1	0
CASSDGTGNSDYTF	TRBD1*00(40)	TRBJ1-2*00(224.7)	TRBV13-1*00(950)	no	0	0	0	0	0	1	0	0	0	0	0	0	1	0	1	2	0	1	4	3	2	0	1	0	0	0	0	0
CASSDGTGNTEVFF	TRBD1*00(40)	TRBJ1-1*00(230)	TRBV13-1*00(1425.7)	no	1	0	0	0	0	0	0	0	0	2	0	0	0	0	0	0	3	5	4	1	0	0	5	0	0	4	0	2
CASSDGRGPDTQYF	TRBD1*00(30),TRBD2*00(30)	TRBJ2-5*00(212)	TRBV13-1*00(1430)	no	1	1	0	0	0	0	1	0	0	0	0	0	0	0	0	0	0	0	3	0	0	0	0	0	0	0	0	0
CASSDDRSSYEQYF	NA	TRBJ2-7*00(260)	TRBV13-3*00(1446)	no	0	0	0	0	0	0	1	0	1	0	0	0	0	0	0	0	1	0	5	2	2	0	0	0	0	0	0	0
CASSDESSGNTLYF	NA	TRBJ1-3*00(244.7)	TRBV13-3*00(1395.3)	no	0	0	0	0	0	0	0	0	0	0	0	0	0	0	0	0	0	0	3	0	0	0	0	0	0	0	0	0
CASSDTGGYAEQFF	TRBD2*00(45)	TRBJ2-1*00(230)	TRBV13-3*00(976.7)	no	0	1	0	0	0	0	0	0	0	0	0	1	0	1	1	0	0	2	5	7	0	0	2	2	1	1	1	2
CASSDTGANTEVFF	TRBD1*00(30)	TRBJ1-1*00(239.7)	TRBV13-1*00(912.7)	no	0	0	0	0	0	0	0	1	0	0	0	0	0	0	0	3	0	0	3	2	1	0	0	0	0	2	0	2
CASSDTGGQDTQYF	TRBD1*00(40)	TRBJ2-5*00(235)	TRBV13-3*00(944.7)	no	2	1	1	1	4	3	0	2	0	0	0	0	3	0	6	5	0	9	9	5	6	2	1	0	0	4	0	4
CASSDRSDQDTQYF	NA	TRBJ2-5*00(240)	TRBV13-1*00(1435)	no	0	0	0	0	0	0	0	0	0	0	0	0	0	0	0	0	0	0	3	1	0	0	0	0	0	0	0	0
CASSDRGSYAEQFF	NA	TRBJ2-1*00(230)	TRBV13-1*00(1465)	no	0	0	0	0	0	0	0	0	0	1	0	0	0	0	0	0	0	0	3	0	0	1	0	0	0	0	0	0
CASSDWGGQNTLYF	TRBD2*00(45)	TRBJ2-4*00(230)	TRBV13-1*00(1454.7)	no	2	1	2	3	0	2	3	0	3	2	0	0	1	4	4	1	3	3	4	5	3	2	3	1	0	0	0	1
CASSDWGSQDTQYF	TRBD2*00(35)	TRBJ2-5*00(235)	TRBV13-3*00(1396)	no	0	0	0	1	0	0	0	0	0	0	0	0	0	0	1	2	0	1	3	1	1	0	0	0	0	0	0	1
CASSDRGYYAEQFF	TRBD1*00(25),TRBD2*00(25)	TRBJ2-1*00(240)	TRBV13-3*00(1402)	no	0	0	0	0	0	0	0	0	0	0	0	0	0	0	1	2	2	3	4	0	0	0	0	0	0	0	0	1
CASSDRGNYAEQFF	TRBD1*00(30)	TRBJ2-1*00(239.7)	TRBV13-1*00(1113.7)	no	2	0	1	0	4	0	0	0	8	0	0	1	0	2	6	0	18	9	4	4	11	4	2	1	0	1	2	7
CASSDRDGAETLYF	TRBD1*00(25)	TRBJ2-3*00(240)	TRBV13-1*00(909.3)	no	0	0	1	0	0	1	0	0	0	0	0	0	1	0	1	0	0	0	3	1	0	0	0	0	0	0	0	0
CASSEGQNYAEQFF	TRBD1*00(35)	TRBJ2-1*00(245)	TRBV13-1*00(1417.3)	no	0	0	1	0	2	0	2	3	6	0	0	0	1	0	0	0	0	1	5	2	1	0	0	0	6	2	1	0
CASSETGAYAEQFF	TRBD1*00(40)	TRBJ2-1*00(235)	TRBV13-3*00(1454)	no	0	0	0	0	0	0	0	0	0	0	0	0	1	0	0	0	0	0	3	0	0	0	2	0	0	0	0	1
CASSEGTGDTEVFF	TRBD1*00(50)	TRBJ1-1*00(219.7)	TRBV13-1*00(1444)	no	0	0	0	0	0	1	0	0	0	0	0	0	0	1	0	1	0	2	4	1	2	0	0	0	0	0	0	0
CASSEGGEVTEVFF	TRBD1*00(25)	TRBJ1-1*00(215)	TRBV13-1*00(1460)	no	0	0	0	0	0	0	0	0	0	0	0	0	0	0	0	0	0	0	3	0	0	0	0	0	0	0	0	0
CASSETRDRDTLYF	TRBD1*00(25)	TRBJ2-4*00(210)	TRBV13-1*00(1460)	no	0	0	0	0	0	0	0	0	0	0	0	0	0	0	0	0	0	0	3	0	0	0	0	0	0	0	0	0
CASSETDNYAEQFF	NA	TRBJ2-1*00(249.7)	TRBV13-3*00(1491.3)	no	0	0	0	0	0	0	0	0	0	0	0	0	0	0	1	1	0	0	3	0	0	0	0	0	0	1	0	0
CASSEKTGDTEVFF	TRBD1*00(40)	TRBJ1-1*00(225)	TRBV13-1*00(1438.7)	no	0	0	0	0	0	0	0	0	0	0	0	0	0	0	0	0	0	0	3	0	0	0	0	0	0	0	0	0
CASSMGKNTGQLYF	NA	TRBJ2-2*00(250)	TRBV19*00(999)	no	0	0	0	0	0	0	0	0	0	0	0	0	0	0	0	0	0	0	3	0	0	0	0	0	0	0	0	0
CASSMGGRATEVFF	TRBD2*00(50)	TRBJ1-1*00(220)	TRBV19*00(965)	no	0	0	0	0	0	0	0	0	0	0	0	0	0	0	0	0	0	0	3	0	0	0	0	0	0	0	0	0
CASSMGGRAETLYF	TRBD2*00(45)	TRBJ2-3*00(230)	TRBV19*00(1068.3)	no	0	0	0	0	0	0	0	0	0	0	0	0	0	0	0	0	0	1	3	2	0	0	0	0	0	0	0	0
CASSMRAGYAEQFF	TRBD1*00(25),TRBD2*00(25)	TRBJ2-1*00(235)	TRBV13-1*00(1386)	no	0	0	0	0	0	0	0	0	0	0	0	0	0	0	0	0	0	0	3	0	0	0	0	0	0	0	0	0
CASSIANREDTQYF	TRBD1*00(30)	TRBJ2-5*00(225)	TRBV19*00(985)	no	0	0	0	0	0	0	0	0	0	0	0	0	0	0	0	0	0	0	3	0	0	0	0	0	0	0	0	0
CASSTGTGGGEQYF	TRBD1*00(65)	TRBJ2-7*00(205)	TRBV19*00(1010)	no	0	0	0	0	0	0	1	0	0	0	0	0	0	0	0	1	0	0	3	0	0	0	0	0	0	0	0	0
CASSSGLGENTLYF	TRBD2*00(60)	TRBJ2-4*00(219.7)	TRBV3*00(968.7)	no	0	0	1	0	0	0	1	1	0	0	0	0	0	0	0	4	1	1	5	1	1	0	0	0	0	1	0	0
CASSWDTNYAEQFF	TRBD1*00(30)	TRBJ2-1*00(234.3)	TRBV4*00(1390.3)	no	0	0	2	0	0	0	0	0	1	0	0	0	0	0	0	0	0	0	5	1	0	0	0	0	0	0	0	0
CASSLDWGEDTQYF	TRBD2*00(50)	TRBJ2-5*00(225)	TRBV5*00(719.5)	no	0	1	0	1	0	0	0	0	0	0	0	3	1	2	1	2	2	2	6	7	5	0	0	2	0	6	1	4
CASSPGGARDTQYF	TRBD2*00(60)	TRBJ2-5*00(215)	TRBV13-1*00(722.5),TRBV13-3*00(674.5)	no	1	0	0	3	0	1	0	0	0	1	0	0	0	1	0	1	0	0	4	5	0	0	1	0	0	0	0	1
CASSPGLGVYEQYF	TRBD2*00(70)	TRBJ2-7*00(214.7)	TRBV15*00(460),TRBV5*00(458.3)	no	0	1	4	1	3	3	6	0	0	0	1	1	2	2	1	1	1	5	6	2	6	0	2	0	1	6	0	2
CASSPGQRNTEVFF	TRBD1*00(50)	TRBJ1-1*00(235)	TRBV14*00(1485)	no	0	0	0	0	0	0	0	0	0	0	0	0	0	0	0	1	0	0	3	0	0	0	0	0	0	0	0	0
CASSRDWGKDTQYF	TRBD2*00(55)	TRBJ2-5*00(225)	TRBV5*00(911.3)	no	1	1	1	0	2	0	0	0	3	0	2	0	0	0	0	0	0	1	4	1	3	0	0	3	0	0	0	1
CASSRDRANERLFF	TRBD1*00(55)	TRBJ1-4*00(232)	TRBV15*00(1372)	no	0	0	0	1	0	0	1	0	0	0	0	0	1	0	3	2	3	0	3	4	2	0	1	0	3	0	0	2
CASSRDRNTGQLYF	TRBD1*00(45)	TRBJ2-2*00(250)	TRBV15*00(1145)	no	3	2	2	2	4	4	5	3	0	0	0	2	2	1	7	3	6	6	4	6	6	1	2	3	0	0	1	0
CASSRDNSGNTLYF	TRBD1*00(25),TRBD2*00(25)	TRBJ1-3*00(260)	TRBV5*00(485),TRBV13-3*00(481.7)	no	2	2	1	5	4	4	4	2	5	0	0	4	8	0	4	1	4	3	4	5	2	0	1	0	0	1	1	0
CASSQDWGQDTQYF	TRBD2*00(35)	TRBJ2-5*00(224.7)	TRBV5*00(1469.7)	no	12	0	9	4	7	5	13	0	15	5	7	2	9	7	4	0	2	4	3	1	2	4	3	0	4	0	0	3
CASSAGWGGDEQYF	TRBD2*00(55)	TRBJ2-7*00(210)	TRBV13-1*00(1407.7)	no	0	0	0	0	0	0	0	0	0	0	0	0	0	0	0	0	0	0	3	0	0	0	0	0	0	0	0	0
CASSAGTDYAEQFF	TRBD1*00(45)	TRBJ2-1*00(240)	TRBV13-3*00(1405)	no	0	0	0	0	0	0	0	0	0	0	0	1	0	0	1	0	0	0	4	1	0	0	0	0	0	0	0	0
CASSAGRNTGQLYF	TRBD1*00(25)	TRBJ2-2*00(239.7)	TRBV13-1*00(1397)	no	2	0	1	0	0	0	0	0	0	0	0	0	0	0	0	0	0	0	3	0	0	0	2	0	0	1	0	0
CASSTGTGVAEQFF	TRBD1*00(60)	TRBJ2-1*00(214.7)	TRBV13-1*00(1434.3)	no	0	0	0	0	0	0	1	0	0	0	0	0	0	0	0	0	0	1	3	0	1	0	0	0	0	0	0	2
CASRHRGLNAEQFF	TRBD1*00(45)	TRBJ2-1*00(217)	TRBV13-3*00(1429)	no	0	0	0	0	0	0	0	0	0	0	0	0	0	0	0	0	0	0	3	0	0	0	0	0	0	0	0	0
CASRDWGGYAEQFF	TRBD2*00(60)	TRBJ2-1*00(235)	TRBV13-3*00(722.5),TRBV15*00(698)	no	2	0	1	0	0	2	0	0	0	0	0	3	1	0	0	1	2	1	6	2	4	0	2	0	0	0	2	3
CASRDWGDYAEQFF	TRBD2*00(55)	TRBJ2-1*00(234.7)	TRBV13-3*00(963.3)	no	0	0	0	0	0	0	0	0	0	0	0	0	0	0	0	1	2	3	5	1	0	0	0	3	0	1	0	2
CASRRDRGLAEQFF	TRBD1*00(60)	TRBJ2-1*00(214.7)	TRBV13-1*00(1375.7)	no	0	0	0	0	0	0	0	0	0	0	0	0	0	0	0	0	0	0	3	0	0	0	0	0	0	0	0	0
CASRRLGVQNTLYF	TRBD2*00(45)	TRBJ2-4*00(235)	TRBV15*00(1380)	no	0	0	0	0	0	0	0	0	0	0	0	0	0	0	0	0	0	2	3	0	0	0	2	0	0	0	0	0
CASRPGQGTGQLYF	TRBD1*00(60)	TRBJ2-2*00(224.7)	TRBV13-1*00(1000)	no	0	0	0	0	0	0	0	0	0	0	0	0	0	0	0	0	0	0	3	0	0	0	0	0	0	0	0	0
CASSLVDSGNTLYF	NA	TRBJ1-3*00(255)	TRBV16*00(1484.3)	no	1	0	2	0	0	0	2	0	1	0	0	0	0	1	1	6	2	2	4	10	6	1	0	0	0	1	1	6
CASSLAQSSYEQYF	NA	TRBJ2-7*00(250)	TRBV16*00(930)	no	0	0	0	0	0	0	0	0	0	0	0	0	0	0	0	0	0	0	3	0	0	0	0	0	0	0	1	0
CASSLGWGQNTLYF	TRBD2*00(25)	TRBJ2-4*00(240)	TRBV16*00(1495)	no	0	0	0	0	0	0	0	0	0	0	0	0	0	0	0	0	0	3	5	1	0	1	2	0	0	0	1	2
CASSSDWGGDEQYF	TRBD2*00(65)	TRBJ2-7*00(210)	TRBV16*00(1449)	no	0	0	2	0	0	0	0	1	2	0	0	0	0	0	0	0	2	0	3	1	0	0	0	0	0	1	0	0
CASSPWGGAETLYF	TRBD2*00(40)	TRBJ2-3*00(240)	TRBV16*00(1416.3)	no	1	0	0	1	0	1	0	0	2	0	0	0	0	0	1	0	0	1	3	0	0	0	1	0	0	0	0	0
CGAGSGAGGNTLYF	TRBD1*00(30)	TRBJ1-3*00(235)	TRBV20*00(1487)	no	0	0	0	0	0	0	0	0	0	0	0	0	0	0	0	0	0	0	3	0	0	0	0	0	0	0	0	0
CSSRGTGGYAEQFF	TRBD2*00(55)	TRBJ2-1*00(235)	TRBV30*00(1468)	no	0	0	0	0	3	0	0	0	0	0	0	0	0	0	0	0	0	0	3	0	0	1	0	0	0	0	0	0
CSSSQSKDNSPLYF	NA	TRBJ1-6*00(240)	TRBV23*00(1476.7)	no	0	0	0	0	0	0	0	0	0	0	0	0	0	0	0	0	0	0	3	0	0	0	0	0	0	0	0	0
CTCSAVGTNTEVFF	NA	TRBJ1-1*00(240)	TRBV1*00(1378.3)	no	0	0	0	0	0	0	0	0	0	0	0	0	0	0	0	0	0	0	3	0	0	0	0	0	0	0	0	0
CTCSADRLGYEQYF	TRBD2*00(30)	TRBJ2-7*00(215)	TRBV1*00(1747.7)	no	0	0	0	0	0	0	0	0	0	0	0	0	0	0	0	0	0	0	5	0	0	0	0	0	0	1	0	0
CASSPTG_TAEQFF	TRBD1*00(40)	TRBJ2-1*00(215)	TRBV24*00(1320)	no	0	0	0	0	0	0	0	0	0	0	0	0	0	0	0	0	0	0	3	0	0	0	0	0	0	0	0	0
CASTPGQNTEVFF	TRBD1*00(50)	TRBJ1-1*00(230)	TRBV29*00(1000)	yes	0	1	1	0	0	0	0	0	0	0	0	0	2	0	0	0	0	0	3	0	1	1	0	0	0	0	0	0
CASTQGNYAEQFF	TRBD1*00(30)	TRBJ2-1*00(245)	TRBV29*00(1422.7)	yes	0	0	0	1	0	0	0	0	0	0	0	0	0	1	0	0	2	1	5	3	2	0	0	0	0	3	0	2
CASSFQDQDTQYF	NA	TRBJ2-5*00(234.7)	TRBV29*00(1453.3)	yes	0	0	0	0	0	0	0	0	0	0	0	0	0	0	0	0	0	0	3	0	1	0	0	0	0	0	0	0
CASSLDSQNTLYF	NA	TRBJ2-4*00(239.7)	TRBV29*00(1464)	yes	12	8	23	9	22	13	18	6	6	2	0	3	3	3	3	2	5	6	5	5	7	1	5	0	1	1	4	5
CASSLLQYAEQFF	NA	TRBJ2-1*00(230)	TRBV29*00(1370)	yes	0	0	0	0	0	0	0	0	0	0	0	0	0	0	0	1	0	1	3	0	0	0	0	0	0	0	0	0
CASSLSGEDTQYF	NA	TRBJ2-5*00(215)	TRBV29*00(1351)	yes	2	0	0	0	2	1	0	0	0	0	0	0	2	0	0	1	0	0	3	0	0	0	0	0	0	0	0	0
CASSLVNYAEQFF	NA	TRBJ2-1*00(245)	TRBV29*00(1463.7)	yes	0	0	0	0	0	0	0	0	0	0	0	0	0	0	1	8	4	3	3	1	1	0	0	0	0	1	0	0
CASSLIRGAEQFF	TRBD1*00(25)	TRBJ2-1*00(206.3)	TRBV29*00(1348)	yes	0	0	0	0	0	0	0	0	0	0	0	0	0	0	0	0	0	0	3	0	0	0	0	0	0	0	0	0
CASSSGTDAEQFF	TRBD1*00(45)	TRBJ2-1*00(225)	TRBV29*00(1475)	yes	0	0	0	0	1	0	0	1	0	0	0	0	0	0	0	1	2	0	3	0	1	0	1	0	0	3	1	1
CASSSGTNSDYTF	TRBD1*00(30),TRBD2*00(30)	TRBJ1-2*00(234.7)	TRBV29*00(1379)	yes	0	0	0	0	0	0	1	0	0	0	0	0	1	0	2	0	1	1	5	0	1	0	0	0	2	1	0	0
CASSSTGQDTQYF	TRBD1*00(30)	TRBJ2-5*00(230)	TRBV17*00(1444.5)	no	2	0	0	0	1	1	1	1	0	0	0	0	1	0	0	1	0	1	4	0	2	0	1	0	0	1	0	0
CASSSGGQDTQYF	TRBD1*00(35)	TRBJ2-5*00(235)	TRBV29*00(1467)	yes	1	1	3	1	2	1	1	0	4	0	1	0	1	2	5	5	3	6	7	9	8	4	5	0	1	2	0	3
CASSWDNQDTQYF	TRBD1*00(25),TRBD2*00(25)	TRBJ2-5*00(245)	TRBV29*00(1369)	yes	0	2	0	1	0	3	2	0	1	1	0	0	1	0	1	0	0	2	5	2	0	0	0	0	0	1	1	0
CASSPGHQDTQYF	TRBD1*00(35),TRBD2*00(35)	TRBJ2-5*00(240)	TRBV29*00(1384)	yes	3	1	3	3	3	5	1	1	2	0	0	1	3	2	7	8	7	13	11	10	4	0	2	2	3	3	2	2
CASSRDRGGEQYF	TRBD1*00(55)	TRBJ2-7*00(200)	TRBV29*00(1395)	yes	0	1	4	0	0	2	0	0	0	0	0	0	1	0	2	1	1	4	4	1	1	1	0	1	0	0	0	1
CASSTGGYAEQFF	TRBD1*00(40)	TRBJ2-1*00(235)	TRBV29*00(1470)	yes	0	1	0	0	5	0	0	0	2	0	0	0	0	0	6	2	4	7	4	4	2	0	1	0	3	2	0	1
CASSRGSGNTLYF	NA	TRBJ1-3*00(250)	TRBV17*00(1442)	no	0	4	0	0	1	0	1	0	1	1	0	0	0	0	1	1	0	0	3	2	2	0	2	0	0	0	0	5
CASSWGNYAEQFF	TRBD2*00(35)	TRBJ2-1*00(245)	TRBV17*00(1395)	no	1	2	0	1	1	2	0	2	0	0	1	0	2	0	5	9	7	8	7	8	2	1	4	1	2	0	0	1
CASSPGTAETLYF	TRBD1*00(45),TRBD2*00(40)	TRBJ2-3*00(230)	TRBV29*00(1454.3)	yes	0	1	0	0	0	0	1	0	1	0	0	0	2	0	0	3	2	1	4	0	1	0	1	0	0	1	0	1
CASSPGQQNTLYF	TRBD1*00(45),TRBD2*00(40)	TRBJ2-4*00(230)	TRBV29*00(1427.7)	yes	2	1	1	2	1	2	3	3	0	2	2	1	2	1	0	1	0	5	6	2	3	1	1	1	0	2	1	0
CASRRTGKDTQYF	TRBD1*00(40)	TRBJ2-5*00(225)	TRBV29*00(1457)	yes	0	0	0	0	0	0	0	1	0	0	0	0	0	0	0	0	0	0	3	0	0	0	0	0	0	0	0	0
CASSLEVNERLFF	NA	TRBJ1-4*00(230)	TRBV12-1*00(1480)	no	0	0	0	0	1	2	0	0	0	0	0	0	0	0	0	0	0	0	3	1	0	0	0	0	0	0	0	0
CASSLGSSYEQYF	NA	TRBJ2-7*00(255)	TRBV12-1*00(1449.3)	no	3	4	7	1	5	0	6	0	5	1	1	2	3	4	5	4	2	16	10	9	8	2	6	3	0	3	0	8
CASSLTGGAEQYF	TRBD2*00(60)	TRBJ2-7*00(205)	TRBV12-1*00(1449.3)	no	0	0	0	0	2	0	0	0	0	0	0	0	0	0	2	0	0	1	3	2	0	0	0	2	0	0	0	0
CASSPRNNERLFF	NA	TRBJ1-4*00(235)	TRBV12-1*00(1401.7)	no	0	0	0	0	0	0	0	0	0	0	0	0	0	0	0	0	0	0	3	0	0	0	0	0	0	1	0	0
CASSPGDYAEQFF	TRBD1*00(25),TRBD2*00(25)	TRBJ2-1*00(240)	TRBV12-1*00(1455)	no	0	0	0	2	0	1	1	0	1	1	0	0	0	2	1	3	2	4	3	0	3	0	1	0	0	7	1	2
CASSQTGEGTQYF	TRBD1*00(40)	TRBJ2-5*00(209)	TRBV12-2*00(1343)	no	0	0	0	0	0	0	0	0	0	0	0	0	0	0	0	0	0	0	3	0	0	0	0	0	0	0	0	0
CASSGGAYAEQFF	TRBD2*00(40)	TRBJ2-1*00(235)	TRBV12-1*00(1380.7)	no	0	0	0	0	0	0	1	0	0	0	0	0	0	0	0	0	2	0	4	0	1	1	0	0	0	0	0	0
CASGGTANTEVFF	TRBD1*00(25)	TRBJ1-1*00(245)	TRBV13-2*00(1214.5)	yes	2	2	5	2	1	3	2	5	0	2	0	7	2	0	1	0	0	1	3	0	1	0	0	0	0	0	0	1
CASGDWTNTEVFF	NA	TRBJ1-1*00(240)	TRBV13-2*00(1412.3)	yes	0	0	0	0	0	0	0	0	0	0	0	0	0	0	0	0	0	0	3	2	1	0	0	0	0	0	0	0
CASGDAGSYEQYF	NA	TRBJ2-7*00(240)	TRBV13-2*00(1381)	yes	0	0	2	1	2	2	2	1	2	0	0	1	1	0	0	0	0	0	3	0	1	0	1	0	0	0	0	0
CASGDGGQNTLYF	NA	TRBJ2-4*00(240)	TRBV13-2*00(1433)	yes	4	1	0	0	1	2	1	1	0	4	0	0	0	0	1	0	3	1	4	4	0	2	0	1	0	1	0	0
CASGDRGQDTQYF	TRBD1*00(30)	TRBJ2-5*00(235)	TRBV13-2*00(1294.3)	yes	3	0	2	2	1	3	2	1	2	5	0	2	0	0	1	8	0	4	3	4	1	0	0	0	0	4	2	1
CASGGQANSDYTF	TRBD1*00(35)	TRBJ1-2*00(245)	TRBV13-2*00(1388.5)	yes	1	0	0	1	0	3	0	0	0	0	0	2	0	1	1	0	0	0	3	0	0	0	0	1	0	1	0	0
CASSLDSSYEQYF	NA	TRBJ2-7*00(245)	TRBV15*00(1307)	no	3	0	4	4	1	3	3	4	0	4	0	4	3	3	0	2	10	10	5	19	7	0	4	1	1	3	0	5
CASSLTGGYEQYF	TRBD1*00(45)	TRBJ2-7*00(214.7)	TRBV14*00(1452)	no	5	0	9	2	11	3	5	0	2	2	0	1	2	2	1	13	4	21	12	16	14	2	22	2	7	3	2	6
CASSLSYNSPLYF	NA	TRBJ1-6*00(252)	TRBV15*00(1472)	no	2	0	6	0	1	1	3	0	2	0	0	0	0	1	1	0	3	1	6	2	2	0	3	0	0	0	0	1
CASSLAENTEVFF	NA	TRBJ1-1*00(235)	TRBV15*00(1484.7)	no	0	0	1	1	0	2	0	0	0	0	0	0	0	0	0	1	0	0	4	3	1	1	0	0	0	0	0	3
CASSLDNQDTQYF	NA	TRBJ2-5*00(245)	TRBV15*00(1426.3)	no	1	0	0	1	2	0	0	0	0	1	0	1	0	4	3	4	4	5	5	6	4	1	5	2	5	3	3	3
CASSWDSYAEQFF	TRBD1*00(35)	TRBJ2-1*00(235)	TRBV13-1*00(966.7)	no	2	0	3	0	1	0	1	1	2	2	0	0	0	0	1	8	1	2	4	3	0	1	1	2	0	0	0	1
CASSPGVQNTLYF	TRBD2*00(30)	TRBJ2-4*00(235)	TRBV13-3*00(1460)	no	0	1	0	0	2	0	0	0	0	0	0	0	0	1	0	0	0	2	4	0	1	0	1	0	0	1	0	0
CASSPGSSYEQYF	NA	TRBJ2-7*00(255)	TRBV13-1*00(709),TRBV15*00(708.5)	no	2	1	7	0	13	4	2	2	0	1	1	2	2	0	5	1	2	2	7	5	1	0	5	0	2	0	1	6
CASSRDRGTEVFF	TRBD1*00(55)	TRBJ1-1*00(220)	TRBV13-3*00(1450)	no	1	1	2	1	2	0	0	0	1	0	0	0	0	0	0	1	0	3	3	2	2	0	1	1	0	0	0	0
CASSRDRGDEQYF	TRBD1*00(55)	TRBJ2-7*00(202)	TRBV19*00(989)	no	2	0	0	1	0	0	0	0	0	0	0	0	0	0	3	1	1	1	3	0	0	0	0	0	0	1	0	1
CASSRTANSDYTF	TRBD1*00(25)	TRBJ1-2*00(245)	TRBV13-3*00(1428.7)	no	0	1	9	0	4	2	0	1	8	0	1	0	2	3	6	2	3	1	7	1	6	1	1	0	3	1	0	5
CASSVGADTEVFF	TRBD1*00(35),TRBD2*00(35)	TRBJ1-1*00(225)	TRBV13-1*00(1455)	no	0	0	0	0	0	0	0	0	0	0	0	0	0	0	0	0	0	0	3	0	0	0	1	0	0	0	0	0
CASSGTGGGEQYF	TRBD2*00(50)	TRBJ2-7*00(192)	TRBV13-1*00(1367)	no	1	0	1	2	0	2	1	0	1	2	0	0	1	1	2	5	0	0	3	2	1	0	0	0	0	4	0	0
CASSGGANSDYTF	NA	TRBJ1-2*00(245)	TRBV13-3*00(1455)	no	0	0	2	0	2	1	0	0	0	0	0	1	0	0	0	0	0	3	6	1	0	0	1	0	2	0	0	0
CASSGGQYAEQFF	TRBD1*00(35)	TRBJ2-1*00(230)	TRBV13-1*00(990.7)	no	0	0	0	2	0	0	0	1	2	0	0	0	1	0	0	1	0	6	4	4	0	1	0	0	0	2	2	0
CASSGDWGYEQYF	TRBD2*00(55)	TRBJ2-7*00(215)	TRBV13-1*00(938)	no	6	0	1	0	2	3	4	0	0	1	0	0	3	2	0	0	1	2	3	3	0	1	0	0	1	1	0	0
CASSGDSAETLYF	TRBD1*00(25),TRBD2*00(25)	TRBJ2-3*00(245)	TRBV13-1*00(727.5),TRBV13-3*00(639.5)	no	1	0	0	2	1	1	1	3	3	0	2	0	3	3	0	2	0	3	3	3	1	1	1	8	0	4	0	2
CASSGDRAYEQYF	TRBD1*00(45)	TRBJ2-7*00(225)	TRBV15*00(732.5),TRBV13-3*00(727.5)	no	0	0	0	0	1	0	0	0	0	0	0	2	2	0	0	0	0	0	3	0	0	0	0	0	0	0	0	0
CASSGTGGYEQYF	TRBD2*00(50)	TRBJ2-7*00(215)	TRBV13-3*00(1444.3)	no	4	3	7	15	6	4	9	2	4	3	1	1	4	7	13	7	8	13	9	17	8	1	4	0	0	5	3	9
CASSGTVNSPLYF	TRBD1*00(30)	TRBJ1-6*00(231.7)	TRBV13-3*00(1455)	no	1	0	0	0	0	0	0	0	0	0	0	0	2	0	0	0	0	0	3	0	0	0	0	0	0	0	0	1
CASSGTGDTEVFF	TRBD1*00(45)	TRBJ1-1*00(225)	TRBV13-1*00(727.5),TRBV13-3*00(679.5)	no	2	0	0	1	2	3	0	0	1	0	1	0	0	0	1	0	4	2	4	4	2	0	0	0	0	0	0	0
CASSGTTNTEVFF	TRBD1*00(25)	TRBJ1-1*00(240)	TRBV13-1*00(1455)	no	3	2	4	1	5	5	3	4	1	0	2	1	1	2	0	3	3	1	3	6	1	2	2	0	0	2	1	4
CASSGTNNQAPLF	TRBD1*00(30)	TRBJ1-5*00(229)	TRBV15*00(1459.7)	no	0	0	0	0	0	0	2	0	0	0	1	0	0	0	0	0	3	2	3	1	0	0	0	0	0	0	0	1
CASSDPGQYEQYF	TRBD1*00(40),TRBD2*00(35)	TRBJ2-7*00(215)	TRBV13-1*00(1449)	no	5	1	0	3	0	0	0	0	0	0	2	2	0	3	1	0	0	0	3	1	2	0	0	0	0	0	0	0
CASSDRDGYEQYF	TRBD1*00(30),TRBD2*00(30)	TRBJ2-7*00(215)	TRBV13-1*00(1401.3)	no	0	0	0	0	0	0	0	0	0	0	0	0	0	0	0	0	0	1	3	0	0	0	0	0	0	0	0	0
CASSDAGYAEQFF	NA	TRBJ2-1*00(227)	TRBV13-1*00(1594.5)	no	1	1	0	0	0	2	0	0	0	0	0	3	2	0	1	1	2	2	3	1	1	0	0	0	0	0	3	0
CASSDAGRAEQFF	NA	TRBJ2-1*00(215)	TRBV13-1*00(1437.7)	no	0	0	0	0	0	0	0	0	0	0	0	0	0	0	0	0	0	0	3	1	0	0	0	0	0	0	0	0
CASSDAREDTQYF	NA	TRBJ2-5*00(225)	TRBV13-3*00(1458.7)	no	0	0	0	0	3	0	0	0	2	0	0	0	0	0	1	0	1	0	4	0	0	0	0	0	0	0	0	1
CASSDAQYAEQFF	NA	TRBJ2-1*00(230)	TRBV13-1*00(1472)	no	0	0	0	1	0	5	0	0	0	0	0	0	2	0	1	0	0	4	3	0	0	0	0	0	0	0	0	0
CASSDAANTEVFF	NA	TRBJ1-1*00(230)	TRBV13-1*00(1469.5)	no	0	1	2	1	1	4	0	0	0	2	0	0	0	2	8	4	6	5	5	7	5	0	1	0	2	4	3	3
CASSDAGGAEQFF	TRBD1*00(25),TRBD2*00(25)	TRBJ2-1*00(220)	TRBV13-1*00(1458.7)	no	0	0	0	2	1	0	0	0	0	0	1	0	2	2	0	0	0	0	3	0	1	0	1	0	0	1	0	1
CASSDAGNTEVFF	NA	TRBJ1-1*00(230)	TRBV13-1*00(1352)	no	2	1	5	1	1	1	0	2	8	0	0	0	1	1	3	8	9	5	5	11	3	0	9	2	0	7	3	10
CASSDGWGYEQYF	TRBD2*00(35)	TRBJ2-7*00(215)	TRBV13-1*00(1347.7)	no	0	0	0	0	0	1	0	0	0	1	0	0	0	0	1	0	0	0	3	4	0	0	1	0	0	0	0	0
CASSDGRGYEQYF	TRBD1*00(35)	TRBJ2-7*00(215)	TRBV13-1*00(1326)	no	0	0	0	0	1	0	0	2	0	0	0	0	0	0	0	0	0	0	3	0	2	0	0	0	0	0	0	0
CASSDGRNSDYTF	NA	TRBJ1-2*00(235)	TRBV13-1*00(1406)	no	1	0	0	0	0	1	0	0	0	0	0	0	0	1	1	0	0	0	3	1	0	0	0	0	0	0	0	1
CASSDGQYAEQFF	NA	TRBJ2-1*00(230)	TRBV13-1*00(1454)	no	0	0	0	0	0	0	0	1	0	0	0	0	0	0	0	0	0	0	3	0	1	1	0	4	0	1	0	1
CASSDGTNSDYTF	NA	TRBJ1-2*00(240)	TRBV13-3*00(727),TRBV13-1*00(719)	no	0	0	0	0	1	1	0	0	0	0	1	5	0	0	1	1	0	2	3	2	4	0	0	0	0	1	0	2
CASSDDWLYEQYF	TRBD2*00(25)	TRBJ2-7*00(220)	TRBV13-1*00(1432.7)	no	0	0	0	0	0	0	0	0	0	0	0	0	0	0	0	0	0	0	3	0	0	0	0	0	0	0	0	0
CASSDDWGYEQYF	TRBD2*00(40)	TRBJ2-7*00(215)	TRBV13-1*00(848)	no	0	0	1	2	1	0	1	0	0	0	0	0	0	2	0	1	3	0	3	0	4	0	0	0	0	0	0	1
CASSDDRNSDYTF	NA	TRBJ1-2*00(235)	TRBV13-3*00(969.3)	no	0	0	0	0	0	2	0	0	2	2	0	0	0	0	4	0	1	1	3	2	1	1	1	0	0	0	0	1
CASSDTREDEQYF	TRBD1*00(25)	TRBJ2-7*00(210)	TRBV13-1*00(1266)	no	0	0	0	0	0	0	0	0	0	0	0	0	0	0	0	0	0	0	3	0	0	0	3	0	0	0	0	0
CASSDRGLNTLYF	TRBD1*00(35),TRBD2*00(30)	TRBJ2-4*00(220)	TRBV13-1*00(1374.7)	no	0	0	0	0	0	0	0	0	1	0	0	0	0	0	0	0	0	0	6	0	0	0	0	0	0	1	0	1
CASSDNRGLEQYF	TRBD1*00(30),TRBD2*00(30)	TRBJ2-7*00(205)	TRBV13-1*00(1056.3)	no	0	0	0	0	0	0	0	0	0	0	0	1	0	0	0	0	0	0	3	0	0	0	0	0	0	0	0	0
CASSDNRGSEQYF	TRBD1*00(25),TRBD2*00(25)	TRBJ2-7*00(205)	TRBV13-3*00(1395.7)	no	0	0	0	0	1	0	0	0	0	0	0	0	0	0	0	0	0	0	3	0	0	0	0	0	0	0	0	0
CASSDWGEDTQYF	TRBD2*00(40)	TRBJ2-5*00(219.7)	TRBV13-1*00(877.3)	no	4	0	4	0	0	0	1	3	1	2	0	0	6	4	7	4	4	4	3	5	9	3	2	0	0	2	1	8
CASSDGGNTEVFF	TRBD1*00(25),TRBD2*00(25)	TRBJ1-1*00(235)	TRBV13-1*00(1428)	no	3	0	2	1	0	0	2	0	1	1	2	0	2	0	7	1	0	6	4	6	0	2	2	0	1	1	0	1
CASSDRGGNTLYF	TRBD1*00(30)	TRBJ1-3*00(235)	TRBV13-1*00(1356)	no	3	1	1	2	0	2	1	0	0	0	0	0	0	0	7	4	0	0	3	5	2	0	0	0	0	0	1	1
CASSDRGQDTQYF	TRBD1*00(35)	TRBJ2-5*00(230)	TRBV13-3*00(950)	no	1	2	1	2	2	3	4	0	0	2	0	0	1	0	2	1	4	3	7	8	7	1	3	4	0	0	3	3
CASSEGQRDTQYF	NA	TRBJ2-5*00(220)	TRBV13-1*00(1428)	no	0	0	0	0	0	0	0	0	0	0	0	0	0	0	0	0	0	0	3	0	0	0	0	0	0	0	0	0
CASSEGVYAEQFF	TRBD1*00(25),TRBD2*00(25)	TRBJ2-1*00(235)	TRBV13-3*00(1422.7)	no	0	0	0	0	1	0	0	0	0	0	0	0	0	0	1	1	1	1	3	0	0	0	0	0	0	0	0	0
CASSEGHQDTQYF	TRBD1*00(25),TRBD2*00(25)	TRBJ2-5*00(234.7)	TRBV13-1*00(1348)	no	0	0	0	0	0	0	0	0	0	0	0	1	0	0	1	0	3	1	3	4	0	0	2	0	0	0	1	1
CASSEGQNSDYTF	TRBD1*00(35)	TRBJ1-2*00(230)	TRBV13-1*00(1864.5)	no	0	1	0	1	0	0	1	2	0	0	0	0	0	0	2	2	0	0	3	1	1	1	1	2	1	3	0	1
CASSETANSDYTF	NA	TRBJ1-2*00(245)	TRBV13-1*00(730),TRBV13-3*00(714)	no	0	1	1	2	3	0	0	0	0	0	0	0	0	2	2	6	2	3	4	3	4	0	1	1	3	3	1	0
CASSSGTGYEQYF	TRBD2*00(55)	TRBJ2-7*00(215)	TRBV4*00(976.7)	no	2	3	2	1	9	1	4	3	0	1	0	1	6	2	1	1	0	4	6	7	5	0	3	0	2	1	0	6
CASSSGNYAEQFF	TRBD1*00(25),TRBD2*00(25)	TRBJ2-1*00(245)	TRBV4*00(1449)	no	0	1	0	3	3	0	1	0	1	1	0	3	0	2	1	2	8	8	5	13	4	0	2	1	2	1	1	10
CASSWDNYAEQFF	TRBD1*00(25),TRBD2*00(25)	TRBJ2-1*00(245)	TRBV4*00(1390.3)	no	0	0	0	1	1	0	4	0	0	0	0	0	1	0	3	8	1	13	3	13	0	0	9	0	0	0	0	2
CASSPPGQGQQYF	TRBD1*00(55)	TRBJ2-7*00(195)	TRBV5*00(1236)	no	0	0	0	0	0	0	0	0	0	0	0	0	0	0	0	0	0	0	3	0	0	0	0	0	0	0	0	0
CASSPGQGYEQYF	TRBD1*00(60)	TRBJ2-7*00(220)	TRBV19*00(489.3),TRBV4*00(486.7),TRBV5*00(485)	no	6	0	6	4	3	2	0	1	3	1	0	1	7	1	7	10	4	23	10	22	8	2	1	0	2	2	1	9
CASSPDRDAEQFF	TRBD1*00(40)	TRBJ2-1*00(219.7)	TRBV5*00(1401.7)	no	0	0	0	0	1	0	2	0	0	0	0	0	0	1	0	0	0	2	3	1	0	0	0	0	0	0	0	1
CASSPTGGYEQYF	TRBD2*00(45)	TRBJ2-7*00(220)	TRBV5*00(865)	no	2	1	3	2	3	1	7	1	2	1	1	0	0	0	3	9	8	9	8	9	3	0	1	0	2	2	0	2
CASSRDWGWEQYF	TRBD2*00(65)	TRBJ2-7*00(200)	TRBV15*00(1454.7)	no	0	0	0	1	1	0	0	0	0	0	0	0	0	0	0	0	0	0	3	0	0	0	0	0	0	0	0	0
CASSRDYQDTQYF	TRBD2*00(40),TRBD1*00(35)	TRBJ2-5*00(240)	TRBV15*00(1460)	no	0	2	0	0	0	0	0	0	0	0	0	0	0	0	0	1	0	0	3	2	1	0	0	0	0	0	0	0
CASSHWGGAEQFF	TRBD2*00(50)	TRBJ2-1*00(220)	TRBV4*00(1412)	no	0	0	0	0	0	0	0	0	0	0	0	0	0	0	0	0	0	2	3	0	1	0	1	0	0	0	0	0
CASSQGNYAEQFF	NA	TRBJ2-1*00(250)	TRBV5*00(1422.7)	no	0	0	1	1	0	2	4	1	1	0	0	1	2	2	10	9	4	8	10	8	11	3	11	4	4	8	1	1
CASSQGAADTLYF	TRBD1*00(45)	TRBJ2-4*00(210)	TRBV13-1*00(962)	no	0	0	0	0	0	0	0	0	0	0	0	0	0	0	0	0	0	0	3	0	0	0	0	0	0	0	0	0
CASSQGIYAEQFF	NA	TRBJ2-1*00(235)	TRBV5*00(1470)	no	0	0	2	0	0	0	0	0	0	0	0	0	0	1	1	0	0	0	4	0	0	0	0	0	0	0	0	0
CASSQDRNTEVFF	NA	TRBJ1-1*00(235)	TRBV5*00(1451)	no	6	8	8	2	4	7	3	0	2	0	1	1	8	2	4	5	3	1	3	6	4	0	5	0	0	0	2	0
CASSGTANSDYTF	TRBD1*00(35),TRBD2*00(30)	TRBJ1-2*00(245)	TRBV13-1*00(1640.7)	no	8	1	25	8	5	21	11	5	3	6	2	11	6	5	14	6	15	8	6	12	1	1	6	0	4	8	0	8
CASRPTANSDYTF	NA	TRBJ1-2*00(245)	TRBV15*00(1385.3)	no	0	0	0	0	0	1	0	0	0	0	0	0	2	1	0	0	0	0	3	0	0	0	0	0	0	0	0	0
CASRGTGEDTQYF	TRBD1*00(50)	TRBJ2-5*00(225)	TRBV13-3*00(958)	no	0	0	2	0	1	2	1	2	0	1	0	0	6	1	1	0	2	2	3	0	0	0	0	0	0	1	0	0
CASRGQTNSDYTF	TRBD1*00(35)	TRBJ1-2*00(240)	TRBV15*00(1332)	no	0	0	0	0	0	0	0	0	0	0	1	0	0	0	0	3	0	1	3	0	0	0	0	0	0	2	0	1
CASRGQTNTEVFF	TRBD1*00(30)	TRBJ1-1*00(240)	TRBV15*00(1428)	no	1	0	3	0	1	0	1	0	1	0	2	6	0	3	0	2	1	4	5	7	5	3	6	1	10	1	0	12
CASRDSNNQAPLF	TRBD1*00(30)	TRBJ1-5*00(244.7)	TRBV13-1*00(963.3)	no	0	0	3	1	0	4	2	0	1	0	0	4	0	0	1	4	6	0	5	2	5	0	3	1	0	6	1	2
CASRTGGAREQYF	TRBD2*00(70)	TRBJ2-7*00(200)	TRBV13-1*00(958)	no	0	0	2	0	0	0	0	4	0	0	0	0	2	0	0	0	0	1	3	1	1	0	0	2	0	0	0	0
CASRQGAGNTLYF	TRBD1*00(40)	TRBJ1-3*00(231.3)	TRBV13-3*00(952.7)	no	4	1	4	0	3	2	2	1	0	0	0	0	0	2	0	1	0	0	3	1	2	0	0	0	1	0	0	1
CASRTGTHERLFF	TRBD1*00(40),TRBD2*00(35)	TRBJ1-4*00(225)	TRBV15*00(1460)	no	0	0	0	0	0	0	0	0	0	0	0	0	0	0	0	0	0	0	3	0	0	0	0	0	0	0	0	0
CASKGNSGNTLYF	NA	TRBJ1-3*00(260)	TRBV15*00(1428.3)	no	0	0	0	0	0	1	0	0	0	0	0	1	0	0	0	0	0	0	3	0	0	0	0	0	0	0	0	0
CASKGQANERLFF	TRBD1*00(40)	TRBJ1-4*00(240)	TRBV13-1*00(1376)	no	0	0	0	0	0	0	0	0	0	0	0	0	0	0	0	0	0	0	3	0	0	0	0	0	0	0	0	0
CASSLAANSDYTF	NA	TRBJ1-2*00(245)	TRBV16*00(1495)	no	3	0	2	0	1	2	1	0	1	0	0	0	3	1	9	6	8	2	3	6	2	0	4	3	0	0	0	3
CASRDRNYAEQFF	TRBD1*00(30)	TRBJ2-1*00(245)	TRBV16*00(1433)	no	8	2	3	1	5	1	4	5	5	2	2	4	3	3	1	0	0	3	4	0	2	0	0	0	0	1	0	0
CGARGLGGAEQFF	TRBD2*00(50)	TRBJ2-1*00(214.7)	TRBV20*00(1429.7)	no	0	0	0	0	0	0	0	0	0	0	0	0	0	0	0	1	1	0	3	0	1	0	0	0	0	0	0	0
CSSSQSSNSDYTF	NA	TRBJ1-2*00(240)	TRBV23*00(1473)	no	0	0	0	1	0	0	0	0	0	1	0	0	0	0	0	0	0	0	3	0	0	0	0	0	0	0	0	0
CTCSADKYAEQFF	TRBD1*00(25)	TRBJ2-1*00(230)	TRBV1*00(964)	no	0	0	0	0	0	0	0	0	0	0	0	0	0	0	0	0	0	0	3	0	0	0	0	0	0	0	0	0
CTCSADPQDTQYF	NA	TRBJ2-5*00(235)	TRBV1*00(1289.7)	no	0	0	0	0	0	0	0	0	0	0	0	0	0	0	0	0	0	0	3	0	0	0	0	0	0	0	0	0
CTCSADRQNTLYF	NA	TRBJ2-4*00(230)	TRBV1*00(1488)	no	0	1	0	0	0	0	0	0	0	0	0	0	0	0	0	1	0	1	4	1	0	0	1	0	0	0	0	0
CASTVNYAEQFF	NA	TRBJ2-1*00(239.3)	TRBV29*00(1294.3)	yes	0	0	0	0	0	0	0	0	0	0	0	0	0	0	0	0	0	0	3	0	0	0	0	0	0	0	0	0
CASSFNQDTQYF	NA	TRBJ2-5*00(245)	TRBV29*00(1288.5)	yes	29	5	8	6	5	8	12	0	2	2	1	1	9	7	3	6	2	10	5	10	4	0	6	0	0	1	0	3
CASSLGGDTQYF	TRBD2*00(30)	TRBJ2-5*00(220)	TRBV29*00(1455.3)	yes	1	2	4	1	4	3	2	1	2	0	3	0	0	1	2	4	2	2	4	5	0	0	1	0	1	0	0	2
CASSLSGDTQYF	NA	TRBJ2-5*00(209.7)	TRBV29*00(1546.3)	yes	2	0	1	1	0	0	1	0	0	0	0	0	0	1	1	1	3	0	3	1	3	0	1	0	0	1	0	1
CASSLPYAEQFF	NA	TRBJ2-1*00(235)	TRBV29*00(1292)	yes	0	0	1	0	1	0	0	0	0	0	0	0	0	0	0	1	1	0	3	0	0	0	1	2	0	0	0	0
CASSLGAETLYF	NA	TRBJ2-3*00(240)	TRBV29*00(1297.5)	yes	3	1	5	1	5	1	2	0	1	1	0	2	0	1	0	3	3	2	8	3	4	0	0	1	0	2	1	6
CASSSGADTQYF	TRBD2*00(30)	TRBJ2-5*00(215)	TRBV29*00(1443)	yes	0	0	0	0	0	0	0	0	0	1	0	0	0	0	0	0	0	0	3	0	0	0	0	0	0	0	0	1
CASSSASYEQYF	NA	TRBJ2-7*00(229.7)	TRBV29*00(1438)	yes	0	0	0	0	0	0	0	0	0	0	0	0	0	0	0	0	0	0	3	0	0	0	0	0	0	0	0	0
CASSSNTGQLYF	NA	TRBJ2-2*00(245)	TRBV29*00(1475)	yes	4	4	6	3	3	4	2	0	8	1	1	0	2	4	1	2	2	10	9	10	3	4	5	2	1	3	0	3
CASSPSAPEVFF	TRBD1*00(25),TRBD2*00(25)	TRBJ1-1*00(210)	TRBV29*00(1427.3)	yes	0	0	0	0	0	0	0	0	0	0	0	0	0	0	0	0	0	0	3	0	0	0	0	0	0	0	0	0
CASSHNQDTQYF	NA	TRBJ2-5*00(250)	TRBV29*00(1470)	yes	2	1	2	2	3	1	0	0	0	0	0	0	0	1	3	0	0	2	6	1	0	0	1	0	0	0	1	0
CASSSWENTLYF	NA	TRBJ2-4*00(225)	TRBV17*00(1444)	no	0	0	0	0	0	0	0	0	0	0	0	0	0	0	0	0	0	0	3	0	0	0	0	0	0	0	0	0
CASRDSSYEQYF	NA	TRBJ2-7*00(245)	TRBV17*00(949)	no	5	0	3	8	2	3	6	1	4	0	1	1	0	4	5	3	5	12	7	8	8	4	3	4	0	3	0	3
CARQGRQNTLYF	TRBD1*00(30)	TRBJ2-4*00(230)	TRBV29*00(1354)	yes	0	0	0	0	0	0	0	0	0	0	0	0	0	0	0	0	0	0	3	0	0	0	0	0	0	0	0	0
CASSLGNTEVFF	NA	TRBJ1-1*00(230)	TRBV12-1*00(735),TRBV12-2*00(735)	no	1	1	9	7	5	6	5	0	6	0	1	1	7	2	2	14	7	12	5	10	6	2	3	1	4	4	2	7
CASSLDQDTQYF	NA	TRBJ2-5*00(240)	TRBV12-1*00(1475)	no	1	0	8	1	4	1	2	0	7	0	1	0	4	3	2	0	0	1	5	3	1	2	1	0	1	2	3	5
CASSLDNYEQYF	NA	TRBJ2-7*00(220)	TRBV12-1*00(1467)	no	1	2	4	2	3	3	3	0	0	1	1	0	4	1	9	5	0	9	13	6	11	1	9	1	3	5	2	3
CASSLSQNTLYF	NA	TRBJ2-4*00(245)	TRBV12-2*00(1358.3)	no	7	8	11	1	10	8	14	7	5	1	0	3	6	10	7	21	11	10	11	10	13	2	6	2	3	4	0	11
CASSHGSSDYTF	NA	TRBJ1-2*00(220)	TRBV12-1*00(1455)	no	0	0	0	0	0	0	0	0	0	0	0	0	0	0	0	0	0	0	3	0	0	0	0	0	0	0	0	0
CASGDADSDYTF	NA	TRBJ1-2*00(209)	TRBV13-2*00(1243.7)	yes	0	0	1	0	0	1	0	0	0	0	0	0	1	0	0	0	0	0	3	1	0	0	0	0	0	0	0	0
CASGDAQYEQYF	NA	TRBJ2-7*00(209.7)	TRBV13-2*00(1432)	yes	0	0	0	0	0	3	1	0	0	0	0	4	4	0	1	3	4	6	3	0	3	0	1	0	0	2	0	1
CASGDANSPLYF	NA	TRBJ1-6*00(222)	TRBV13-2*00(1430)	yes	0	0	1	4	0	1	0	0	0	0	0	0	1	1	1	1	0	2	3	0	0	3	0	0	0	1	1	0
CASGDGGYEQYF	TRBD1*00(25),TRBD2*00(25)	TRBJ2-7*00(215)	TRBV13-2*00(1462)	yes	0	1	3	0	0	0	0	0	1	1	0	0	0	1	2	8	2	1	8	3	2	3	3	0	1	7	2	4
CASGDGGDEQYF	TRBD2*00(30)	TRBJ2-7*00(210)	TRBV13-2*00(1237.5)	yes	0	0	0	0	0	0	0	1	0	0	0	0	0	0	2	0	0	0	4	0	0	0	0	0	2	1	0	0
CASGDEGERLFF	NA	TRBJ1-4*00(220)	TRBV13-2*00(1470)	yes	0	0	0	0	0	0	0	0	0	0	0	0	0	0	0	0	1	0	3	0	0	0	0	0	0	0	0	0
CASGDRAETLYF	NA	TRBJ2-3*00(234)	TRBV13-2*00(1417)	yes	0	0	1	0	1	1	0	1	0	0	0	0	3	0	0	0	1	5	4	2	0	0	0	0	0	0	0	0
CASGEHNYEQYF	NA	TRBJ2-7*00(214.7)	TRBV13-2*00(1273)	yes	0	0	0	0	0	0	0	0	0	0	0	0	2	0	0	0	0	0	3	0	0	0	0	0	0	0	0	0
CASGRDRDTQYF	TRBD1*00(55)	TRBJ2-5*00(200)	TRBV13-2*00(1134.3)	yes	2	0	0	0	0	0	0	0	0	0	0	0	0	0	0	0	0	0	3	0	0	0	0	0	0	0	0	0
CASGDWGDEQYF	TRBD2*00(60)	TRBJ2-7*00(199.3)	TRBV13-1*00(908.7)	no	0	0	0	0	0	0	0	0	0	1	0	0	1	0	1	0	5	0	4	0	4	0	1	0	0	0	4	1
CASGDSQDTQYF	TRBD1*00(35)	TRBJ2-5*00(227)	TRBV13-1*00(717.5)	no	0	1	3	3	0	0	1	0	0	2	0	0	2	2	1	1	1	6	3	4	1	0	4	0	0	4	0	1
CASTGGSYEQYF	TRBD1*00(25),TRBD2*00(25)	TRBJ2-7*00(234.7)	TRBV13-3*00(933.3)	no	0	0	0	0	1	0	0	0	0	0	0	0	0	0	0	0	0	0	3	1	0	0	0	0	0	0	1	0
CASSFRAYEQYF	NA	TRBJ2-7*00(215)	TRBV14*00(1307.7)	no	0	1	0	0	0	0	0	0	0	0	0	0	0	0	0	0	0	0	3	0	0	0	0	0	0	1	0	0
CASSFGQNTLYF	NA	TRBJ2-4*00(240)	TRBV15*00(1469.7)	no	5	3	4	2	6	0	1	0	1	0	0	3	2	2	3	0	0	2	3	3	1	1	2	0	0	0	0	0
CASSLRGYEQYF	TRBD1*00(30)	TRBJ2-7*00(207)	TRBV15*00(1427)	no	5	4	2	3	4	3	3	3	3	1	0	1	0	2	15	9	1	8	3	13	7	0	3	1	3	2	1	4
CASSSGNSDYTF	TRBD1*00(25)	TRBJ1-2*00(222)	TRBV15*00(1462)	no	1	0	5	2	1	2	3	2	1	0	0	1	1	0	4	8	1	3	5	3	3	0	1	0	0	0	0	3
CASSWDRGEQYF	TRBD1*00(50)	TRBJ2-7*00(194.7)	TRBV13-3*00(940)	no	0	0	1	1	1	0	0	0	0	1	0	0	3	0	0	2	1	0	3	1	0	0	0	0	0	0	0	0
CASSLRDSDYTF	TRBD1*00(25)	TRBJ1-2*00(225)	TRBV13-3*00(780),TRBV26*00(713.5)	no	0	0	0	0	2	1	2	0	0	0	0	0	0	0	1	1	4	3	4	2	4	0	1	0	0	1	1	0
CASSLKNTEVFF	NA	TRBJ1-1*00(230)	TRBV13-1*00(1402)	no	1	3	1	0	0	0	0	1	1	2	0	0	1	0	5	8	3	6	7	18	15	3	7	6	6	5	1	4
CASSLDRVEQYF	TRBD1*00(40)	TRBJ2-7*00(197)	TRBV13-1*00(1362.5)	no	1	0	2	0	1	1	2	0	1	0	2	0	0	0	0	1	0	1	3	1	0	1	3	0	0	0	0	0
CASSPGTDEQYF	TRBD1*00(50)	TRBJ2-7*00(210)	TRBV15*00(1330)	no	0	0	0	0	0	1	1	0	0	0	0	0	1	0	2	0	0	2	3	0	0	0	0	0	0	1	0	3
CASSPNYAEQFF	NA	TRBJ2-1*00(245)	TRBV26*00(921.3)	no	4	0	4	1	1	1	4	1	0	1	0	2	3	2	3	5	2	8	5	5	6	0	4	0	0	6	1	9
CASSPLGYEQYF	TRBD2*00(30)	TRBJ2-7*00(215)	TRBV13-1*00(1719.7)	no	0	0	2	0	0	3	0	0	0	1	0	2	0	0	0	1	4	0	7	1	2	1	1	0	0	1	0	4
CASSPGNSDYTF	TRBD1*00(25)	TRBJ1-2*00(230)	TRBV13-3*00(725),TRBV13-1*00(717)	no	0	0	0	0	2	0	2	0	1	0	0	5	0	2	1	1	2	3	4	13	4	0	4	0	0	2	0	10
CASSRDSYEQYF	TRBD1*00(40)	TRBJ2-7*00(209.7)	TRBV15*00(944.7)	no	3	7	8	3	6	3	10	4	4	3	0	5	3	4	8	6	4	13	12	15	13	4	6	2	10	3	1	6
CASSRDNYEQYF	TRBD1*00(35),TRBD2*00(30)	TRBJ2-7*00(199)	TRBV13-3*00(767.5),TRBV15*00(692.5)	no	3	0	4	2	5	6	4	0	8	3	0	0	2	0	8	3	3	6	18	14	11	0	3	2	6	2	3	5
CASSRTGYEQYF	TRBD2*00(40)	TRBJ2-7*00(215)	TRBV15*00(1395.7)	no	5	2	6	2	4	1	3	1	6	0	1	0	2	0	5	4	0	4	6	9	2	0	2	0	2	0	1	0
CASSVTGYEQYF	TRBD2*00(30)	TRBJ2-7*00(207)	TRBV14*00(1226)	no	0	0	0	0	0	1	0	0	0	0	0	0	0	0	0	0	0	0	3	0	0	0	0	0	0	0	0	0
CASSAGNERLFF	TRBD1*00(25)	TRBJ1-4*00(230)	TRBV13-3*00(727.5),TRBV13-1*00(695.5)	no	1	0	0	0	1	0	0	0	0	0	0	2	0	0	0	0	0	1	3	1	1	0	0	0	0	0	1	0
CASSGGYAEQFF	NA	TRBJ2-1*00(235)	TRBV13-3*00(488.3),TRBV13-1*00(431.7)	no	0	1	4	0	0	0	1	0	0	1	1	0	0	0	0	0	5	0	4	1	1	0	1	0	0	0	4	2
CASSGGQYEQYF	TRBD1*00(35)	TRBJ2-7*00(215)	TRBV13-3*00(1428.3)	no	1	1	1	0	5	0	3	1	0	3	0	2	0	1	1	0	0	1	6	2	0	0	1	0	4	2	1	3
CASSGTVYEQYF	TRBD2*00(30)	TRBJ2-7*00(215)	TRBV13-1*00(1415)	no	0	0	0	1	0	0	0	0	0	0	0	1	2	0	1	1	2	2	3	2	2	0	0	0	0	1	0	4
CASSGTGDEQYF	TRBD1*00(45)	TRBJ2-7*00(202)	TRBV13-3*00(1431)	no	2	1	0	3	7	0	1	0	0	1	0	3	1	0	0	2	0	1	5	6	3	0	2	0	0	0	0	0
CASSDSGDEQYF	TRBD2*00(30)	TRBJ2-7*00(210)	TRBV13-3*00(1449)	no	0	0	0	0	0	1	2	0	0	0	0	0	0	0	0	0	1	2	4	2	0	0	2	0	0	1	0	0
CASSDSGNTLYF	NA	TRBJ1-3*00(255)	TRBV13-1*00(692.5),TRBV13-3*00(612.5)	no	0	0	2	2	0	2	1	2	3	1	0	7	4	0	1	1	3	0	4	3	0	0	0	5	0	0	0	0
CASSDSGYEQYF	NA	TRBJ2-7*00(215)	TRBV13-1*00(1465)	no	0	0	0	0	0	1	1	1	3	1	1	0	0	0	2	2	2	3	10	1	5	1	1	0	0	1	1	2
CASSDPGDEQYF	TRBD1*00(25),TRBD2*00(25)	TRBJ2-7*00(210)	TRBV13-1*00(1409)	no	0	0	0	0	0	0	0	0	0	0	0	0	0	0	0	0	1	2	5	2	1	1	0	0	0	2	2	0
CASSDHNSPLYF	NA	TRBJ1-6*00(240)	TRBV13-3*00(1457)	no	0	0	0	0	0	0	0	0	0	0	0	0	0	0	0	4	1	4	5	0	4	0	0	0	0	0	0	4
CASSDQGYEQYF	TRBD1*00(25)	TRBJ2-7*00(212)	TRBV13-1*00(1329)	no	0	0	0	0	0	2	2	0	1	2	1	0	1	0	2	2	0	4	7	5	0	0	0	0	0	0	0	1
CASSDAQYEQYF	NA	TRBJ2-7*00(199)	TRBV13-3*00(1467)	no	0	0	2	0	0	0	0	2	0	1	0	2	2	0	2	4	2	4	9	3	0	0	0	0	1	1	0	3
CASSDAGRGQFF	TRBD1*00(29),TRBD2*00(25)	TRBJ2-1*00(190)	TRBV13-1*00(1475)	no	0	0	0	0	0	0	0	0	0	0	0	0	0	0	0	0	0	0	3	0	0	0	0	0	0	0	0	0
CASSDANYEQYF	NA	TRBJ2-7*00(215)	TRBV13-3*00(1437)	no	0	0	0	1	0	0	1	0	1	0	0	0	0	0	2	1	2	1	5	3	0	0	2	0	0	0	0	4
CASSDAVTEVFF	NA	TRBJ1-1*00(220)	TRBV13-1*00(1320.3)	no	0	0	0	0	0	0	0	0	0	0	0	0	0	0	0	0	0	0	3	1	0	0	0	0	0	6	0	0
CASSDAGGEQYF	TRBD2*00(30)	TRBJ2-7*00(194.7)	TRBV13-1*00(1699.7)	no	0	1	1	3	3	0	0	2	2	1	0	2	3	0	2	6	4	5	10	3	2	0	4	0	0	1	0	4
CASSDAGTEVFF	NA	TRBJ1-1*00(215)	TRBV13-3*00(1557.7)	no	0	0	0	2	2	2	1	0	1	4	0	4	0	0	9	5	6	11	8	10	9	1	2	5	3	5	1	10
CASSDAFAEQFF	NA	TRBJ2-1*00(220)	TRBV13-1*00(1485)	no	0	0	0	0	0	0	0	0	0	1	0	0	0	0	0	0	0	0	3	0	1	0	0	0	0	0	0	0
CASSDAHTEVFF	NA	TRBJ1-1*00(229)	TRBV13-1*00(1344)	no	0	0	0	1	0	0	0	0	0	0	0	0	0	0	0	1	3	0	3	1	1	0	0	0	0	0	0	0
CASSDAGERLFF	NA	TRBJ1-4*00(220)	TRBV13-1*00(1480)	no	0	2	0	0	0	0	1	0	0	0	0	0	0	2	0	3	0	2	5	8	2	0	0	0	0	1	0	0
CASSDANSPLYF	NA	TRBJ1-6*00(230)	TRBV13-3*00(976)	no	1	0	2	2	1	1	0	0	2	0	7	1	0	1	0	1	2	2	3	0	1	0	0	0	0	1	0	2
CASSDANSDYTF	NA	TRBJ1-2*00(245)	TRBV13-1*00(740),TRBV13-3*00(740)	no	3	0	3	4	4	2	1	0	0	0	1	2	4	2	1	5	7	2	5	17	9	0	2	0	0	5	2	4
CASSDGTGQLYF	NA	TRBJ2-2*00(235)	TRBV13-3*00(843.3)	no	0	0	0	0	0	0	0	0	0	1	0	0	1	2	3	1	0	0	6	7	1	0	0	0	0	2	0	2
CASSDGGYEQYF	TRBD1*00(25),TRBD2*00(25)	TRBJ2-7*00(215)	TRBV13-3*00(1430)	no	1	0	0	0	4	1	0	0	3	1	0	0	0	1	4	1	2	2	6	10	1	5	6	0	1	1	0	3
CASSDGGNTLYF	NA	TRBJ2-4*00(214.7)	TRBV13-3*00(1432.7)	no	0	0	0	0	0	3	1	0	0	0	0	0	2	0	2	0	2	2	4	1	0	0	0	0	4	0	1	2
CASSDGDTEVFF	NA	TRBJ1-1*00(225)	TRBV13-1*00(974.7)	no	0	0	0	0	3	0	0	0	0	0	0	0	0	0	0	0	2	2	3	4	0	1	0	0	2	2	0	2
CASSDGLGEQYF	TRBD2*00(40)	TRBJ2-7*00(200)	TRBV13-1*00(1348.7)	no	0	0	0	0	0	0	0	0	0	0	0	1	0	0	0	0	0	0	3	0	1	0	0	0	0	0	0	0
CASSDDQDTQYF	NA	TRBJ2-5*00(240)	TRBV13-3*00(735),TRBV13-1*00(727)	no	0	0	0	0	3	1	0	1	3	1	0	0	2	1	0	2	0	1	3	4	3	1	2	0	0	5	0	4
CASSDDIYEQYF	NA	TRBJ2-7*00(220)	TRBV13-1*00(1454)	no	0	0	1	0	0	1	0	0	0	0	0	0	0	0	0	0	0	0	3	0	1	0	2	1	0	0	1	1
CASSDDSYEQYF	NA	TRBJ2-7*00(220)	TRBV13-3*00(980)	no	0	0	1	0	0	2	1	0	9	0	0	11	2	0	0	3	0	0	3	2	0	0	2	0	0	7	1	0
CASSDESAEQFF	NA	TRBJ2-1*00(220)	TRBV13-1*00(1395.3)	no	0	0	0	0	0	0	0	0	0	0	0	0	0	0	0	0	0	0	3	0	0	0	0	0	0	0	0	0
CASSDTGDEQYF	TRBD1*00(35)	TRBJ2-7*00(200)	TRBV13-1*00(1433)	no	0	0	0	0	0	0	2	1	1	0	0	0	0	0	2	0	0	0	4	3	0	1	0	0	0	2	0	0
CASSDRDSDYTF	NA	TRBJ1-2*00(225)	TRBV13-1*00(732.5),TRBV13-3*00(668.5)	no	0	0	2	0	2	9	4	0	2	0	0	0	0	1	6	0	1	0	7	6	5	0	2	5	0	0	1	1
CASSDNTGQLYF	NA	TRBJ2-2*00(239.7)	TRBV13-3*00(971.3)	no	5	0	2	0	0	1	0	0	0	0	0	0	3	0	4	0	0	3	5	1	0	0	0	0	0	2	0	1
CASSDWGDEQYF	TRBD2*00(40)	TRBJ2-7*00(200)	TRBV13-1*00(1428)	no	1	0	0	1	3	0	0	0	0	0	0	1	0	0	3	0	2	2	7	6	5	2	2	0	4	7	1	2
CASSDWEDTQYF	TRBD2*00(25)	TRBJ2-5*00(225)	TRBV13-1*00(952)	no	0	0	0	0	0	0	0	0	0	0	0	8	0	1	0	0	2	0	3	0	4	1	0	0	0	2	0	0
CASSDGGTEVFF	TRBD1*00(25),TRBD2*00(25)	TRBJ1-1*00(220)	TRBV13-1*00(856.7)	no	1	0	0	2	0	1	1	1	2	0	0	1	0	0	13	7	16	8	11	15	6	2	2	0	2	2	3	7
CASSDGNSDYTF	NA	TRBJ1-2*00(230)	TRBV13-3*00(1460)	no	0	0	0	0	2	2	0	2	0	0	1	5	0	1	2	1	0	3	3	5	1	1	2	0	0	3	0	7
CASSDISYEQYF	NA	TRBJ2-7*00(229.7)	TRBV13-3*00(925.3)	no	0	0	0	0	2	2	0	0	1	0	0	0	0	0	1	1	0	2	3	6	0	0	1	0	0	0	0	2
CASSDSNTEVFF	NA	TRBJ1-1*00(230)	TRBV13-1*00(1444)	no	1	0	1	3	2	2	0	0	1	0	0	2	0	2	2	2	2	5	3	3	4	0	1	0	0	1	0	0
CASSDRTAEQFF	NA	TRBJ2-1*00(220)	TRBV13-1*00(904)	no	0	0	0	0	0	0	0	0	0	0	0	0	0	0	0	0	0	0	3	0	0	0	0	0	0	0	0	0
CASSDRNTEVFF	NA	TRBJ1-1*00(235)	TRBV13-1*00(1222)	no	13	0	13	3	0	6	9	0	7	8	1	1	1	7	7	9	13	22	9	15	10	2	7	1	3	5	2	5
CASSEGENTLYF	TRBD1*00(25),TRBD2*00(25)	TRBJ2-4*00(225)	TRBV13-1*00(1460)	no	3	0	0	0	0	0	0	1	0	0	0	0	0	0	0	0	0	1	3	2	0	0	0	0	0	0	0	0
CASSEQGYEQYF	TRBD1*00(35)	TRBJ2-7*00(215)	TRBV13-3*00(1460)	no	1	1	2	0	3	1	0	0	0	0	0	2	2	0	1	0	0	0	3	2	1	2	0	0	0	0	1	1
CASSENPYEQYF	NA	TRBJ2-7*00(225)	TRBV13-3*00(1420)	no	0	0	0	0	0	0	0	0	0	0	0	0	0	0	0	0	0	0	3	0	0	0	0	0	0	0	0	0
CASSENTGQLYF	NA	TRBJ2-2*00(250)	TRBV13-1*00(1457.5)	no	1	2	3	3	1	1	4	8	3	2	0	0	2	5	4	0	2	0	3	10	2	1	2	0	0	0	2	3
CASSMREDTQYF	NA	TRBJ2-5*00(219.7)	TRBV19*00(937)	no	0	0	0	0	0	0	0	0	0	0	0	0	0	0	0	0	0	0	3	0	0	0	0	0	0	3	0	0
CASSKDNYEQYF	TRBD1*00(25)	TRBJ2-7*00(220)	TRBV13-3*00(1434)	no	0	0	0	0	0	0	0	0	0	0	0	0	0	0	0	0	0	0	3	0	0	0	0	0	0	0	0	0
CASSPDTYEQYF	TRBD1*00(25),TRBD2*00(25)	TRBJ2-7*00(225)	TRBV26*00(1444)	no	0	0	0	2	0	3	0	0	2	0	2	0	3	0	2	1	0	3	5	4	1	0	2	0	0	0	1	5
CASSPTGNTLYF	NA	TRBJ1-3*00(224)	TRBV4*00(1404)	no	1	2	1	0	4	0	0	0	1	1	0	0	0	1	0	0	0	1	3	2	1	0	0	0	0	1	0	0
CASSQGQYEQYF	TRBD1*00(35)	TRBJ2-7*00(215)	TRBV5*00(1390.7)	no	5	0	7	4	7	3	1	0	0	6	0	0	1	2	0	8	1	5	3	12	5	0	0	0	0	4	1	7
CASSQDRGEQYF	TRBD1*00(35)	TRBJ2-7*00(189.3)	TRBV5*00(1363)	no	3	0	0	2	2	1	2	0	0	0	1	0	0	1	1	1	0	1	3	2	0	0	0	0	0	0	1	1
CASSTGNERLFF	TRBD1*00(30)	TRBJ1-4*00(230)	TRBV19*00(1610)	no	0	0	0	1	1	1	1	1	0	0	0	0	4	0	0	2	2	0	4	4	0	0	0	1	0	0	0	0
CASSRRNTEVFF	NA	TRBJ1-1*00(230)	TRBV15*00(1452)	no	4	0	0	0	0	1	0	0	2	0	0	0	0	0	0	0	0	2	4	2	0	0	3	1	0	1	0	1
CASRDRGYEQYF	TRBD1*00(50)	TRBJ2-7*00(215)	TRBV13-1*00(1306.7)	no	4	0	1	0	0	0	0	4	1	3	0	0	0	0	2	2	2	0	6	6	3	0	1	2	0	3	0	0
CASRDRENTLYF	TRBD1*00(30)	TRBJ2-4*00(225)	TRBV13-1*00(1421)	no	0	0	0	0	0	0	0	0	0	0	0	0	0	0	1	0	0	2	3	0	0	0	0	0	0	0	0	0
CASRDNYAEQFF	NA	TRBJ2-1*00(245)	TRBV15*00(486.7),TRBV13-1*00(481.7),TRBV13-3*00(481.7)	no	3	4	6	3	0	3	4	6	1	3	1	9	5	2	5	2	10	5	5	6	5	4	6	3	3	4	1	6
CASSAGTAEQFF	TRBD1*00(40),TRBD2*00(35)	TRBJ2-1*00(209.7)	TRBV16*00(1374.3)	no	0	0	0	0	0	0	0	0	0	0	0	0	0	0	0	0	0	0	3	0	0	0	0	0	0	0	0	0
CGARDSQNTLYF	NA	TRBJ2-4*00(234.3)	TRBV20*00(1334.3)	no	1	0	0	1	4	1	1	0	0	1	0	0	0	0	4	4	0	0	3	2	2	0	0	0	0	0	0	0
CSSSWGYAEQFF	TRBD2*00(25)	TRBJ2-1*00(235)	TRBV23*00(1160)	no	0	0	0	0	0	0	0	0	0	0	0	0	0	0	0	1	0	0	3	0	0	0	0	0	0	0	0	0
CTCSAGQYEQYF	TRBD1*00(35)	TRBJ2-7*00(215)	TRBV1*00(1370.3)	no	5	1	4	2	2	1	1	2	2	1	0	0	3	0	1	0	0	1	4	1	1	0	0	0	2	0	0	3
CTCSAGAYEQYF	NA	TRBJ2-7*00(225)	TRBV1*00(1469)	no	0	0	0	0	0	0	0	0	0	1	0	0	0	0	0	0	1	0	3	1	0	0	0	0	0	0	0	0
CTCSADGDTQYF	NA	TRBJ2-5*00(215)	TRBV1*00(1391)	no	2	1	1	0	0	2	0	0	1	1	0	0	2	1	0	0	1	0	3	1	1	0	3	0	0	0	0	0
CAWSLG_SEVFF	TRBD1*00(30)	TRBJ1-1*00(210)	TRBV31*00(590)	no	0	0	0	0	0	0	0	0	0	0	1	0	0	0	0	0	0	0	3	0	0	0	0	0	0	0	0	0
CASSTENTLYF	TRBD1*00(25)	TRBJ2-4*00(225)	TRBV29*00(1439.3)	yes	0	0	0	0	0	1	0	0	0	0	0	0	0	0	0	0	1	0	3	0	1	0	0	0	0	0	1	0
CASSFGNTLYF	NA	TRBJ1-3*00(235)	TRBV29*00(964)	yes	4	0	8	0	0	15	0	0	1	4	0	0	1	0	1	0	2	4	4	2	0	1	0	2	3	0	2	0
CASSLSDTQYF	NA	TRBJ2-5*00(220)	TRBV29*00(1393)	yes	0	0	2	0	1	0	3	0	0	0	0	2	0	2	2	2	0	1	4	2	0	0	0	0	0	1	0	0
CASSLDAEQFF	NA	TRBJ2-1*00(225)	TRBV29*00(1298.3)	yes	8	2	12	1	4	6	7	3	3	1	2	2	11	12	0	4	2	0	4	5	3	0	1	0	0	6	0	1
CASSPGYEQYF	TRBD1*00(25)	TRBJ2-7*00(215)	TRBV29*00(1470)	yes	0	1	0	2	0	0	1	1	1	0	0	0	0	0	5	4	5	8	8	7	7	1	1	0	1	1	0	6
CASSEGNEQYF	NA	TRBJ2-7*00(210)	TRBV29*00(1464.7)	yes	0	0	0	0	0	0	0	0	0	0	0	0	0	0	0	0	0	1	3	0	0	0	0	0	0	0	0	0
CASSTRGEQYF	TRBD1*00(30),TRBD2*00(30)	TRBJ2-7*00(205)	TRBV29*00(1470)	yes	0	0	0	0	0	0	0	0	0	0	0	0	0	0	0	0	0	0	3	1	0	0	0	0	2	0	0	0
CASSRNTEVFF	NA	TRBJ1-1*00(229.7)	TRBV17*00(1449)	no	2	0	3	0	0	4	1	0	1	1	0	3	2	1	1	0	4	4	4	8	2	1	2	2	0	1	0	0
CASSRGVEQYF	TRBD1*00(25)	TRBJ2-7*00(200)	TRBV29*00(1345)	yes	0	0	0	0	0	1	0	0	1	1	0	0	1	0	1	0	0	2	3	1	2	0	0	0	0	0	0	0
CAWRQGTEVFF	TRBD1*00(30)	TRBJ1-1*00(220)	TRBV31*00(1434)	no	0	0	0	0	0	0	0	0	0	0	0	0	0	0	1	0	2	0	3	2	0	0	0	0	0	0	0	0
CASSLGAEQFF	NA	TRBJ2-1*00(220)	TRBV12-1*00(980)	no	1	0	5	1	6	5	0	3	4	0	2	1	1	3	10	24	17	23	14	27	12	1	3	2	2	5	2	11
CASGDAGEVFF	NA	TRBJ1-1*00(199.7)	TRBV13-2*00(1415)	yes	0	0	1	0	0	0	0	1	0	0	0	0	0	1	6	5	2	4	4	2	4	0	0	0	0	1	1	2
CASGDYAEQFF	NA	TRBJ2-1*00(240)	TRBV13-2*00(1444)	yes	1	2	0	0	0	0	1	2	0	1	1	0	0	0	1	1	4	2	3	0	5	0	0	0	0	0	0	0
CASGDRGEQYF	TRBD1*00(30)	TRBJ2-7*00(205)	TRBV13-2*00(1423)	yes	1	0	1	1	0	1	0	0	0	1	0	0	1	0	8	4	9	7	3	9	2	1	6	0	0	1	3	1
CASGQGYEQYF	TRBD1*00(45)	TRBJ2-7*00(215)	TRBV13-3*00(467.7),TRBV13-2*00(460.3)	yes	0	0	0	2	0	0	0	0	8	0	1	0	2	0	0	0	0	2	3	4	0	0	3	0	0	1	0	0
CASSSGNTLYF	NA	TRBJ1-3*00(250)	TRBV13-3*00(1410)	no	4	0	0	0	1	3	3	0	0	0	0	0	1	0	2	1	1	6	4	16	5	1	2	2	0	3	0	3
CASSLTGQLYF	NA	TRBJ2-2*00(235)	TRBV26*00(972.7)	no	1	0	3	0	1	0	5	0	1	1	0	0	2	0	0	1	0	0	3	1	3	0	0	0	0	0	1	0
CASSQNTEVFF	NA	TRBJ1-1*00(235)	TRBV4*00(727.5),TRBV13-1*00(725)	no	7	0	7	4	3	1	8	4	4	1	0	0	4	1	3	2	0	3	4	7	2	0	5	0	4	1	0	1
CASSGGREQYF	TRBD1*00(40),TRBD2*00(40)	TRBJ2-7*00(200)	TRBV13-1*00(1380.3)	no	2	0	1	0	0	0	0	0	0	0	0	0	0	0	1	0	0	1	4	5	0	1	0	0	0	0	0	0
CASSDQNTLYF	NA	TRBJ2-4*00(235)	TRBV13-3*00(1465)	no	0	0	1	0	0	0	1	1	4	0	1	0	2	0	0	3	7	0	4	7	2	2	6	2	1	7	2	7
CASSDAWEQYF	NA	TRBJ2-7*00(192)	TRBV13-3*00(1451)	no	0	0	0	0	0	0	0	0	0	0	0	0	0	0	0	1	4	0	4	2	0	0	1	0	0	0	1	0
CASSDAHEQYF	NA	TRBJ2-7*00(210)	TRBV13-1*00(1361)	no	0	0	0	0	0	0	0	0	0	0	0	0	0	0	3	0	0	0	4	1	0	0	0	0	0	0	0	0
CASSDAREQYF	NA	TRBJ2-7*00(200)	TRBV13-1*00(1443)	no	0	0	0	1	0	0	1	0	1	0	0	0	0	2	0	1	7	5	9	6	2	1	3	0	0	1	1	7
CASSDAETLYF	NA	TRBJ2-3*00(230)	TRBV13-1*00(1362)	no	1	0	2	0	0	1	0	0	2	0	0	0	1	0	0	3	0	3	3	2	1	0	2	0	0	0	0	0
CASSDGDEQYF	NA	TRBJ2-7*00(210)	TRBV13-3*00(1470)	no	0	0	1	0	0	0	0	1	0	0	0	0	0	1	0	0	0	0	3	1	0	0	0	0	0	1	0	2
CASSDGTEVFF	NA	TRBJ1-1*00(215)	TRBV13-1*00(964)	no	1	0	0	0	0	0	0	0	0	0	0	4	2	0	2	6	0	7	5	14	1	0	2	0	0	5	3	3
CASSDDAEQFF	NA	TRBJ2-1*00(225)	TRBV13-1*00(1464.7)	no	0	0	0	0	0	1	0	0	6	1	0	3	0	2	1	0	2	2	3	0	1	0	1	0	0	0	0	1
CASSDDTEVFF	NA	TRBJ1-1*00(225)	TRBV13-1*00(1379.3)	no	3	1	0	0	0	0	0	0	1	2	0	0	0	3	1	1	0	0	3	4	3	0	3	0	0	0	1	0
CASSDDRTLYF	TRBD1*00(25)	TRBJ2-4*00(200)	TRBV13-1*00(1464.7)	no	0	0	0	0	0	0	0	0	0	0	0	0	0	0	0	0	0	0	3	0	0	0	0	0	0	0	0	0
CASSDNTEVFF	NA	TRBJ1-1*00(230)	TRBV13-1*00(1465)	no	0	0	6	0	0	3	7	1	1	1	2	0	2	2	6	7	4	10	5	7	3	1	3	2	0	3	2	5
CASSDWDTQYF	NA	TRBJ2-5*00(215)	TRBV13-1*00(968)	no	0	0	0	1	0	0	0	0	0	0	0	0	0	0	3	0	0	0	3	0	0	1	0	0	0	0	1	0
CASSDRDTQYF	NA	TRBJ2-5*00(215)	TRBV13-3*00(1402)	no	9	4	5	1	4	5	0	0	5	2	0	1	4	2	9	3	7	11	7	7	7	2	5	0	0	5	1	3
CASSDGYEQYF	NA	TRBJ2-7*00(220)	TRBV13-3*00(1312)	no	0	0	0	3	2	4	2	0	0	1	0	1	9	1	6	10	7	8	8	15	6	0	5	0	2	1	2	5
CASSDGTGPFF	TRBD1*00(50)	TRBJ1-4*00(175)	TRBV13-1*00(1452)	no	0	0	0	0	0	0	0	0	0	0	0	0	0	0	0	0	0	0	3	0	0	0	0	0	0	0	0	0
CASSDSERLFF	NA	TRBJ1-4*00(220)	TRBV13-1*00(1460)	no	1	0	1	0	0	0	0	4	0	0	0	0	0	0	0	0	0	0	3	0	0	0	0	3	0	0	0	0
CASSDRVEQYF	TRBD1*00(25)	TRBJ2-7*00(205)	TRBV13-1*00(968)	no	0	2	1	0	0	1	1	1	0	3	1	0	2	0	6	9	4	11	7	8	5	2	4	0	5	6	1	6
CASSDREEVFF	TRBD1*00(35)	TRBJ1-1*00(200)	TRBV14*00(745),TRBV13-1*00(698)	no	0	0	0	0	0	0	1	0	1	0	0	0	0	0	1	2	0	5	3	0	0	0	1	0	0	0	0	0
CASSTGGEQYF	TRBD2*00(35)	TRBJ2-7*00(205)	TRBV19*00(1254.5)	no	1	0	1	0	0	0	0	0	0	0	0	0	0	1	0	1	3	1	5	3	2	0	0	2	0	1	0	3
CASSNQDTQYF	NA	TRBJ2-5*00(250)	TRBV19*00(772.5),TRBV13-3*00(709)	no	1	1	9	3	0	1	4	3	3	2	0	1	2	5	2	8	3	1	3	3	2	0	0	0	1	1	0	2
CASSLGDEQFF	NA	TRBJ2-1*00(199.7)	TRBV13-3*00(1418.3)	no	0	0	0	0	0	0	0	0	0	0	0	0	0	0	1	0	0	0	3	0	0	0	0	0	0	0	0	0
CASSRRTEVFF	NA	TRBJ1-1*00(215)	TRBV15*00(1369.7)	no	0	0	0	0	0	0	0	0	0	0	0	0	0	0	0	1	0	0	3	0	0	0	0	0	0	0	0	0
CASSQGTEVFF	TRBD1*00(25)	TRBJ1-1*00(220)	TRBV13-3*00(963.3)	no	1	0	1	0	1	1	0	1	0	1	0	0	2	2	6	5	2	11	4	6	5	2	0	0	3	4	0	5
CASRLGYEQYF	TRBD2*00(30)	TRBJ2-7*00(215)	TRBV13-1*00(1429)	no	0	0	0	0	0	0	2	0	1	0	0	0	1	0	2	5	7	4	5	5	0	0	0	0	0	2	0	1
CASRGNTEVFF	NA	TRBJ1-1*00(235)	TRBV13-3*00(1445)	no	0	0	2	0	2	3	0	2	0	5	0	0	0	0	0	1	0	2	3	2	1	1	0	1	0	0	0	1
CASRDRYEQYF	TRBD1*00(30)	TRBJ2-7*00(215)	TRBV13-3*00(1391.7)	no	1	0	0	0	1	0	1	0	1	0	0	0	0	1	0	2	0	5	5	10	3	2	2	0	0	5	1	0
CASRTNSDYTF	NA	TRBJ1-2*00(240)	TRBV13-1*00(1338.3)	no	0	0	0	0	0	0	0	0	0	0	0	2	0	0	1	0	0	0	3	0	0	0	0	0	4	0	0	0
CASRSGTEQYF	TRBD1*00(35),TRBD2*00(30)	TRBJ2-7*00(200)	TRBV13-1*00(1349)	no	0	0	0	0	0	0	0	0	0	0	0	0	0	0	0	0	0	0	3	0	0	0	0	0	0	0	0	0
CASRLGGTLYF	TRBD2*00(45)	TRBJ2-4*00(205)	TRBV13-1*00(1413)	no	0	0	0	0	1	0	0	0	0	0	0	0	0	0	0	0	0	0	3	0	0	0	0	0	0	0	0	1
CASKQGGEQYF	TRBD1*00(40)	TRBJ2-7*00(205)	TRBV13-1*00(1422.3)	no	0	0	0	0	0	1	0	0	0	0	0	0	1	0	2	0	2	0	3	0	0	0	0	0	0	0	0	0
CASSVTGEVFF	TRBD1*00(35)	TRBJ1-1*00(200)	TRBV16*00(1244.5)	no	0	0	0	0	0	0	0	0	0	0	0	0	0	0	0	0	0	0	3	0	0	0	0	0	0	0	0	0
CASSFAEQFF	NA	TRBJ2-1*00(220)	TRBV29*00(1421.3)	yes	2	0	0	0	0	0	0	0	0	0	4	0	0	0	0	2	2	0	3	0	0	0	0	0	0	0	0	0
CAWRGIEQYF	NA	TRBJ2-7*00(196.3)	TRBV31*00(1428.7)	no	0	0	0	0	0	0	0	0	0	0	0	0	0	0	0	0	0	0	3	0	0	0	0	0	0	0	0	0
CASSLAEQFF	NA	TRBJ2-1*00(215)	TRBV12-1*00(1379.7)	no	0	0	1	0	2	1	0	0	1	0	0	0	0	0	0	5	5	1	5	0	1	0	1	0	0	0	0	2
CASGDAEQFF	NA	TRBJ2-1*00(220)	TRBV13-2*00(1334)	yes	0	0	1	1	2	0	2	3	2	0	0	4	6	0	0	0	4	3	5	11	2	1	5	0	9	0	0	2
CASSLAEVFF	NA	TRBJ1-1*00(204.7)	TRBV15*00(1490)	no	0	0	0	0	0	0	0	1	0	0	0	0	0	0	0	1	0	1	4	0	1	1	0	0	0	2	0	0
CASSAREVFF	NA	TRBJ1-1*00(199.7)	TRBV13-1*00(1433.7)	no	0	0	0	0	0	0	0	0	0	0	0	0	0	0	0	0	0	0	3	0	1	0	0	0	0	0	0	0
CASSAGEQYF	TRBD1*00(25)	TRBJ2-7*00(200)	TRBV13-3*00(1370)	no	0	0	0	0	1	0	0	0	0	0	0	0	0	0	0	2	1	0	3	2	0	0	0	0	0	0	0	0
CASSGYEQYF	NA	TRBJ2-7*00(209.7)	TRBV13-3*00(964.7)	no	0	1	4	0	0	0	3	0	1	1	0	0	1	6	3	2	5	6	8	12	8	0	1	0	3	6	1	4
CASSGREQYF	NA	TRBJ2-7*00(200)	TRBV13-1*00(1215)	no	0	0	0	0	0	0	0	0	0	0	0	0	0	0	1	0	0	0	3	0	0	0	0	0	0	0	0	0
CASRGAEQFF	NA	TRBJ2-1*00(220)	TRBV13-3*00(1481.7)	no	0	0	0	0	0	1	0	0	0	1	0	0	0	0	2	5	3	8	5	0	0	0	0	0	0	0	0	2
CASKEYEQYF	NA	TRBJ2-7*00(199)	TRBV13-1*00(1320)	no	0	0	0	0	0	0	0	0	0	0	0	0	0	0	0	0	0	0	3	0	0	0	0	0	0	0	0	0
CASGDKYF	NA	TRBJ2-7*00(180)	TRBV13-2*00(1408.3)	yes	0	0	0	0	0	0	0	0	0	0	0	0	0	0	0	0	0	0	3	0	0	0	0	0	0	0	0	0
CASSQDPTSNTEVFFGKGTRLTVVGKISFR_NFQVSLRTKHVLRVHIRVSVF*CANSDYTF	TRBD1*00(25)	TRBJ1-2*00(250),TRBJ1-1*00(240)	TRBV2*00(140)	no	0	0	0	0	0	0	0	0	0	0	0	0	0	0	0	0	0	0	2	0	0	0	0	0	0	0	0	0
CASSPRDWGGRGQDTQYF	TRBD2*00(70)	TRBJ2-5*00(230)	TRBV29*00(1462)	yes	0	0	0	0	0	0	0	0	0	0	0	0	0	0	0	0	0	0	2	0	0	0	0	0	0	0	0	0
CASGDPGLGGRNQDTQYF	TRBD2*00(70)	TRBJ2-5*00(250)	TRBV13-2*00(1441)	yes	0	0	0	0	0	0	0	0	0	0	0	0	0	0	0	0	0	0	2	0	0	0	0	0	0	0	0	0
CASSDAGTGGFNQDTQYF	TRBD2*00(60)	TRBJ2-5*00(255)	TRBV13-3*00(1427)	no	0	0	0	0	0	0	0	0	0	0	0	0	0	0	0	0	0	0	2	0	0	0	0	0	0	0	0	0
CASSDGDRGVISNERLFF	TRBD1*00(50)	TRBJ1-4*00(260)	TRBV13-1*00(1430)	no	0	0	0	0	0	0	0	0	0	0	0	0	0	0	0	0	0	0	2	0	0	0	0	0	0	0	0	0
CASSDTGLGVLSQNTLYF	TRBD2*00(60)	TRBJ2-4*00(250)	TRBV13-1*00(1444)	no	0	0	0	0	0	0	0	0	0	0	0	0	0	0	0	0	0	0	2	0	0	0	0	0	0	0	0	0
CASSQGPGTGLSAETLYF	TRBD1*00(35),TRBD2*00(35)	TRBJ2-3*00(250)	TRBV4*00(1149)	no	0	0	0	0	0	0	0	0	0	0	0	0	0	0	0	0	0	0	2	0	0	0	0	0	0	0	0	0
CASSLYRGH_SYNSPLYF	TRBD1*00(30)	TRBJ1-6*00(241)	TRBV24*00(1200)	no	0	0	0	0	0	0	0	0	0	0	0	0	0	0	0	0	0	0	2	0	0	0	0	0	0	0	0	0
CASSRDWGG_SSAETLYF	TRBD2*00(50)	TRBJ2-3*00(255)	TRBV5*00(1424.5)	no	0	0	0	0	1	0	0	0	0	0	0	0	0	0	0	0	0	0	2	0	0	0	0	0	0	0	0	0
CASIPGLGGFNYAEQFF	TRBD2*00(75)	TRBJ2-1*00(250)	TRBV29*00(1452)	yes	0	0	0	0	0	0	0	0	0	0	0	0	0	0	0	0	0	0	2	0	0	0	0	0	0	0	0	0
CASSLGQNEISNERLFF	TRBD1*00(35)	TRBJ1-4*00(275)	TRBV29*00(1480)	yes	0	0	0	0	0	0	0	0	0	0	0	0	0	0	0	0	0	0	2	0	0	0	0	0	0	0	0	0
CASSLSDRGTSAETLYF	TRBD1*00(45)	TRBJ2-3*00(260)	TRBV29*00(1502.5)	yes	0	0	0	0	0	0	0	0	0	0	0	0	0	0	0	0	0	0	2	0	0	0	0	0	0	0	0	0
CASSPGLGGRGAETLYF	TRBD2*00(75)	TRBJ2-3*00(240)	TRBV29*00(1477.5)	yes	0	0	1	1	0	1	0	0	0	0	0	0	0	1	0	0	0	0	2	1	0	0	0	0	0	1	0	0
CASSRPGLGGYQDTQYF	TRBD2*00(70)	TRBJ2-5*00(240)	TRBV17*00(1337)	no	0	0	0	0	0	0	0	0	0	0	0	0	0	0	0	0	0	0	2	0	0	0	0	0	0	0	0	0
CAWSLGWGGKNYAEQFF	TRBD2*00(50)	TRBJ2-1*00(245)	TRBV31*00(595)	no	0	0	0	0	0	0	0	0	0	0	0	0	0	0	0	0	0	0	2	0	0	0	0	0	0	0	0	0
CAWSPPGLGGSYAEQFF	TRBD2*00(64)	TRBJ2-1*00(235)	TRBV31*00(1017.5)	no	0	0	0	0	0	0	0	0	0	0	0	0	0	0	0	0	0	0	2	0	0	0	0	0	0	0	0	0
CAWRKTGTGDSAETLYF	TRBD1*00(60)	TRBJ2-3*00(250)	TRBV31*00(1386)	no	0	0	0	0	0	0	0	0	0	0	0	0	0	0	0	0	0	0	2	0	0	0	0	0	0	0	0	0
CASSSRDRDSYNSPLYF	TRBD1*00(30),TRBD2*00(30)	TRBJ1-6*00(274)	TRBV12-1*00(1434)	no	0	0	0	0	0	0	0	0	0	0	0	0	0	0	0	0	0	0	2	0	0	0	0	0	0	0	0	0
CASSLAQGALANTEVFF	TRBD1*00(50)	TRBJ1-1*00(255)	TRBV12-2*00(1470)	no	0	0	0	0	0	0	0	0	0	0	0	0	0	0	0	0	0	0	2	0	0	0	0	0	0	0	0	0
CASSLSGLGGSQDTQYF	TRBD2*00(55)	TRBJ2-5*00(235)	TRBV12-2*00(1329.5)	no	0	0	0	0	0	0	0	0	0	0	0	0	0	0	0	0	0	0	2	0	0	0	0	0	0	0	0	0
CASSLRDWGVNYAEQFF	TRBD2*00(60)	TRBJ2-1*00(245)	TRBV12-2*00(1433)	no	0	0	0	0	0	0	0	0	0	0	0	0	0	0	0	0	0	0	2	0	0	0	0	0	0	0	0	0
CASSPYPGQGADSPLYF	TRBD1*00(70)	TRBJ1-6*00(225)	TRBV12-2*00(1447)	no	0	0	0	0	0	0	0	0	0	0	0	0	0	0	0	0	0	0	2	0	0	0	0	0	0	0	0	0
CASSPDWGVANTGQLYF	TRBD2*00(40)	TRBJ2-2*00(252)	TRBV12-2*00(1331)	no	0	0	0	0	0	0	0	0	0	0	0	0	0	0	0	0	0	0	2	1	0	0	0	0	0	0	0	0
CASSPDRGRENYAEQFF	TRBD1*00(65)	TRBJ2-1*00(245)	TRBV12-1*00(1455)	no	0	0	0	0	0	0	0	0	0	0	0	0	0	0	0	0	0	0	2	0	0	0	0	0	0	0	0	0
CASSGTGALRTGNTLYF	TRBD1*00(55)	TRBJ1-3*00(240)	TRBV12-1*00(1397)	no	0	0	0	0	0	0	0	0	0	0	0	0	0	0	0	0	0	0	2	0	0	0	0	0	0	0	0	0
CASGDWTGGHNYAEQFF	TRBD2*00(50)	TRBJ2-1*00(255)	TRBV13-2*00(826)	yes	0	0	0	0	0	0	0	0	0	0	0	0	0	0	0	0	0	0	2	0	0	0	0	0	0	0	0	0
CASGDALGGIFAETLYF	TRBD2*00(35)	TRBJ2-3*00(235)	TRBV13-2*00(1282)	yes	0	0	0	0	0	0	0	0	0	0	0	0	0	0	0	0	0	0	2	0	0	0	0	0	0	0	0	0
CASGDARTGGRQNTLYF	TRBD2*00(50)	TRBJ2-4*00(230)	TRBV13-2*00(1351)	yes	0	0	0	0	0	0	0	0	0	0	0	0	0	0	0	0	0	0	2	0	0	0	0	0	0	0	0	0
CASGDGGLGGTTGQLYF	TRBD2*00(60)	TRBJ2-2*00(235)	TRBV13-2*00(815)	yes	0	0	0	0	0	0	0	0	0	0	0	0	0	0	0	0	0	0	2	0	0	0	0	0	0	0	0	0
CASGEPGLGASQNTLYF	TRBD2*00(65)	TRBJ2-4*00(255)	TRBV13-2*00(1452)	yes	0	0	0	0	0	0	0	0	0	0	0	1	0	0	0	0	0	0	2	0	0	0	0	0	0	0	0	0
CASGELGVSYNYAEQFF	TRBD2*00(40)	TRBJ2-1*00(275)	TRBV13-2*00(1455)	yes	0	0	0	0	0	0	0	0	0	0	0	0	0	0	0	0	0	0	2	0	0	0	0	0	0	0	0	0
CASGEGDWGEGAETLYF	TRBD2*00(60)	TRBJ2-3*00(240)	TRBV13-2*00(1460)	yes	0	0	0	0	0	0	0	0	0	0	0	0	0	0	0	0	0	0	2	0	0	0	0	0	0	0	0	0
CASGEEGQIFSNERLFF	TRBD1*00(35)	TRBJ1-4*00(255)	TRBV13-2*00(1412)	yes	0	0	0	0	0	0	0	0	0	0	0	0	0	0	0	0	0	0	2	0	0	0	0	0	0	0	0	0
CASGHLPTGGVSYEQYF	TRBD2*00(55)	TRBJ2-7*00(235)	TRBV13-2*00(1253)	yes	0	0	0	0	0	0	0	0	0	0	0	0	0	0	0	0	0	0	2	0	0	0	0	0	0	0	0	0
CASGDRDWGGAKDTQYF	TRBD2*00(90)	TRBJ2-5*00(215)	TRBV13-2*00(972)	yes	0	0	0	0	0	0	0	0	0	0	0	0	0	0	0	0	0	0	2	0	0	0	0	0	0	0	0	0
CASSLGTGERSNTEVFF	TRBD1*00(50)	TRBJ1-1*00(224)	TRBV15*00(1387)	no	0	0	0	0	0	0	0	0	0	0	0	0	0	0	0	0	0	0	2	0	0	0	0	0	0	0	0	0
CASSLPDWGPSQNTLYF	TRBD2*00(45)	TRBJ2-4*00(255)	TRBV15*00(1432)	no	0	0	0	0	0	0	0	0	0	0	0	0	0	0	0	0	0	0	2	0	0	0	0	0	0	0	0	0
CASSSGTGGDGQNTLYF	TRBD1*00(65)	TRBJ2-4*00(232)	TRBV15*00(1470)	no	0	0	0	0	0	0	0	0	0	0	0	0	0	0	0	0	0	0	2	0	0	0	0	0	0	0	0	0
CASSPGTGGRNYAEQFF	TRBD2*00(70)	TRBJ2-1*00(250)	TRBV13-1*00(1354)	no	0	0	0	0	0	0	0	0	0	0	0	0	0	0	0	0	0	0	2	0	0	0	1	0	0	0	0	0
CASSRDRKGRNNQAPLF	TRBD1*00(45)	TRBJ1-5*00(229)	TRBV15*00(1433)	no	0	0	0	0	0	0	0	0	0	0	0	0	0	0	0	0	0	0	2	0	0	0	0	0	0	0	0	0
CASSHLSGVANTGQLYF	TRBD1*00(30)	TRBJ2-2*00(260)	TRBV13-1*00(1450)	no	0	0	0	0	0	0	0	0	0	0	0	0	0	0	0	0	0	0	2	0	0	0	0	0	0	0	0	0
CASSGSGTGGSGNTLYF	TRBD1*00(65)	TRBJ1-3*00(250)	TRBV13-3*00(1455)	no	0	0	0	0	0	0	0	0	0	0	0	0	0	0	0	0	0	0	2	0	0	0	0	0	0	0	0	0
CASSGDWGGADTGQLYF	TRBD2*00(70)	TRBJ2-2*00(240)	TRBV13-3*00(1367)	no	0	0	0	1	0	0	0	0	0	0	0	0	0	0	0	0	0	0	2	0	0	0	0	0	0	0	0	1
CASSDFGQVEDQNTLYF	TRBD1*00(35)	TRBJ2-4*00(235)	TRBV13-3*00(1055)	no	0	0	0	0	0	0	0	0	0	0	0	0	0	0	0	0	0	0	2	0	0	0	0	0	0	0	0	0
CASSDAWGREDYAEQFF	TRBD2*00(25)	TRBJ2-1*00(240)	TRBV13-1*00(1392.5)	no	0	0	0	0	0	0	0	0	0	0	0	0	0	0	0	0	0	0	2	0	0	0	0	0	0	0	0	0
CASSDADWGGSQNTLYF	TRBD2*00(55)	TRBJ2-4*00(250)	TRBV13-1*00(1467)	no	0	0	0	0	0	0	0	0	0	0	0	0	1	0	0	0	0	0	2	0	0	0	0	0	0	0	0	0
CASSDATGGVHYAEQFF	TRBD2*00(50)	TRBJ2-1*00(240)	TRBV13-3*00(1339)	no	0	0	0	0	0	0	0	0	0	0	0	0	0	0	0	0	0	0	2	0	0	0	0	0	0	0	0	0
CASSDAPPDWGDAEQFF	TRBD2*00(59)	TRBJ2-1*00(225)	TRBV13-1*00(1475)	no	0	0	0	0	0	0	0	0	0	0	0	0	0	0	0	0	0	0	2	0	0	0	0	0	0	0	0	0
CASSDAGPGANTGQLYF	TRBD1*00(34)	TRBJ2-2*00(260)	TRBV13-3*00(1535)	no	0	0	0	0	0	0	0	0	0	0	0	0	0	0	0	0	0	0	2	0	0	0	0	0	0	0	0	0
CASSDATGGLNYAEQFF	TRBD2*00(45)	TRBJ2-1*00(250)	TRBV13-1*00(1443)	no	0	0	0	0	0	0	0	0	0	0	0	0	0	0	0	0	0	0	2	0	0	0	0	0	0	0	0	0
CASSDATGGANYAEQFF	TRBD2*00(60)	TRBJ2-1*00(245)	TRBV13-1*00(1271.5)	no	0	0	0	0	0	0	0	1	0	0	0	0	0	0	0	1	0	0	2	2	0	0	0	0	0	1	1	4
CASSDADRASSQNTLYF	TRBD1*00(35)	TRBJ2-4*00(255)	TRBV13-1*00(1480)	no	0	0	0	0	0	0	0	0	0	0	0	0	0	0	0	0	0	0	2	0	0	0	0	0	0	0	0	0
CASSDEGWGGNQDTQYF	TRBD2*00(45)	TRBJ2-5*00(250)	TRBV13-1*00(1470)	no	0	0	0	0	0	0	0	0	0	0	0	0	0	0	0	0	0	0	2	0	0	0	0	0	0	0	0	0
CASSDETGGVNYAEQFF	TRBD2*00(55)	TRBJ2-1*00(250)	TRBV13-1*00(1470)	no	0	0	0	0	0	0	0	0	0	0	0	0	0	0	0	0	0	0	2	0	1	0	0	0	0	0	0	0
CASSDEPWDISSYEQYF	TRBD1*00(30)	TRBJ2-7*00(245)	TRBV13-1*00(1470)	no	0	0	0	0	0	0	0	0	0	0	0	0	0	0	0	0	0	0	2	0	0	0	0	0	0	0	0	0
CASSDKLGGFNQDTQYF	TRBD2*00(45)	TRBJ2-5*00(255)	TRBV13-3*00(1465)	no	0	0	0	0	0	0	0	0	0	0	0	0	0	0	0	0	0	0	2	0	0	0	0	0	0	0	0	0
CASSDPRGHSYNSPLYF	TRBD1*00(40)	TRBJ1-6*00(270)	TRBV13-3*00(1646)	no	0	0	0	0	0	0	0	0	0	0	0	0	0	0	0	0	0	0	2	0	0	0	0	0	0	0	0	0
CASSDPTGGAYQDTQYF	TRBD2*00(55)	TRBJ2-5*00(240)	TRBV13-3*00(1460)	no	0	0	0	0	0	0	0	0	0	0	0	0	0	0	0	0	0	0	2	0	0	0	0	0	0	0	0	0
CASSDGTGGIGAETLYF	TRBD2*00(65)	TRBJ2-3*00(224)	TRBV13-1*00(1050)	no	0	0	0	0	0	0	0	0	0	0	0	0	0	0	0	0	0	0	2	0	0	0	0	0	0	0	0	0
CASSEPGQGAREDTQYF	TRBD1*00(75)	TRBJ2-5*00(225)	TRBV13-1*00(1444)	no	0	0	0	0	0	0	0	0	0	0	0	0	0	0	0	0	0	0	2	0	0	0	0	0	0	0	0	0
CASSEPSRDRTNTEVFF	TRBD1*00(55)	TRBJ1-1*00(240)	TRBV13-1*00(1444)	no	0	0	0	0	0	0	0	0	0	0	0	0	0	0	0	0	0	0	2	0	0	0	0	0	0	0	0	0
CASSEELGGSSQNTLYF	TRBD2*00(40)	TRBJ2-4*00(255)	TRBV13-3*00(1460)	no	0	0	0	0	0	0	0	0	0	0	0	0	0	0	0	0	0	0	2	0	0	0	0	0	0	0	0	0
CASSYPGTGASQNTLYF	TRBD2*00(65)	TRBJ2-4*00(245)	TRBV4*00(1390)	no	0	0	0	0	0	0	0	0	0	0	0	0	0	0	0	0	0	0	2	0	0	0	0	0	0	0	0	0
CASSPGTGGLNYAEQFF	TRBD2*00(70)	TRBJ2-1*00(242)	TRBV19*00(889)	no	0	0	0	0	0	0	0	1	0	0	0	0	0	0	0	0	0	0	2	2	0	0	0	0	0	0	0	0
CASSPGTGGPSQNTLYF	TRBD2*00(55)	TRBJ2-4*00(255)	TRBV5*00(1423)	no	0	0	0	0	0	0	0	0	0	1	0	1	0	0	0	0	0	0	2	0	0	0	0	0	0	0	0	0
CASSHVPGLGNYAEQFF	TRBD2*00(60)	TRBJ2-1*00(245)	TRBV13-3*00(1413)	no	0	0	0	0	0	0	0	0	0	0	0	0	0	0	0	0	0	0	2	0	0	0	0	0	0	0	0	0
CASSQDPGQGTGNTLYF	TRBD1*00(55)	TRBJ1-3*00(240)	TRBV5*00(1485)	no	0	0	0	0	0	0	0	0	0	0	0	0	0	0	0	0	0	0	2	0	0	0	0	0	0	0	0	0
CASSQDVWGVNQDTQYF	TRBD2*00(30)	TRBJ2-5*00(265)	TRBV5*00(1480)	no	0	0	0	0	0	0	0	0	0	0	0	0	0	0	0	0	0	0	2	0	0	0	0	0	0	0	0	0
CASSQERLGSSAETLYF	TRBD2*00(40)	TRBJ2-3*00(255)	TRBV5*00(1475)	no	0	0	0	0	0	0	0	0	0	0	0	0	0	0	0	0	0	0	3	0	0	0	0	1	0	0	0	0
CASSQTTGGGNYAEQFF	TRBD2*00(55)	TRBJ2-1*00(250)	TRBV5*00(1465)	no	0	0	0	0	0	0	0	0	0	0	0	0	0	0	0	0	0	0	2	0	0	0	0	0	0	0	0	0
CASRGDWGVVGAETLYF	TRBD2*00(60)	TRBJ2-3*00(240)	TRBV15*00(1380)	no	0	0	0	0	0	0	0	0	0	0	0	0	0	0	0	0	0	0	2	0	0	0	0	0	0	0	0	0
CASSFELGGASQNTLYF	TRBD2*00(45)	TRBJ2-4*00(255)	TRBV16*00(1485)	no	0	0	0	0	0	0	0	0	0	0	0	0	0	0	0	0	0	0	2	0	0	0	0	0	0	0	0	0
CASSLEGLGGPQNTLYF	TRBD2*00(70)	TRBJ2-4*00(235)	TRBV16*00(1500)	no	0	0	0	0	0	0	0	0	0	0	0	0	0	0	0	0	0	0	2	0	0	0	0	0	0	0	0	0
CTCSARLGGKGAETLYF	TRBD2*00(50)	TRBJ2-3*00(232)	TRBV1*00(1419)	no	0	0	0	0	0	0	0	0	0	0	0	0	0	0	0	0	0	0	2	0	0	0	0	0	0	0	0	0
CTCSADYRGLYNSPLYF	TRBD1*00(35)	TRBJ1-6*00(245)	TRBV1*00(992)	no	0	0	0	0	0	0	0	0	0	0	0	0	0	0	0	0	0	0	2	0	0	0	0	0	0	0	0	0
CASSDAGG_SSQNTLYF	TRBD2*00(40),TRBD1*00(35)	TRBJ2-4*00(255)	TRBV13-3*00(1395)	no	0	0	0	0	0	0	0	0	0	0	0	0	0	0	0	0	0	0	2	0	0	0	0	0	0	0	0	0
CASSDAEG_RFRNTLYF	TRBD2*00(29),TRBD1*00(25)	TRBJ2-4*00(204)	TRBV13-3*00(1304.5)	no	0	0	0	0	0	0	0	0	0	0	0	0	0	0	0	0	0	0	2	0	0	0	0	0	0	0	0	0
CASSTDWG_PSQNTLYF	TRBD2*00(50)	TRBJ2-4*00(255)	TRBV12-2*00(1314.5)	no	0	0	0	0	0	0	0	0	0	0	0	0	0	0	0	0	0	0	2	0	0	0	0	0	0	0	0	0
CASSSRLG_GRTGQLYF	TRBD2*00(55)	TRBJ2-2*00(235)	TRBV16*00(1295)	no	0	0	0	0	0	0	0	0	0	0	0	0	0	0	0	0	0	0	2	0	0	0	0	0	0	0	0	0
CASSLGQGAGQNTLYF	TRBD1*00(65)	TRBJ2-4*00(240)	TRBV29*00(1344)	yes	0	0	1	0	0	0	0	0	0	0	0	1	0	0	0	0	0	0	2	0	1	0	0	0	0	0	0	0
CASSLLGQGGAETLYF	TRBD1*00(39)	TRBJ2-3*00(240)	TRBV29*00(1490)	yes	0	0	0	0	0	0	0	0	0	0	0	0	0	0	0	0	0	0	2	0	0	0	0	0	0	0	0	0
CASSLSGLGGRNTQYF	TRBD2*00(55)	TRBJ2-5*00(210)	TRBV29*00(1500)	yes	0	0	0	0	0	0	0	0	0	0	0	0	0	0	0	0	0	0	2	0	0	0	0	0	0	0	0	0
CASSLWGGRNTGQLYF	TRBD2*00(35)	TRBJ2-2*00(245)	TRBV29*00(1474)	yes	0	0	0	0	0	0	0	0	0	0	0	0	0	0	0	0	0	0	2	0	0	0	0	0	0	0	0	0
CASSLNQDRGNSPLYF	TRBD1*00(45)	TRBJ1-6*00(235)	TRBV29*00(1485)	yes	0	0	0	0	0	0	0	0	0	0	0	0	0	0	0	0	0	0	2	0	0	0	0	0	0	0	0	0
CASSSWDRGSNSPLYF	TRBD1*00(55)	TRBJ1-6*00(235)	TRBV29*00(1475)	yes	0	0	0	0	0	0	0	0	0	0	0	0	0	0	0	0	0	0	2	0	0	0	0	0	0	0	0	0
CASSSGTGAPNTEVFF	TRBD1*00(60)	TRBJ1-1*00(240)	TRBV29*00(1427)	yes	0	0	0	0	0	0	0	0	0	0	0	0	0	0	0	0	0	0	2	0	0	0	0	0	0	0	0	0
CASSWTGGLNYAEQFF	TRBD1*00(55)	TRBJ2-1*00(245)	TRBV29*00(1459)	yes	0	0	1	0	0	0	0	0	0	0	0	0	0	0	0	0	0	0	2	0	0	0	0	0	0	0	0	0
CASSPGQGGGNERLFF	TRBD1*00(65)	TRBJ1-4*00(230)	TRBV29*00(1470)	yes	0	0	0	0	0	0	0	0	0	0	0	0	0	0	0	0	0	0	2	0	0	0	0	0	0	0	0	0
CASSVLGGLNTGQLYF	TRBD2*00(45)	TRBJ2-2*00(245)	TRBV17*00(1319)	no	0	0	0	0	0	0	0	0	0	0	0	0	0	0	0	0	0	0	2	0	0	0	0	0	0	0	0	0
CASSDRDRENQDTQYF	TRBD1*00(55)	TRBJ2-5*00(230)	TRBV17*00(1439)	no	0	0	0	0	0	0	1	0	0	0	0	0	0	0	0	0	0	0	2	1	0	0	0	0	0	0	0	0
CASSISGLYNYAEQFF	TRBD2*00(30)	TRBJ2-1*00(260)	TRBV29*00(1479)	yes	0	0	0	0	0	0	0	0	0	0	0	0	0	0	0	0	0	0	2	0	0	0	0	0	0	0	0	0
CASSRRDRGNYAEQFS	TRBD1*00(60)	TRBJ2-1*00(229)	TRBV17*00(1470)	no	0	0	0	0	0	0	0	0	0	0	0	0	0	0	0	0	0	0	2	0	0	0	0	0	0	0	0	0
CASSRVTGDNYAEQFF	TRBD2*00(30)	TRBJ2-1*00(247)	TRBV17*00(1462)	no	0	0	0	0	0	0	0	0	0	0	0	0	0	0	0	0	0	0	2	0	0	0	0	0	0	0	0	0
CASSRARLGGSYEQYF	TRBD2*00(50)	TRBJ2-7*00(230)	TRBV17*00(1470)	no	0	0	0	0	0	0	0	0	0	0	0	0	0	0	0	0	0	0	2	0	0	0	0	0	0	0	0	0
CASSRDRGGPQNTLYF	TRBD2*00(35),TRBD1*00(30)	TRBJ2-4*00(235)	TRBV17*00(1472)	no	0	0	0	0	0	0	0	0	0	0	0	0	0	0	0	0	0	0	2	0	0	0	0	0	0	0	0	0
CASSRDRRGNTGQLYF	TRBD1*00(30)	TRBJ2-2*00(242)	TRBV17*00(1427)	no	0	0	0	0	0	0	0	0	0	0	0	0	0	0	0	0	0	0	2	0	0	0	0	0	0	0	0	0
CASSRDRGINTGQLYF	TRBD1*00(35)	TRBJ2-2*00(250)	TRBV17*00(1443)	no	0	0	0	0	0	0	0	0	0	0	0	0	0	0	0	0	0	0	2	0	0	0	0	0	0	0	0	0
CASSPGTGGSQNTLYF	TRBD2*00(70)	TRBJ2-4*00(250)	TRBV17*00(1421)	no	2	0	2	1	1	2	2	0	3	0	0	0	0	1	5	2	5	1	3	6	1	0	1	1	2	0	1	3
CASSPGTGDSQNTLYF	TRBD2*00(65)	TRBJ2-4*00(250)	TRBV17*00(1349)	no	0	0	0	0	0	0	0	0	0	0	0	0	0	0	0	0	0	0	2	0	0	0	0	0	0	0	0	0
CASSPGLGGTAETLYF	TRBD2*00(64)	TRBJ2-3*00(235)	TRBV29*00(1465)	yes	0	0	0	0	0	0	0	0	0	0	0	0	0	0	0	0	0	0	2	0	0	0	0	0	0	0	0	0
CAWLDRGGRNTGQLYF	TRBD2*00(39)	TRBJ2-2*00(245)	TRBV31*00(1440)	no	0	0	0	0	0	0	0	0	0	0	0	0	0	0	0	0	0	0	2	0	0	0	0	0	0	0	0	0
CAWSFRLGGRYAEQFF	TRBD2*00(65)	TRBJ2-1*00(235)	TRBV31*00(1455)	no	0	0	0	0	0	0	0	0	0	0	0	0	0	0	0	0	0	0	2	0	0	0	0	0	0	0	0	0
CASSFGTGDSNERLFF	TRBD1*00(45)	TRBJ1-4*00(242)	TRBV12-2*00(713.5)	no	0	0	0	0	0	0	0	0	0	0	0	0	0	0	0	0	0	0	2	0	0	0	0	0	0	0	0	0
CASSLYWGASAETLYF	TRBD2*00(45)	TRBJ2-3*00(237)	TRBV12-1*00(669)	no	0	0	0	0	0	0	0	0	0	0	0	0	0	0	0	0	0	0	2	0	0	0	0	0	4	0	0	0
[truncated: 425,936+ more rows]

## Sheet: Supplementary Table 3
Sample set	Peptide	Peptide conc. (log10 M)	Lck genotype compared to WT	p value (two-tailed Mann-Whitney U test)
[truncated: 80 more rows]

[truncated: 3 more sheets: Supplementary Table 4, Supplementary Table 5, Supplementary Table 6]
