# Supplementary material for: Unique roles of co-receptor-bound LCK in helper and cytotoxic T cells
Source: Nat Immunol. 2022 Dec 23;24(1):174–85. doi: 10.1038/s41590-022-01366-0 (PMC9810533; doi:10.1038/s41590-022-01366-0)
Supplement: Source Data Fig. 1 — Numerical source data. [file 41590_2022_1366_MOESM5_ESM.xlsx]

## Sheet: Figure 1d
mature SP4 Tymocytes							mature SP8 Tymocytes
sample	WT	KO	KR	CA	CA/KR		sample	WT	KO	KR	CA	CA/KR
1	3214967	156605	3973.02	737021	1721228		1	776602	58577.4	5297.36	393688	406401
2	1633769	93118.5	7921.27	422859	1692449		2	333133	37247.4	12028.6	271334	455247
3	2368921	289726	12742.3	465650	1050985		3	542681	132646	18778.2	248882	419743
4	2521371	41198.7	6583.7	1633472	1648399		4	593877	31585.6	8558.82	395363	465364
5	4364828	86191.6	11111.4	802018	2368528		5	864177	42339.7	15344.3	532683	685626
6	5155207	111291	21378.2	624668	2729561		6	1334681	54085.5	26538.5	358680	691654
7	4727329	23748.4	24953.1	370804	589594		7	753168	27046.8	39924.9	132430	132991
8	6450405	26843.9	13740.7	1072103	1744011		8	1607729	17162.5	21860.2	590517	289008
9	2098430	32441.4	10396	729092	1744514		9	600845	19615.7	13428.1	369450	361413
10	1232274	65783.7	11919.4	568673	2020414		10	283736	50120.9	15097.9	305953	394227
11	2023447	61873.3	20572.5	215114	1563827		11	523358	16984.8	27118.4	150827	288707
12	2403160	43649.6	2614.9	278571			12	683584	12543	5810.9	208343
13	2750989	93262.9		877966			13	730489	31819.1		799576
14	1006476			1013223			14	207716			814830
15	884466			1243631			15	225714			908178
16	4088060			1145571			16	799030			851835
17	1538062			189188			17	443378			165735
18	1066558			814889			18	300339			575937
19	2158781						19	525981
20	2965261						20	719186
21	2965252						21	946653
22	3519881						22	1099618
23	5683220						23	2002405
24	1136500						24	246618
25	4208227						25	946274

## Sheet: Figure 1f
CD4+ LN T cells							CD8+ LN T cells
sample	WT	KO	KR	CA	CA/KR		sample	WT	KO	KR	CA	CA/KR
1	1107863	486457	36984.6	433230	2255920		1	819043	420448	165378	578650	1260350
2	963404	169096	52830.2	547445	2008173		2	753005	122639	72004.1	693681	1215759
3	1078571	292764	64841.3	439916	1261285		3	763433	235333	140141	479194	797836
4	1838639	106599	36529.9	684446	1399743		4	1406018	117125	61452.2	795010	1012972
5	1278930	125739	39885	930909	1146593		5	805589	82539.4	204193	1225162	687956
6	1378729	209295	93929.8	766622	256653		6	910281	180209	177154	1265980	181021
7	2591384	159780	83649.5	298694	1318782		7	1618478	127015	180616	352582	954980
8	903965	156953	31321.7	295431	2773284		8	633090	128926	62334.8	316533	1471538
9	1000053	206440	79148.5	502566	3604700		9	631918	170947	324509	644246	1480675
10	548311	175699	6887.53	510551	2498902		10	410819	133707	36825.3	690745	1312209
11	1429245	137051	67192.6	179290			11	1073188	115692	185883	241012
12	1558899	301159	11175	413182			12	1170374	303341	32001	460403
13	943579	128982		1374844			13	719062	89813.2		1839579
14	394061			1404201			14	274230			1568024
15	616066			554499			15	504832			780825
16	257922			1069032			16	126599			1391112
17	845891			853653			17	560927			1312097
18	615687			724229			18	507499			965639
19	1904686						19	1186720
20	4134165						20	2599002
21	2603261						21	1861009
22	3617722						22	2398848
23	2356374						23	1737614
24	1486674						24	1142650
25	5318189						25	3428833

## Sheet: Figure 1h
CD4+ LN T cells					CD8+ LN T cells
sample	WT	CA	CA/KR		sample	WT	CA	CA/KR
1	0.581858	0.067958	0.197347		1	0.573661	0.078219	0.182777
2	0.819718	0.044755	0.097274		2	0.803714	0.049634	0.072595
3	0.466667	0.039309	0.104321		3	0.469043	0.063982	0.079239
4	0.615071	0.056788	0.118579		4	0.673118	0.063242	0.084783
5	0.981221	0.069524	0.092256		5	0.896247	0.067105	0.061749
6	1.30347	0.104179	0.070213		6	1.27692	0.120517	0.114749
7	0.942263	0.106615	0.143899		7	1.09164	0.137461	0.119152
8	1.11979	0.073706	0.184664		8	0.911695	0.112199	0.096136
9	0.742004	0.113162	0.159196		9	0.634409	0.134286	0.05254
10	0.819307	0.079834	0.18087		10	0.767606	0.095983	0.10919
11	0.727053	0.119072	0.176044		11	0.675556	0.140034	0.103571
12	1.19266	0.184733	0.192913		12	1.13881	0.190053	0.116146
13	0.742718	0.183	0.229787		13	0.671233	0.208171	0.132554
14		0.239461			14		0.312925
