# Supplementary material for: Unique roles of co-receptor-bound LCK in helper and cytotoxic T cells
Source: Nat Immunol. 2022 Dec 23;24(1):174–85. doi: 10.1038/s41590-022-01366-0 (PMC9810533; doi:10.1038/s41590-022-01366-0)
Supplement: Source Data Fig. 2 — Numerical source data. [file 41590_2022_1366_MOESM6_ESM.xlsx]

## Sheet: Figure 2b
Cells in Cluster 5
sample	WT	KO	KR	CA	CA/KR
1	9.84	4.59	1.73	6.82	9.04
2	8.53	3.86	0.98	6.83	10.4
3	6.69	3.51	1.42	4.44	8.8
4	8.4	2.35	1.2	5.21	5.97
5	9.52		1.61	4.12	6.18
6	6.25		1.21	5.27	11.7
7	3.39		1.05	5.1	8
8			0.61	2.55	4.18
9			0.35		4.88
10					4.27

## Sheet: Figure 2c
OT-I Rag2KO/KO DP Thymocytes														OT-I Rag2KO/KO SP8 Thymocytes
OVA (log10 M)	WT				CA				CA/KR					OVA (log10 M)	WT				CA				CA/KR
-8	96.9	86.7	95.7	94.7	91.4	62.9	87.1	82.3	93.6	83.6	96.6	83.7		-8	97.4	97.9	98.7	99.1	98.2	98.8	98.8	99.1	97.8	99	98.5	98.4
-9	96.1	87.1	95	94.3	93.3	66.6	86.7	86.6	93.5	82.2	96.1	83.5		-9	97.4	97.2	98.5	98.8	98.3	98.7	98.5	98.9	97.8	98.8	98	98.2
-10	95.8	88.2	94	94.1	94.1	74.7	86.9	84.5	93.4	82.9	93.5	80.8		-10	96.9	96.2	97.5	98.1	97.9	98	98.4	98.3	97.9	97.1	97.3	96.4
-11	95.9	88.4	94.1	90.6	94.2	78.9	88.4	83.2	91.5	82.5	95.5	80.9		-11	96.1	93.9	97.3	93.5	97.4	96.5	97.5	90.3	97.1	90.1	97.4	89.9
-12	91.5	73.9	89.2	64.6	89.8	69	83.3	57.1	90.5	69.7	87.6	64.1		-12	93.8	72.9	94.1	63.7	92.9	65	88.8	53.6	93.2	67.8	85.5	61.6
-13	65.9	49.4	64.2	36.6	56.2	41.8	68.4	30.1	63.3	43.7	69	44.5		-13	73.7	32.5	69.2	19.1	68.4	27.9	68.3	22	73.7	35.6	62.9	25.1
-14	38.6	31.3	37.5	26.6	38.9	29.3	49	23.6	41.4	32.6	36.2	31.7		-14	39.5	13.5	40.5	8.46	21.7	12.2	24.1	13.6	32.2	17.3	18.3	15.8
-15	32.9	22.7	27.6	22.7	31.5	21.6	38.3	22.1	32.6	23.2	29.8	27.1		-15	24.2	7.12	10	5.98	11.7	8.01	13.6	10.9	17.7	9.13	10.8	11.3
-16	31.4	22.2	21	21.9	31.8	22.8	29.8	21.8	32.5	21.4	23.6	28.5		-16	23.1	6.45	5.64	5.84	11.9	6.7	8.78	11.1	16.7	7.89	8.6	12.9
OT-I Rag2KO/KO DP Thymocytes														OT-I Rag2KO/KO SP8 Thymocytes
T4 (log10 M)	WT				CA				CA/KR					T4 (log10 M)	WT				CA				CA/KR
-5	85.2	91.6	82.1	87.2	83.6	79.6	83.5	77.6	80.2	87.8	80.8	84.7		-5	91	93.8	92.7	94.4	92.6	95.8	95.2	94.7	85.6	92.6	82.5	88.6
-6	84.2	89.7	81.5	84.8	79.8	79.6	81.7	74.5	78.4	86.4	80.2	85.3		-6	91.1	93.9	92.2	93.9	91.2	92.8	95.4	92.7	82.8	92	81	88.4
-7	80.9	87.7	80.5	83.6	75.9	68.3	80	77.1	76	79.2	75	83.6		-7	89.7	92.6	91.4	92.4	89.1	92.6	93.8	90.6	77.1	85.8	72.7	81.9
-8	64.8	83.2	69.9	77.3	59.5	65.1	73.6	67.2	59.5	70.6	64.1	74.7		-8	83.5	89.7	86.6	90.2	73.9	77.8	89.6	82.1	50.7	67.7	56	66.2
-9	27.2	48.5	32.2	42	29.9	24.1	49.8	36.3	28	32.8	32	35.3		-9	39	59.6	53.2	52	23.5	26.3	47.8	34.9	17.1	22.6	19.7	24.2
-10	15	24.2	18	19.3	22.8	17.9	35.2	25.6	22.8	21.4	18	21.7		-10	7.89	9.88	10.6	8.43	9.22	7.62	13.1	10.7	12.3	11.8	11.4	12.5
-11	12.8	19.8	15.1	18.5	21.5	24.2	31.9	22.8	21.1	24.3	17.6	24.6		-11	5.17	4.71	3.19	6.87	9.83	9.39	10.5	11.8	13.4	12.5	10	12.3
-12	17.4	17.9	13.4	14.5	23.3	21.4	30.7	21.5	25.4	21.8	21	25.1		-12	16.2	4.54	3.48	3.58	9.71	6.79	9.21	9.86	11.9	8.5	7.13	11.5
-13	25.1	15.4	15.1	17.1	26.7	20.7	28.7	19.8	24.8	14.8	20	24.6		-13	18.4	3.25	3.68	4.4	9.26	6.03	7.94	9.62	11.9	4.46	6.87	11.6
-14	25.3	13	18.8	18.5	26.6	16.7	23.4	22.7	27	14.3	16.5	23.4		-14	13	1.93	3.7	5.13	9.45	5.49	6.78	10.6	13.4	4.76	4.73	11.3
OT-I Rag2KO/KO DP Thymocytes														OT-I Rag2KO/KO SP8 Thymocytes
G4 (log10 M)	WT			CA			CA/KR							G4 (log10 M)	WT			CA			CA/KR
-5	79.4	63.9	67.3	64.1	67.2	63.2	68.1	55.4	71					-5	86.8	79.4	83.5	78.4	82.9	78	69.2	51.7	65.7
-6	73.8	53.4	58.5	60.1	59.7	53.2	65.2	51.6	62.7					-6	80.3	73	73.5	66.9	72.3	66.2	60	42.1	52.2
-7	58.3	42.5	45.9	39.6	59.8	46.2	51.1	43.2	50.4					-7	64.1	65.1	57.8	45.5	65.8	46.1	38.3	30.6	35.9
-8	46.1	34.1	34.6	32.5	48.4	38.1	40.8	32.8	41.5					-8	50.5	52.4	40.2	30.6	49.2	31.4	26.3	22.1	27.2
-9	17.7	13.3	15.4	17.7	31.1	20.5	16.7	16.7	19.1					-9	4.3	3.44	4.46	5.77	8.16	8.12	9.37	9.68	10.8
-10	9.52	10.1	13.2	14.9	24	18.7	14.5	14	20.2					-10	1.07	0.96	2.68	4.75	6.44	7.14	4.79	6.34	8.17
-11	11.6	11.6	17.3	19	27.9	18.8	13.1	20.1	21.4					-11	1.78	1.98	3.84	4.71	7.56	9.06	4.37	7.17	9.11
-12	13.5	18.2	19.4	16.6	28.8	18.7	11.1	20	22.1					-12	2.25	4.1	4.7	4.39	8.3	9.69	3.94	7.02	8.79
-13	20.5	21.1	22	16.3	26.7	18.4	13.3	21.7	22.6					-13	5.83	4.47	6.31	5.34	7.85	10.1	4.89	7.05	9.51
-14	17.1	18.5	19.8	16.6	26.6	18.7	14.4	19.9	19.3					-14	4.27	2.49	4.85	4.8	8.15	8.53	4.71	5.99	8.02

## Sheet: Figure 2d
B3K508 Rag2KO/KO DP Thymocytes																									B3K508 Rag2KO/KO SP4 Thymocytes
3K (log10 M)	WT								CA								CA/KR								3K (log10 M)	WT								CA								CA/KR
-12	8.39	2.41	1.77	0.94	5.43	0.44		2.05	30.1	2.13	2.1	2.21	7.59	0.35		2.27	16	0.7	0.84	3.36	0.34		0.92		-12	4.68	2.09	6.52	0.59	1.6	0.41		5.15	17.6	1.13	6.45	0.93	0.16	0.38		5.64	7.32	1.77	0.42	1.08	1.09		2.88
-11	8.55	2.28	1.91	1.02	4.31	0.34		2.18	27.9	2.21	2.08	3.01	5.13	0.32		2.24	17.2	0.82	1.16	3	0.34		0.83		-11	4.68	1.2	8.07	0.55	1.26	0.38		5.05	16.7	1.82	6.9	0.86	0.2	0.44		5.51	7.49	2.04	0.56	0.75	0.65		2.79
-10	9.54	2.14	2.46	1.52	5.69	0.53	1.53	1.93	29.6	2.59	2.39	3.55	7.22	0.45	2.66	2.32	17.4	1.08	1.68	3.07	0.41	1.41	1.07		-10	5.33	2.25	8.54	1.05	1.64	0.56	5.32	5.84	17.6	1.81	7.27	1.16	0.21	0.43	9.6	5.75	7.59	2.18	0.63	1	0.91	4.45	2.99
-9	9.96	5.72	1.97	3.81	5.51	0.72	3.21	2.39	26.7	6.31	4.67	6.71	7.64	0.46	4.51	5.19	19.7	2.99	3.65	3.35	0.56	3.59	1.98		-9	6.33	4.38	7.91	4.36	1.62	1.3	7.04	7.9	17.5	1.71	9.86	2.92	0.36	0.67	10.4	7.18	7.97	4.8	2.87	1.09	0.9	6.51	3.76
-8	21.6	25.7	8.58	13.2	9.75	3.82	14.4	19.5	35.7	28.9	13.4	22.6	12.7	2.95	17.3	28.1	30.5	14	14	7.91	2.79	17.6	15.3		-8	17.3	26.8	22.7	16.7	5.05	11.8	16.7	37.3	21	13.6	13.5	12.9	1.97	4.34	15.7	17	13.6	15.5	14.7	2.74	6.63	12.8	16
-7	39.5	54.7	19.3	28	20.9	11.8	42.5	49.3	45.2	62.6	29.4	45.8	26.3	9.18	46.8	67.1	46.5	33.9	29	18.3	10.5	37.9	45.6		-7	28.5	55.1	37.6	28.6	15	29	34.4	68	24.7	44.2	20.9	24	7.74	12.1	26.6	34	20.3	31.2	27.8	9.02	26.4	22.6	35.2
-6	53.1	66.3	24.4	45.6	36.9		58.3	56.5	44.3	71.8	34.9	50.6	37.5		55	68	58.6	41.9	38.9	33.1		50.5	48.1		-6	44.3	78.5	45.5	51.4	31.7		54.7	84.3	27.8	78.5	24.7	36.4	15.4		34.4	42.9	28.2	45.6	39.4	14.6		40.2	48.2
-5	54.4	71.4	29.5	51.8	36.5		67.3	61.1	48	73.4	41.7	64.1	37.5		62.4	74.3	54.6	40.7	48.5	29.2		58.6	52.6		-5	57.1	86.5	67.8	79.3	38		81.6	92.9	37.1	90.4	39.7	60.8	18.4		52.4	64.6	32.6	55.4	63.2	19.6		57.6	68.4
B3K508 Rag2KO/KO DP Thymocytes																									B3K508 Rag2KO/KO SP4 Thymocytes
P5R (log10 M)	WT					CA					CA/KR														P5R (log10 M)	WT					CA					CA/KR
-10	3.56	2.39	0.4	1.98	0.48	7.49	5.12	0.38	2.45	1.17	2.49	1.99	0.52	1.36	0.16										-10	2.77	0.69	0.39	5.8	3.52	3.89	0.79	0.38	9.19	4.85	1.56	0.14	0.41	4.25	0.89
-9	9.01	3.2	0.46	2.23	1.89	10.9	5.48	0.27	2.71	2.69	5.43	1.68	0.4	1.48	0.67										-9	6.97	1.03	0.67	6.63	8.32	4.9	0.87	0.37	9.63	6.49	3.33	0.17	0.37	4.39	2.29
-8	20.3	5.12	1.28	7.75	11.1	31.4	6.69	0.67	6.45	15	15.1	4.27	0.76	6.59	6.9										-8	18.7	2.5	4.29	12.5	33.6	14.9	1.3	1.31	11.5	13.6	16.5	0.8	1.66	7.68	12.9
-7	34.8	14	5.29	33.5	31.6	54.5	15.7	3.64	33.5	50.6	32.4	13.3	3.87	34.6	26.5										-7	31.7	10.1	16.9	35.3	66.7	26.7	4.27	6.59	22.4	31.7	31.1	4.65	8.87	23.4	31.3
-6	54.3	25.3	11.6	51.6	44	62.7	29.5	10.7	58.2	63.3	45.9	27.1	11.4	51.2	38.2										-6	62.7	21.3	42.8	58.3	80	41.4	10.2	17.1	39.6	43.9	52.7	12.5	22.5	38.6	42.1
-5	59.8	30.5	12.1	63.6	47.7	66.6	30.9	11.7	66.2	71.9	54.3	24.9	14.7	59.8	43.3										-5	80.2	34.6	50.6	80.8	87.4	59.1	16.2	24.8	48.9	59.9	64.5	14.2	27.9	55	51.9
B3K508 Rag2KO/KO DP Thymocytes																									B3K508 Rag2KO/KO SP4 Thymocytes
P2A (log10 M)	WT								CA								CA/KR								P2A (log10 M)	WT								CA								CA/KR
-10	6.43	1.62	1	0.64	3.04	0.17	1.56	0.56	22.8	1.5	1.72	1.69	3.94	0.43	1.74	1.25	15.2	0.52	1.04	1.9	0.37	0.97	0.18		-10	4.07	1.01	5.28	0.46	0.79	0.18	5.11	3.47	16.3	0.65	5.16	0.52	0.45	0.47	8.48	4.91	7.54	1.14	0.43	0.13	0.31	3.93	1.3
-9	5.82	1.62	0.83	0.95	3.37	0.21	1.06	0.46	21.4	1.24	1.43	2.01	4	0.42	2.15	0.77	15.9	0.7	0.86	2	0.33	0.98	0.22		-9	3.82	0.5	4.78	0.61	0.84	0.24	4.02	3.39	15.4	0.74	4.58	0.69	0.5	0.4	8.85	3.6	8.03	1.34	0.28	0.14	0.27	3.68	1.53
-8	7.84	2.79	1.16	3.28	3.02	0.51	1.21	0.97	23.3	2.51	2.2	3.15	3.82	0.37	2.02	1.3	16.7	0.77	1.66	1.44	0.36	0.99	0.62		-8	5.39	1.28	5.99	2.06	0.73	0.55	4.78	5.38	15.6	1.3	6.56	0.9	0.44	0.47	8.54	4.81	8.22	1.7	0.66	0.11	0.37	4.18	1.93
-7	20.8	12.7	3.21	9.04	4.82	1.7	6.59	6.91	29.7	8.73	2.99	9.34	3.93	0.72	3.42	5.81	24.6	2.85	5.71	1.79	0.78	2.77	2.87		-7	15.6	6.02	11.6	6.8	1.36	2.58	11	18.4	18.6	3.9	7.08	2.66	0.45	0.78	9.34	7.55	11.4	6.23	4.42	0.18	0.83	4.97	5.91
-6	35.8	25.5	9.37	19.8	13.2	3.96	19.9	14.2	36.8	24.9	12.2	21.6	9.8	1.58	15.1	23.2	39.6	11.8	12.9	7.17	2.26	17.3	10.7		-6	33	29.9	25.9	31.9	4.83	13	25.3	48.8	22.8	9.96	14	8.22	1.16	1.88	13.9	15	17.7	16.4	12.2	1	2.46	12.6	12.1
-5	44	36.3	14.6	27.3	20	7.96	28.6	26.4	44.9	44	20.8	35.9	20.8	4.85	29.1	41.7	45.4	18.7	23.9	14.3	6.89	25	16.7		-5	48.7	65.6	42.4	58.8	14.5	35.1	49.6	74.2	30.4	34.3	18.9	27.1	3.47	8.09	19.2	25.8	27.3	23.7	31.2	2.48	6.09	17.4	18.9

## Sheet: Figure 2e
TCR repertoire: CDR3 TRA+TRB sequences
PCA CD4	PC1	PC2		PCA CD8	PC1	PC2
CD4 Lymph nodes CA Exp01	-19.0976	3.18966		CD8 Lymph nodes CA Exp02	-24.3569	4.04447
CD4 Lymph nodes CA Exp02	-8.06629	3.56639		CD8 Lymph nodes CA Exp03	-29.6712	-2.07317
CD4 Lymph nodes CA Exp03	-23.6779	7.13388		CD8 Lymph nodes CAKR Exp02	-20.6474	-0.999208
CD4 Lymph nodes CAKR Exp02	-21.6777	8.83481		CD8 Lymph nodes CAKR Exp03	-26.8127	2.00703
CD4 Lymph nodes CAKR Exp03	-23.7831	6.17721		CD8 Lymph nodes WT Exp01	-29.2859	-0.93507
CD4 Lymph nodes WT Exp02	-27.9541	11.2101		CD8 Lymph nodes WT Exp02	-26.8298	-1.60248
CD4 Lymph nodes WT Exp03	-25.7419	6.85122		CD8 Lymph nodes WT Exp03	-27.3064	0.819736
CD4 Thymus CA Exp01	35.1842	-43.263		CD8 Thymus CA Exp01	72.4332	101.997
CD4 Thymus CA Exp03	-7.68155	4.19504		CD8 Thymus CA Exp03	-28.176	2.80839
CD4 Thymus CAKR Exp01	50.2513	-108.957		CD8 Thymus CAKR Exp02	71.9761	-4.28266
CD4 Thymus CAKR Exp02	119.099	70.6462		CD8 Thymus CAKR Exp03	48.2914	-0.288841
CD4 Thymus CAKR Exp03	1.57155	16.9483		CD8 Thymus WT Exp01	-21.2766	-1.70959
CD4 Thymus WT Exp02	-21.8589	7.14522		CD8 Thymus WT Exp02	70.9518	-98.9957
CD4 Thymus WT Exp03	-26.5674	6.32234		CD8 Thymus WT Exp03	-29.2896	-0.789414

## Sheet: Figure 2f
CD4 TRA						CD4 TRB						CD8 TRA						CD8 TRB
Cell_type	Organ	Strain	Exp	value		Cell_type	Organ	Strain	Exp	value		Cell_type	Organ	Strain	Exp	value		Cell_type	Organ	Strain	Exp	value
CD4	LN	WT	Exp02	3.29192		CD4	LN	WT	Exp02	0.717432		CD8	LN	WT	Exp01	3.75312		CD8	LN	WT	Exp01	0.74707
CD4	LN	WT	Exp03	3.09251		CD4	LN	WT	Exp03	0.495367		CD8	LN	WT	Exp02	3.76421		CD8	LN	WT	Exp02	0.618866
CD4	LN	CA	Exp01	3.19454		CD4	LN	CA	Exp01	0.422577		CD8	LN	WT	Exp03	3.64234		CD8	LN	WT	Exp03	0.722666
CD4	LN	CA	Exp02	3.57143		CD4	LN	CA	Exp02	0.453561		CD8	LN	CA	Exp02	3.59259		CD8	LN	CA	Exp02	0.677575
CD4	LN	CA	Exp03	3.47277		CD4	LN	CA	Exp03	0.543881		CD8	LN	CA	Exp03	3.21301		CD8	LN	CA	Exp03	0.713568
CD4	LN	CAKR	Exp02	3.05685		CD4	LN	CAKR	Exp02	0.394036		CD8	LN	CAKR	Exp02	2.94686		CD8	LN	CAKR	Exp02	0.755397
CD4	LN	CAKR	Exp03	2.85448		CD4	LN	CAKR	Exp03	0.386896		CD8	LN	CAKR	Exp03	3.06		CD8	LN	CAKR	Exp03	0.690545

## Sheet: Figure 2g
CD4 TRA					CD4 TRB					CD8 TRA					CD8 TRB
sample1	sample2	comparison	value		sample1	sample2	comparison	value		sample1	sample2	comparison	value		sample1	sample2	comparison	value
CD4 LN WT Exp02	CD4 LN WT Exp03	LN WT - LN WT	25.2009		CD4 LN CAKR Exp03	CD4 LN WT Exp03	LN CAKR - LN WT	14.1825		CD8 LN CAKR Exp03	CD8 LN WT Exp03	LN CAKR - LN WT	20.0891		CD8 LN CAKR Exp03	CD8 LN WT Exp03	LN CAKR - LN WT	14.7111
CD4 LN WT Exp03	CD4 LN WT Exp02	LN WT - LN WT	17.5113		CD4 LN CAKR Exp03	CD4 LN WT Exp02	LN CAKR - LN WT	12.7312		CD8 LN CAKR Exp03	CD8 LN WT Exp02	LN CAKR - LN WT	22.132		CD8 LN CAKR Exp03	CD8 LN WT Exp02	LN CAKR - LN WT	18.5886
CD4 LN CA Exp01	CD4 LN WT Exp02	LN CA - LN WT	19.6437		CD4 LN CAKR Exp02	CD4 LN WT Exp03	LN CAKR - LN WT	15.2022		CD8 LN CAKR Exp03	CD8 LN WT Exp01	LN CAKR - LN WT	17.6794		CD8 LN CAKR Exp03	CD8 LN WT Exp01	LN CAKR - LN WT	14.6858
CD4 LN CA Exp01	CD4 LN WT Exp03	LN CA - LN WT	25.5107		CD4 LN CAKR Exp02	CD4 LN WT Exp02	LN CAKR - LN WT	13.2116		CD8 LN CAKR Exp02	CD8 LN WT Exp03	LN CAKR - LN WT	24.0631		CD8 LN CAKR Exp02	CD8 LN WT Exp03	LN CAKR - LN WT	16.7257
CD4 LN CA Exp02	CD4 LN WT Exp02	LN CA - LN WT	23.2418		CD4 LN CA Exp03	CD4 LN WT Exp03	LN CA - LN WT	13.9144		CD8 LN CAKR Exp02	CD8 LN WT Exp02	LN CAKR - LN WT	26.6576		CD8 LN CAKR Exp02	CD8 LN WT Exp02	LN CAKR - LN WT	21.2061
CD4 LN CA Exp02	CD4 LN WT Exp03	LN CA - LN WT	29.1094		CD4 LN CA Exp03	CD4 LN WT Exp02	LN CA - LN WT	12.3859		CD8 LN CAKR Exp02	CD8 LN WT Exp01	LN CAKR - LN WT	20.9937		CD8 LN CAKR Exp02	CD8 LN WT Exp01	LN CAKR - LN WT	17.0572
CD4 LN CA Exp03	CD4 LN WT Exp02	LN CA - LN WT	18.3683		CD4 LN CA Exp02	CD4 LN WT Exp03	LN CA - LN WT	16.7807		CD8 LN CA Exp03	CD8 LN WT Exp03	LN CA - LN WT	21.8861		CD8 LN CA Exp03	CD8 LN WT Exp03	LN CA - LN WT	16.0625
CD4 LN CA Exp03	CD4 LN WT Exp03	LN CA - LN WT	24.3573		CD4 LN CA Exp02	CD4 LN WT Exp02	LN CA - LN WT	15.4127		CD8 LN CA Exp03	CD8 LN WT Exp02	LN CA - LN WT	25.3841		CD8 LN CA Exp03	CD8 LN WT Exp02	LN CA - LN WT	19.9284
CD4 LN CAKR Exp02	CD4 LN WT Exp02	LN CAKR - LN WT	20.9342		CD4 LN CA Exp01	CD4 LN WT Exp03	LN CA - LN WT	14.3867		CD8 LN CA Exp03	CD8 LN WT Exp01	LN CA - LN WT	19.8416		CD8 LN CA Exp03	CD8 LN WT Exp01	LN CA - LN WT	16.1492
CD4 LN CAKR Exp02	CD4 LN WT Exp03	LN CAKR - LN WT	26.8224		CD4 LN CA Exp01	CD4 LN WT Exp02	LN CA - LN WT	13.0441		CD8 LN CA Exp02	CD8 LN WT Exp03	LN CA - LN WT	23.2049		CD8 LN CA Exp02	CD8 LN WT Exp03	LN CA - LN WT	16.6867
CD4 LN CAKR Exp03	CD4 LN WT Exp02	LN CAKR - LN WT	18.6352		CD4 LN WT Exp03	CD4 LN WT Exp02	LN WT - LN WT	12.1265		CD8 LN CA Exp02	CD8 LN WT Exp02	LN CA - LN WT	25.7012		CD8 LN CA Exp02	CD8 LN WT Exp02	LN CA - LN WT	21.1315
CD4 LN CAKR Exp03	CD4 LN WT Exp03	LN CAKR - LN WT	23.8441		CD4 LN WT Exp02	CD4 LN WT Exp03	LN WT - LN WT	14.1737		CD8 LN CA Exp02	CD8 LN WT Exp01	LN CA - LN WT	20.9368		CD8 LN CA Exp02	CD8 LN WT Exp01	LN CA - LN WT	16.6784
										CD8 LN WT Exp03	CD8 LN WT Exp02	LN WT - LN WT	23.0108		CD8 LN WT Exp03	CD8 LN WT Exp02	LN WT - LN WT	18.384
										CD8 LN WT Exp03	CD8 LN WT Exp01	LN WT - LN WT	18.9916		CD8 LN WT Exp03	CD8 LN WT Exp01	LN WT - LN WT	14.6177
										CD8 LN WT Exp02	CD8 LN WT Exp03	LN WT - LN WT	19.9169		CD8 LN WT Exp02	CD8 LN WT Exp03	LN WT - LN WT	13.3707
										CD8 LN WT Exp02	CD8 LN WT Exp01	LN WT - LN WT	17.8328		CD8 LN WT Exp02	CD8 LN WT Exp01	LN WT - LN WT	13.3087
										CD8 LN WT Exp01	CD8 LN WT Exp03	LN WT - LN WT	21.7252		CD8 LN WT Exp01	CD8 LN WT Exp03	LN WT - LN WT	14.472
										CD8 LN WT Exp01	CD8 LN WT Exp02	LN WT - LN WT	23.5684		CD8 LN WT Exp01	CD8 LN WT Exp02	LN WT - LN WT	18.1164
