# Supplementary material for: Unique roles of co-receptor-bound LCK in helper and cytotoxic T cells
Source: Nat Immunol. 2022 Dec 23;24(1):174–85. doi: 10.1038/s41590-022-01366-0 (PMC9810533; doi:10.1038/s41590-022-01366-0)
Supplement: Source Data Fig. 3 — Numerical source data. [file 41590_2022_1366_MOESM7_ESM.xlsx]

## Sheet: Figure 3a
LCMV: Viral copies/ug RNA
	LckWT
Day5	2852349	2490616	2161972	1658131	573712	331550	2920421	3807822	1758838	798165	1990675	1333132	2002447	1084548	2835580	2520160
Day 6	701064	480699	641722	1059269	442612	11781.4	182776	200859	506897	734925	573712	242568
	LckKR
Day5	9112957	11952290	13932510	3611024	7198327	7283715	8440541	11536850	2673222	11673700	7326789	11742730	7635518
Day 6	11812170	9385616	10748770	12094070	18599580	3276265	12382700	7910477	17638310	13850600
	LckCA
Day5	5204673	3991740	3611024	2293280	2293280	2886184	2446947	2955064	668763	696942	1220289	807633	1389306	2704932	402766
Day 6	255787	477873	453175	1103903	155876	257300	190478	463990	427228	587404	1397522
	LckCA/KR
Day5	4360865	4849144	2641883	9496951	2753205	6473499	1430874	1619482	1103903	6989210	6706613	4625722	4877820
Day 6	1004523	1256800	1499986	81490	398044	271323	608556	649335	2161972	1046851	1264232	1090962	1150418

## Sheet: Figure 3b
LCMV specific CD8+ cells
Sample	WT	KR	CA	CA/KR
1	14.85	31.7	20.1	3.73
2	13.63	1.07	15.47	6.42
3	11.61	4.52	9.02	3.3
4	17.89	1.83	17.97	8.8
5	14.57	3.08	16	8.6
6	14.12	2.29	16.14	8.77
7	9.33	0.44	14.58	12.03
8	7.94	0.54	12.11	9.88
9	10.66	0.96	10.89

## Sheet: Figure 3d
LCMV infection: TFH cells
Sample	WT	KR	CA	CA/KR
1	8.71	0	3.19	2.99
2	6.21	0	3.48	5.37
3	7.44	2.02	3.29	5.3
4	7.89	1.02	2.69	8.15
5	6.63	1.17	4.67	8.26
6	6.51	2.84	3	4.62
7	8.82	0.49	2.38	5.7
8	6	0.63	4.68	7.49
9	5.14	0	2.8	5.23
10	7.15	0.4	3.44	6.86
11	6.06	8.32	4.58	6.6
12	7.67	0.69	4.83	3.62
13	6.88	0.46	4.76
14	7.95	3.01	5.18
15	7.64	3.95	4.07
16			4.61
17			8.34
18			4.47
19			3.09
20			4.63
21			7.24
22			3.56

## Sheet: Figure 3e
LCMV infection: FOXP3- TFH cells
Sample	WT	KR	CA	CA/KR
1	8.4	0	8.48	22.6
2	3.49	0	23.2	2.65
3	20.1	0	12.5	17.1
4	30.2	0	35.4	23.4
5	30.3	4.35	23.2	28.8
6	24.7	0	6.1	13.6
7	14.6	0	0	20
8	20.4	0	5.24	35.5
9	12.7	0	20

## Sheet: Figure 3f
Days after MC-38 injection	LckWT
0	0	0	0	0	0	0	0	0	0	0	0	0	0	0	0
5	0	0	0	32	13.5	13.5	13.5	32	13.5	32	32	126	0	75	62.5
7	48	13.5	13.5	62.5	32	108	40	62.5	22.5	32	62.5	108	10	40	62.5
10	144	18	48	87.5	126	320	87.5	75	22.5	32	126	126	108	75	75
13	144	13.5	64	196	126	500	196	32	40	62.5	196	220.5	405	196	220.5
15	144	13.5	64	245	144		220.5	40	62.5	108	220.5	288	171.5	220.5	220.5
17	256	62.5	125	486	320		196	40	87.5	162	364.5	364.5	320	288	364.5
20	486	100	234	907.5	550		320	75	144	364.5	405	405	384	445.5	320
22	786.5	144	750				320	62.5	320	445.5	864	726	600	550	320
Days after MC-38 injection	LckKO
0	0	0	0	0	0	0	0	0
5	18	0	4	32	0	32	48	62.5
7	62.5	40	18	48	0	32	87.5	75
10	108	75	108	180	0	75	196	108
13	108	126	196	600	0	171.5	320	256
15	196	220.5	288		62.5	196	550	196
17	445.5	405	500		108	320		500
20	847	486			288	550
22		650			726
Days after MC-38 injection	LckKR
0	0	0	0	0	0	0
5	0	0	75	108	108	40
7	18	32	196	108	75	87.5
10	40	40	445.5	75	87.5	112.5
13	126	126	726	256	171.5	245
15	256	288		405	256	352
17	526.5	288		500	405	726
20		550			550
22
Days after MC-38 injection	LckCA
0	0	0	0	0	0	0	0	0	0	0	0	0	0	0	0	0	0	0	0	0
5	0	4	0	0	18	13.5	40	40	32	40	18	31.5	40	13.5	13.5	13.5	62.5	56	62.5	62.5
7	62.5	13.5	10	32	40	62.5	100	87.5	75	75	18	80	56	32	32	18	75	100	40	62.5
10	126	108	126	220.5	126	87.5	269.5	100	220.5	126	108	198	72	32	40	40	108	75	87.5	126
13	126	108	126	486	22.5	196	650	100	320	126	126	269.5	269.5	108	75	62.5	126	150	126	288
15	256	108	126	486	56	364.5		220.5	550	196	171.5	294	384	108	108	75	196	125	220.5	405
17	364.5	256	126	392	144	405		288		220.5	256	384	526.5	108	171.5	126	288	269	245	500
20	500	384	526.5	1296	405	665.5		288		245	364.5	526.5		108	171.5	126	288	448	600
22		405			726			288		445.5	500			196	196	108	405	750
Days after MC-38 injection	LckCA/KR
0	0	0	0	0	0	0	0	0	0	0	0	0	0	0	0	0
5	40	32	18	13.5	32	13.5	18	40	62.5	75	40	40	40	13.5	40	108
7	75	144	75	48	32	48	40	62.5	62.5	64	56	75	62.5	13.5	56	108
10	220.5	125	126	126	126	220.5	162	245	196	245	56	171.5	126	13.5	180	171.5
13	600	137.5	180	180	144	288	220.5	486	500	245	162	405	256	32	500	405
15		318.5	216	320	550	405	196	526.5		320	220.5	786.5	665.5	62.5	512	405
17		318.5	416	352		600	196			405	288			108		665.5
20		968	726	1267.5			550			500	320			220.5
22											650			245

## Sheet: Figure 3g
Survival 0=alive; 1=dead
Day	LckWT	LckKO	LckKR	LckCA	LckCA/KR
22	1
22	0
22	1
20	1
20	1
13	1
22	0
22	0
22	0
22	0
22	1
22	1
22	1
22	1
22	0
20		1
20		1
15		1
13		1
22		1
20		1
15		1
17		1
15			1
17			1
13			1
17			1
20			1
17			1
20				1
22				0
20				1
20				1
22				1
20				1
13				1
22				0
15				1
22				0
22				1
20				1
17				1
22				0
22				0
22				0
22				0
22				1
20				1
17				1
13					1
20					1
20					1
20					1
15					1
17					1
20					1
15					1
13					1
20					1
20					1
15					1
15					1
22					0
13					1
17					1
