# Supplementary material for: Unique roles of co-receptor-bound LCK in helper and cytotoxic T cells
Source: Nat Immunol. 2022 Dec 23;24(1):174–85. doi: 10.1038/s41590-022-01366-0 (PMC9810533; doi:10.1038/s41590-022-01366-0)
Supplement: Source Data Fig. 4 — Numerical source data. [file 41590_2022_1366_MOESM8_ESM.xlsx]

## Sheet: Figure 4b
OTI: Mature SP8 thymocytes
Sample	WT	KO	KR	CA	CA/KR
1	5005260	30597	9066.93	4888016	1679039
2	6489000	61771.4	2020.76	8534400	2661907
3	4191710	19730.1	5714.19	6988800	4307341
4	1055758	7172.05	667.476	7230962	3408875
5	1672745	2415.06	2516.05	3608561	831321
6	2240202	5850.37	979.053	5914260	701314
7	3857646	17901.8	313.875	2390850	1355116
8	733590	18511.8	1585.54	5348656	1048029
9	2729587	5342.22	4083.09	1434123	1372542
10	1566636	2273.62	41676.1	4395692	1020089
11	1431535	5533.6	8195.1	7841331	2346838
12	1727628	2627.82	6550.1	7541023
13	5947375		4039.6	3906470
14	2487710		4460.62
15	3655502
16	1301565
17	3552424
18	224279
19	3726935
20	2750490
21	3349874
22	1345842

## Sheet: Figure 4d
OTI: CD8+ T cells
Sample	WT	KO	KR	CA	CA/KR
1	3044081	46934.3	896.819	2978517	400617
2	2637000	84602.8	250.351	1228350	1135688
3	6054080	12555.5	304.584	1827479	574371
4	8443366	61858.5	1335.68	1671536	1673796
5	964579	14293.7	842.164	1842222	2377761
6	594710	22304.7	3090.56	874624	2366777
7	1270853	8031.37	739.887	717277	877426
8	536141	24367.8	838.669	2269283	1566139
9	2336335	2028.28	2649.45	1385175	1916729
10	1908393	6430.39	3192.22	1172721	698010
11	1640360	29665.1	3986.35	1053447	532733
12	1564021	43029	1096.71	876156
13	2249334		4317.82	642096
14	1548363		4783.34
15	1008339
16	916292
17	802532
18	576920
19	657681
20	568216
21	1353550
22	1495450
23	470790

## Sheet: Figure 4e
OT-I: CD8+ T cells
OVA (log10 M)	LckWT			LckCA			LckCA/KR
-7	99	92.4	83.3	98.3	92.8	81.5	96.9	88	92
-8	98.6	89.3	80.9	98.8	91.1	83.3	98.1	85.3	95.6
-9	98.7	87.6	78.3	98.5	90.8	74.6	98.3	84.1	85.8
-10	98.1	80.9	72.1	98.6	88.6	67.5	97.6	85.3	89.2
-11	93.2	84.4	65.9	97.6	88	65.9	92.3	84.9	78.6
-12	73.4	72.7	53.1	67.1	73.3	56.5	80.7	72.7	74.9
-13	46.6	42	32.7	30	21.8	33.1	33.3	28.5	45.6
-14	13.5	2.46	11.2	2.79	0.4	12.2	4.26	2.35	20.7
-15	6.08	1.16	4.28	1.11	0.25	6.34	1.62	1.12	12.5
-16	5.47	0.68	4.44	0.79	0.26	6.16	1.19	0.89	11.2
Q4R7 (log10 M)	LckWT			LckCA			LckCA/KR
-6	97.9	81.7	91.1	98.5	85.6	97.7	93.5	77.7	94.6
-7	98.2	88.1	93	98.7	89.1	98	97.2	83	95.5
-8	98.2	86.6	92.4	98.8	88.5	97.3	96.7	81.7	93.2
-9	97.3	86.1	89.9	98.2	86.1	95.6	71.2	80.2	89.2
-10	92.7	84.9	81.9	81.9	78.1	49.8	41.6	29.3	31.9
-11	71.8	52.3	44.7	34	12	14.3	23.6	15.3	9.24
-12	27.9	9.4	16.8	8.45	2.26	2.55	5.38	4.77	5.61
-13	7.77	0.97	1.59	1.3	0.28	0.43	1.41	1.3	0.63
-14	5.26	1.08	1.23	0.78	0.25	0.29	1.16	2.8	0.35
T4 (log10 M)	LckWT				LckCA				LckCA/KR
-6	99	98.7	98	83.8	99.4	98.1	97.6	92.7		95.8	97.7	85.6
-7	98.4	98.6	98.4	80.4	99.3	97.9	97.7	91.9	97.4	95.2	97.9	81
-8	98.4	94.1	98.3	87.6	98.6	95.2	96.2	95	92.5	86.4	94.1	88.6
-9	90.5	83	89.4	78.9	68.6	62.1	46.9	82	26.9	30.1	44.8	51.1
-10	21.5	27.9	20.4	39.2	10.8	11.3	1.74	3.88	2.53	12.4	3.24	1.65
-11	3.76	8.32	15.2	5.54	2.2	6.31	0.87	0.7	3.32	11.4	1.91	1.14
-12	2.31	6.12	17.7	2.62	1.25	4.14	1.99	0.42	1.38	6.99	8.15	0.51
G4 (log10 M)	LckWT				LckCA				LckCA/KR
-5	97.9	98.4	96	81.2	98.5	95.2	90.5	95.6	86.6	82.4	77.6	86.3
-6	97.1	98.2	94.4	77.9	96.7	91.5	87.4	94.5	73.2	69.5	76	81.6
-7	97.6	97.5	91.5	79	76.8	82.1	74.9	82.8	58.9	59.1	70.1	55.9
-8	94.3	94.9	15.7	72.3	78.3	74.5	7.13	47	49.1	32.8	46.2	35.2
-9	16.2	26.6	4.04	54.9	10.7	9.2	3.34	13.6	2.25	4.74	8.54	2.69
-10	1.44	3.81	3.94	2.16	0.69	2.1	3.1	0.42	1.19	3.14	5.8	0.38
E4 (log10 M)	LckWT				LckCA				LckCA/KR
-5	93.6	88.4	82.1	84.9	80.9	89	47.4	93.4	46.6	84.5	56	89.2
-6	94	86.9	74.7	82	77.2	79.5	44.9	92.6	36.9	77.9	47.6	82.7
-7	87	79.2	61.2	69.5	60.1	70.8	37.9	42.4	22.6	53.1	36.2	15.3
-8	45.1	34.9	15.9	25.3	23.7	23.1	7.38	20.6	12.4	16.9	11	14.5
-9	37.6	24.7	12.4	4.19	19.7	18.7	6.44	8.25	25.6	26.9	13.6	9.8
-10	23.1	11.7	25.6	2.86	5.12	5.79	5.83	2.46	8.02	9.51	6.51	5.18
E1 (log10 M)	LckWT				LckCA				LckCA/KR
-5	69.1	52.4	48.5	35.5	32.3	22.1	9.05	18.6	13.5	15.3	8.62	8.84
-6	64	53.6	37.4	22.6	21.9	21.7	7.16	8.73	8.75	15.4	6.01	4.97
-7	38.9	43.2	11.3	5.94	8.58	15.4	1.47	2.1	5.47	14.2	1.3	2.53
-8	4.41	4.96	2.78	2.53	2.16	4.11	0.66	1.17	3.49	7.09	1.19	1.37
-9	4.12	4.02	7.89	2.01	2.61	3.17	0.89	0.89	3.26	5.23	5.72	0.86

## Sheet: Figure 4f
Jurkat LCKWT
	CD8-			CD8 WT			CD8 CA
-5	82.2	84.4	87.4	85.8	87.6	88.6	86	86.1	85.9
-6	79.6	84.6	87.9	86.8	87.4	88.6	80.5	85.8	85.1
-7	79.3	82.7	84.3	86.9	87.9	90.2	81.5	86	84.9
-8	70.8	77.4	80.5	82.2	86.8	88.8	78.4	83.6	83.5
-9	53.1	56.8	61.4	84.9	84.7	87.8	72.1	80	78.8
-10	41.2	38.1	42.8	81.9	84.3	84.2	72.8	73.7	68
-11	23.9	23.3	23.7	79.1	76.2	73.5	64	59	45.8
-12	12.6	11.6	12	59.5	57.4	47.8	40.1	37.9	26.3
-13	8.07	7.79	9.05	25.1	27.3	20.4	24.6	23.2	16.7
-14	7.15	7.62	10.2	12.3	14	13	22.7	20.7	17
