# Supplementary material for: Unique roles of co-receptor-bound LCK in helper and cytotoxic T cells
Source: Nat Immunol. 2022 Dec 23;24(1):174–85. doi: 10.1038/s41590-022-01366-0 (PMC9810533; doi:10.1038/s41590-022-01366-0)
Supplement: Source Data Fig. 5 — Numerical source data. [file 41590_2022_1366_MOESM9_ESM.xlsx]

## Sheet: Figure 5a
Lm-OVA					Lm-T4					Lm-G4
Sample	LckWT	LckCA	LckCA/KR		Sample	LckWT	LckCA	LckCA/KR		Sample	LckWT	LckCA	LckCA/KR
1	8.82	5.23	3.72		1	1.04	3.11	0.74		1	0.081	0.032	0.0054
2	9.25	6.7	6.42		2	1.53	1.82	0.89		2	0.13	0.036	0.00417
3	10.1	6.65	2.99		3	1.47	3.51	0.5		3	0.085	0.04	0.00427
4	11	7.43	2.24		4	1.81	2.03	0.95		4	0.094	0.024	0.00462
5	9.21	15.5	4.53		5	3.85	1.41	1.11		5	0.061	0.00756	0.000863
6	7.83	15.9	5.3		6	2.34	2.12	0.94		6	0.064	0.00174	0.00353
7	3.23	6.41	3.88		7	2.14	4.17	0.89		7	0.072	0.00215	0
8	5.25	4.97	1.89		8	3.95	5.66	2.14		8	0.15	0.081	0.044
9	3.93	4.49	9.98		9	6.77	2.57	1.42		9	0.12	0.07	0.034
10	3.18	4.89	10.5		10	6.31	2.98	1.35		10	0.17	0.1	0.011
11	3.88	8.56	0.064		11	4.71	3.22	0.99		11	0.18	0.091	0.011
12	6.03	6.78	2.09		12	3.69	5.02	1.03		12			0.069
13	11.9	8.83	0.21		13	3.65	3.42	1.1		13			0.067
14	12.2	8.68	0.56		14	3.92	5.32	1.13
15	12.4	4.33			15	3.9
16	3.73	20.7
17	0.032	21.5
18	0.14	2.44
19	0.73	1.22
20	0.18	1.28
21		0.71
22		0.48

## Sheet: Figure 5b
Days after MC-38 injection	no OT-I
0	0	0	0	0	0	0	0	0	0	0	0	0	0	0
5	40	32	13.5	75	48	13.5	40	0	0	0	0	62.5	32	32
7	62.5	62.5	62.5	87.5	108	13.5	108	2	0.5	13.5	13.5	126	62.5	62.5
10	171.5	126	196	87.5	144	62.5	108	126	108	196	220.5	196	75	108
13	600	256	364.5	162	320	87.5	126	288	171.5	320	486	320	171.5	256
15	600	288	550	320	405	171.5	162	445.5	445.5	445.5	786.5	405	288	500
17		500		600	665.5	320	294	726	650	726		726	320
20						600	1008						550
22
24
27
29
31
Days after MC-38 injection	LckWT OT-I
0	0	0	0	0	0	0	0	0	0	0	0	0	0	0
5	22.5	13.5	22.5	32	32	32	32	32	0	0	0	62.5	62.5	40
7	48	18	36	40	87.5	62.5	75	108	32	56	32	87.5	62.5	87.5
10	196	108	384	22.5	87.5	87.5	87.5	75	171.5	288	196	320	62.5	220.5
13	62.5	75	100	22.5	62.5	22.5	100	87.5	126	126	126	126	126	75
15	40	75	87.5	1.5	0.5	27	100	100	62.5	75	40	108	171.5	40
17	32	87.5	87.5	0.5	0.5	144	162	112.5	62.5	87.5	32	62.5	126	32
20	4	126	87.5	0.5	13.5	180	162	112.5	32	126	40	13.5	364.5	4
22	0	171.5	220.5	4	126	180	245	112.5	62.5	171.5	32	4	665.5	0
24	0	193	320	32	320	216	320	112.5	62.5	196	40	18		40
27	0	500	526.5	126	320	486	665.5	405	196	405	75	62.5		75
29	32			220.5	445.5	486		864	288	405	108	87.5		108
31	62.5			288	445.5	650			500	864	256	100		256
Days after MC-38 injection	LckCA OT-I
0	0	0	0	0	0	0	0	0	0	0	0	0	0	0	0
5	18	32	32	32	32	32	62.5	32	0	0	0	56	40	13.5	40
7	18	32	108	75	62.5	108	32	75	62.5	4	32	87.5	75	40	62.5
10	62.5	75	256	196	62.5	144	40	75	171.5	162	256	320	171.5	62.5	171.5
13	56	40	405	288	75	220.5	32	72	196	320	288	108	364.5	62.5	62.5
15	87.5	62.5	405	220.5	87.5	405	62.5	14	196	320	320	108	320	0	4
17	87.5	126	269.5	171.5	87.5	405	62.5	14	108	320	405	108	550	0	32
20	171.5	144	269.5	220.5	87.5	405	62.5	87.5	32	405	500	288		0	32
22	100	256	486	405	87.5	600	62.5	144	40	445.5		550		0	4
24	162	256	526.5	405	245		171.5	144	32	550				0	32
27	245	320		650	500		288	700	62.5					13.5	62.5
29	445.5	486					500		126					13.5	171.5
31	650	600							256					62.5	220.5
Days after MC-38 injection	LckCA/kR OT-I
0	0	0	0	0	0	0	0	0	0	0	0	0	0	0
5	40	32	13.5	18	62.5	40	32	32	0	0	0	62.5	62.5	27
7	126	62.5	62.5	32	87.5	75	75	75	32	4	32	108	62.5	56
10	364.5	171.5	171.5	108	196	87.5	75	126	171.5	171.5	352	256	108	126
13	62.5	288	364.5	171.5	405	125	108	126	108	72	162	352	196	220.5
15	62.5	726	405	256	600	294	220.5	144	32	62.5	75	665.5	220.5	245
17	32		550	196		416	245	162	0	13.5	108	936	550	600
20	40			196		416	405	162	0	0	220.5
22	75			364.5		416	405	180	0	0	352
24	75			500		416	405	180	0	0	650
27	245					700	500	180	32	0
29	245							550	0	0
31	405								0	32

## Sheet: Figure 5c
alive=0; dead=1
Days after MC-38 injection	no OT-I	LckWT OT-I	LckCA OT-I	LckCA/KR OT-I
13	1
17	1
15	1
17	1
17	1
20	1
20	1
17	1
17	1
17	1
15	1
17	1
20	1
15	1
31		0
27		1
27		1
31		0
31		0
31		1
27		1
29		1
31		1
31		1
31		0
31		0
22		1
31		0
31			1
31			1
24			1
27			1
27			1
22			1
29			1
27			1
31			0
24			1
20			1
22			1
17			1
31			0
31			0
31				0
15				1
17				1
24				1
15				1
24				1
24				1
27				1
31				0
31				0
24				1
15				1
17				1
17				1

## Sheet: Figure 5d
4mer-OVA
4mer conc. (log10M)	LckWT				LckCA				LckCA/KR
-8.70927	19960	23931	10138	8155	10748	14729	8510	5539	14682	12064	7691
-8.40824	35713	40774	14325	13230	21033	27560	12056	8952	29176	16260	13830
-8.10721	59720	64011	17160	24666	36481	46347	23541	16547	45206	34634	24818
-7.80618	89234	88363	56100	42351	59039	68631	39956	28633	72819	61866	41213
-7.50515	114796	107452	112671	67781	81616	90098	54801	48417	91618	94812	64436
-7.20412	137493	121957	137365	99303	104470	106035	99986	75250	119099	133664	99254
-6.90309	157244	133316	154037	128838	122129	116597	128039	104657	132546	158042	129675
-6.60206	174329	148104	174204	158984	140057	130431	142198	133041	146979	177278	165133
-6.30103	186793	157795	193005	194754	152605	141415	167986	171726	163528	203030	201571
-6	202626	151793	231515	255067	166855	146847	190407	216235	183423	230778	247187
4mer-T4
4mer conc. (log10M)	LckWT			LckCA			LckCA/KR
-8.70927	1265	1884	1994	395	683	1781	554	1934
-8.40824	2612	4282	2427	614	1515	2036	1157	2135
-8.10721	4937	7814	3184	1198	2772	2318	2042	2551
-7.80618	9591	14365	3946	2337	5259	2725	3532	3315
-7.50515	15601	19707	6026	3716	8494	3356	6586	4659
-7.20412	24402	23351	9344	6234	11760	4286	10575	6675
-6.90309	32981	30098	14791	10246	17123	6757	15210	10650
-6.60206	45117	37828	23523	14760	18971	10437	24205	18590
-6.30103	50609	44355	41149	24568	25233	16925	26003	29207
-6	68482	49191	72955	42455	29698	32187	48938	52232

## Sheet: Figure 5e
koff rate
LckWT OT-I	LckCA OT-I	LckCA/KR OT-I
11.47	8.316	9.44
8.092	6.679	8.287
8.823	6.591	8.669

## Sheet: Figure 5f
	OT-I TCR 2D Affinity on Lipid Bilayer
sample	control	LckWT	LckCA	LckCA/KR
1	0.737145	11.4198	13.8688	9.86945
2	-5.76329	14.6323	9.01762	4.60713
3	-0.24082	12.9557	6.89644	17.633
4	-2.15533	14.9783	4.43002	15.4717
5	1.12596	13.1327	4.85832	12.0695
6	2.90605	13.4404	9.71821	13.1514
7	1.02436	13.1263	14.0266	16.4639
8	0.43921	18.5912	12.9121	15.3713
9	-1.10019	11.6935	14.7871	11.9518
10	0.683929	10.9521	15.9481	11.3348
11	-2.32604	13.7302	13.2548	12.7216
12	-0.36014	12.539	9.92617	9.78168
13	-0.25671	13.2166	16.3075	7.38721
14	0.010204	12.8021	14.1491	18.0922
15	2.93005	13.4289	11.2851	10.6667
16	0.543042	10.4245	10.251	17.3321
17	-1.61428	16.4017	10.3689	8.0578
18	-6.2854	12.6056	17.0085	13.1876
19	-0.87596	12.5083	14.6791	14.0613
20	3.76176	10.9805	15.5076	13.7696
21	-1.68637	11.9703	15.1737	11.2463
22	-5.8831	12.0296	12.8366	16.1309
23	-2.8598	6.82	11.5357	1.89397
24	1.57665	16.3051	17.1138	11.9075
25	2.80741	13.4636	16.8031	5.5914
26	1.01504	11.9781	17.0087	12.9458
27	-1.97998	15.7572	6.60279	12.2405
28	-3.40457	13.0397	15.9945	9.16666
29	-1.27904	13.0759	15.6576	8.24071
30	1.85932	14.3579	12.4262	20.1412
31	-1.08975	15.8581	19.3724	17.1364
32	0.177455	9.8865	14.8985	13.4914
33	5.58985	11.1772	13.8073	15.9622
34	1.22976	6.21976	10.1098	10.3804
35	-0.18525	10.8095	14.6509	18.2391
36	4.10759	13.7718	19.6863	9.53576
37	-5.15483	10.6122	8.76758	20.387
38	0.559309	9.99146	18.1218	17.1511
39	-2.82638	9.37378	11.9627	16.0125
40	-1.20924	10.5173	13.1389	13.3646
41	0.266047	13.9539	14.2774	6.8497
42	-2.49864	7.03117	10.2754	12.3162
43	2.26865	12.974	6.41248	10.9575
44	-0.43045	10.7366	19.4732	24.2042
45	-0.56614	14.9168	0.771895	11.4974
46	-0.66132	8.3008	9.27956	16.6199
47	0.157765	7.95985	4.63267	12.2259
48	-0.15254	1.78203	9.89168	12.7461
49	-1.18851	5.65972	19.0608	8.4607
50	-5.85508	11.7674	11.9224	9.09438
51	1.16549	11.7327	15.3011	14.5578
52	3.78985	13.7525	7.46558	15.172
53	0.030632	10.2008	9.33523	9.39334
54	-2.80942	13.2986	6.55446	14.2587
55		14.5513	15.8546	15.7898
56		11.1876	11.6486	13.5138
57		17.2082	13.229	13.2154
58		13.8106	20.7285	17.8988
59		12.1189	15.5517	15.8671
60		11.3432	20.8116	10.7866
61		11.8282	10.1794	19.809
62		13.2147	9.83328	10.2855
63		17.8328	18.2636	15.8402
64		15.338	11.0279	18.0044
65		10.4947	14.945	17.7418
66		12.4893	14.7929	12.0271
67		12.7879	11.9548	14.8412
68		11.5862	9.46654	11.4842
69		10.6743	3.42647	12.2848
70		11.7193	12.1456	16.5087
71		11.8895	4.78328	17.982
72		16.9515	6.60171	7.53803
73		7.55128	17.7171	13.165
74		8.64337	15.9564	6.31625
75		10.9033	10.3377	11.4254
76		10.878	2.05806	9.18586
77		10.587	6.27806	12.19
78		8.24757	8.39638	11.8528
79		11.9494	8.97539	20.8164
80		9.81856	8.05635	12.9722
81		14.3982	8.58452	6.18891
82		10.7211	8.59982	8.30531
83		13.7362	10.6846	16.7932
84		9.10585	10.6543	14.7862
85		8.96856	14.6753	8.83094
86		12.6456	12.9628	15.029
87		18.1282	8.75581	12.9126
88		16.6676	9.89855	8.97265
89		9.44421	23.1741	13.078
90		5.21993	13.4338	18.0508
91		9.38115	10.2277	15.1312
92		9.28076	9.84158	4.08144
93		13.2379	17.398	15.2195
94		10.1652	4.80953	21.6347
95		13.2455	6.65025	7.65271
96		5.64712	7.04089	15.467
97		7.43569	14.8749	2.65952
98		6.62076	11.2465	19.7738
99		10.3176	6.91858	16.3989
100		10.191	0.792024	9.47595
101		15.8559	2.16819	19.9973
102		14.8076	0.213938	4.64199
103		13.2799	9.01947	12.519
104		12.1786	16.2022	13.2242
105		10.7048	9.04338	15.8635
106		5.04375	3.38033	11.5802
107		12.4852	15.7707	9.96901
108		9.1546	17.4014	15.8784
109		11.653	10.0046	6.15474
110		10.8593	11.0954	3.15953
111		12.8192	17.6718	14.6507
112		7.95355	9.07739	21.5943
113		12.769	11.7289	13.7012
114		15.6113	9.08605	8.83379
115		11.4608	13.8778	24.5518
116		12.815	14.976	14.0853
117		10.6478	5.87746	10.2482
118		9.98251	15.8806	12.4293
119		13.0843	15.846	10.1295
120		9.17885	13.2837	18.1693
121		11.4455	9.89428	17.8092
122		8.44929	13.06	15.7005
123		15.3484	15.068	18.2889
124		4.71383	11.8283	9.6676
125		12.7491	18.0049	17.8456
126		10.9646	12.5784	12.8288
127		11.2745	12.7421	15.8552
128		6.97946	10.7771	12.1154
129		8.85252	12.6932	20.6461
130		14.4032	15.9323	4.62532
131		9.89081	15.0123	16.9244
132		14.751	15.3455	8.65125
133		8.22235	14.1969	9.71734
134		9.23558	12.1505	14.0797
135		12.4958	10.7054	15.2484
136		11.3154	21.0629	14.8494
137		11.0297	11.472	16.9642
138		15.1884	12.5315	16.0226
139		7.95611	15.0912	18.6135
140		10.5492	14.5378	14.0207
141		13.1803	17.3857	11.2994
142		11.4262	18.7265	15.0385
143		13.6201	16.5984	15.4895
144		14.9565	12.1344	13.2438
145		14.956	17.9427	9.79877
146		11.9524	11.6187	18.7023
147		14.3421	17.6515	1.94105
148		8.76868	-0.68693	17.8229
149		12.4949	14.0979	13.3621
150		14.2068	13.6913	20.5277
151		8.60141	15.8309	13.5707
152		5.8273	12.1174	16.3325
153		10.9116	16.0728	15.8236
154		20.6976	14.4812	20.0435
155		15.4763	12.8825	8.42457
156		12.6684	14.4218	3.74315
157		17.7259	14.1292	14.5383
158		15.2396	17.5396	17.2719
159		10.4759	12.0159	14.5753
160		13.9785	15.6963	13.1982
161		10.6361	18.3082	15.6814
162		16.4535	17.3625	16.2017
163		17.4524	7.15169	17.4733
164		15.0624	6.51602	21.7642
165		16.846	14.7901	24.9959
166		11.8908	13.39	18.2412
167		15.7569	15.5434	3.56954
168		21.1266	15.3633	16.362
169		9.53934	13.7522	13.7718
170		21.407	17.1079	17.8161
171		12.0915	12.0102	19.2235
172		12.9369	17.1312	5.26802
173		0.952266	14.7764	19.0299
174		16.9075	12.3621	17.5809
175		8.49318	12.9974	22.9697
176		20.6586	17.3395	8.4743
177		25.5979	15.4882	2.9838
178		12.9548	11.4097	19.0236
179		26.9256	13.3408	13.6707
180		18.7349		12.8047
181		12.1866		19.6381
182		17.0314		19.1682
183		18.4193		16.305
184		16.6961		18.7217
185		13.0731
186		20.3788
187		23.512
188		15.6172
189		11.3756
