# Supplementary material for: Unique roles of co-receptor-bound LCK in helper and cytotoxic T cells
Source: Nat Immunol. 2022 Dec 23;24(1):174–85. doi: 10.1038/s41590-022-01366-0 (PMC9810533; doi:10.1038/s41590-022-01366-0)
Supplement: Source Data Fig. 6 — Numerical source data. [file 41590_2022_1366_MOESM10_ESM.xlsx]

## Sheet: Figure 6b
Mature SP4
Sample	WT	KO	KR	CA	CA/KR
1	19476190	83557	5924.43	25072640	14827700
2	12033840	92178	4839.17	30045340	10201870
3	11343010	37818.7	474.239	55005040	14483580
4	5956953	50139.6	643.332	67090460	28088590
5	28916440	230248	13592.5	67954150	21058030
6	33604200	362451	742.14	66909280	27425560
7	15617600	1091377	12759.8	67769310	17220190
8	20112780	66492.4	38922.4	79112270	27973040
9	39639990	82436.5	187.189	39289800	28822140
10	27941130	145902	1496.46	24695730	28886830
11	11838010	83370.3	241.212	21322160
12	42641700	154663	1230.87	17461130
13	22225810		2105.56	775040
14	51849230			43192160
15	22446260			32178770
16	14225270			23413160
17	9789203			27632480
18	3882227			33506580
19	7555905			17119000
20	9490980
21	10755720
22	23814160
23	18026650
24	11739910

## Sheet: Figure 6d
CD4+ T cells
Sample	WT	KO	KR	CA	CA/KR
1	935946	7070.94	298.326	753385	728342
2	944662	950.03	174.468	5030279	405171
3	1208646	8007.44	94.5927	11498720	1506339
4	618600	146.618	39.9627	2299829	7999858
5	5933822	616.288	128.644	2410632	3088495
6	2899654	475.274	66.8713	1626855	7128943
7	3312276	11760.1	41.0174	1813544	3640471
8	1229985	840.217	137.148	1442577	3363413
9	1311320	928.582	49.4218	1427113	4325879
10	976408	1779.78	375.895	2106319	3876414
11	937777	3661.73	101.082	2038036
12	1111095		580.598	6271.99
13	1039301		143.127	2836837
14	1580398			1715126
15	1323843			10011030
16	3391432			7707480
17	4438257			11558860
18	2541287			10800790
19	1331133			9751250
20	1040211			410372
21	1530090
22	1821755
23	518645
24	5626239
	1147648
	4226980

## Sheet: Figure 6e
Peripheral CD4+ B3K508 T cells
3K (log10M)	LckWT								LckCA								LckCA/KR
-10	0.65	1.58	1.04	0.38	1.97	1.71	1.52	1.04	0.54	1.89	1.92	0.48	4.78	5.33	3.37	2.38	0.59	1.37	0.42	5.54	5.26	2.91	1.64
-9	1.21	2.8	6.42	2.2	2.24	2.96	2.08	5.42	0.97	2.19	3.51	0.85	4.95	5.33	3.01	3.89	0.81	4.37	1.05	5.73	5.32	3.36	3.7
-8	11.2	16.4	25.8	14.6	4.7	14.1	8.53	24	6.88	8.57	18.7	6.44	6.49	11.8	7.73	16.7	5.9	24.8	8.65	7.48	15.4	7.72	16.3
-7	26.5	47.7	64.9	37.8	15.1	35.3	28.9	65.2	22.2	34.2	44.9	19.7	12.9	29	18	45.8	21.2	62.9	20.9	16.4	40.7	21.5	58.3
-6	43	82.9	88	65.8	37.1		53.6	88.6	25	58.9	67.1	32.6	25.3		33.9	61.7	33.7	87.5	45	32.4		45.8	83.2
-5	90.1	87.5	96.4	92.5	65.4		88.4	97.8	65	84.2	89.1	73.3	42.4		69.2	91.7	65.2	96.9	76.5	55.7		82.4	96.9
P5R (log10M)	LckWT					LckCA					LckCA/KR
-10	0.61	1.62	1.66	1.42	0.72	0.53	4.52	4.77	2.5	1.81	0.69	5.24	4.56	3.23	1.33
-9	2.07	1.85	2.3	3.03	2.16	0.7	4.32	5.02	2.88	1.93	0.94	5.25	4.78	3.26	1.32
-8	17.4	3.83	9.89	7.21	26.2	3.5	4.87	6.41	3.78	7.12	5.38	5.85	7.79	4.8	9.63
-7	49	11.6	31.7	31.1	62.4	19	8.73	20.8	15.1	36	25.6	11.1	28	18.5	49.4
-6	84.3	33.5	76.5	49.6	87.2	40.9	20.9	50.5	32.4	62.6	46.8	24.6	63.4	43.4	76.7
-5	89.2	53.1	94.6	71.9	93.2	64.4	30.3	78.5	57.2	83.6	69.1	36.2	78.3	63.2	80.1
P2A (log10M)	LckWT								LckCA								LckCA/KR
-8	0.7	1.91	2.22	0.66	1.8	2.38	1.37	0.99	0.66	2.05	1.81	0.26	4.87	5.54	2.41	2.09	0.67	1.3	0.3	5.7	4.19	2.59
-7	2.99	3.98	15.6	4.46	2.26	8.26	3.18	9.1	1.11	2	2.16	0.44	4.83	5.65	2.6	2.56	0.93	2.68	0.55	5.39	5.4	2.75
-6	38.3	49	70.9	32.9	5.16	39.4	17.8	47.2	4.17	3.28	5.51	1.44	4.68	8.09	3.8	4.7	3.28	5.16	1.1	5.82	6.66	3.82
-5	74.1	80.7	94.4	73.9	19.4	73.2	49.4	77.3	32.6	20.3	26.6	10.8	5.66	18.8	7.81	18.5	28.9	15.3	4.71	5.66	9.5	6.5

## Sheet: Figure 6f
Lm-3K					Lm-P2A
Sample	WT	CA	CA/KR		Sample	WT	CA	CA/KR
1	8.65	5.89	10.5		1	0.3	0.067	0.12
2	5.56	4.17	4.55		2	0.35	0.18	0.24
3	6.9	2.43	7.98		3	0.33	0.34	0.79
4	6.82	5.88	8.65		4	0.47	0.093	0.41
5	7.19	4.69	10.7		5	0.34	0.1	0.16
6	7.54	3.4	9.03		6	0.56	0.1	0.091
7	9.22	3.99	30.2		7	0.32	0.46	0.23
8	12.3	5.25	9.17		8	0.29	0.054	0.097
9		4.09	12.6		9	0.25	0.074	0.096
10		6.11	10.9		10	0.16	0.07	0.034
11		4.45			11	0.38	0.059	0.072
					12	0.42	0.066	0.067
					13		0.075	0.065
