# Supplementary material for: Unique roles of co-receptor-bound LCK in helper and cytotoxic T cells
Source: Nat Immunol. 2022 Dec 23;24(1):174–85. doi: 10.1038/s41590-022-01366-0 (PMC9810533; doi:10.1038/s41590-022-01366-0)
Supplement: Source Data Fig. 7 — Numerical source data. [file 41590_2022_1366_MOESM11_ESM.xlsx]

## Sheet: Figure 7b
normalized CD4 expression: LN CD4+ T cells
Sample	WT	KO	KR	CA	CA/KR
1	1.00619	0.435168	1.10726	0.335169	0.677737
2	0.993813	0.384766	1.01878	0.337274	0.765414
3	0.962155	0.397308	1.00123	0.319467	0.753341
4	1.02312	0.362582	1.09408	0.301038	0.696321
5	1.00967	0.378822	1.09579	0.324753	0.690325
6	1.00451	0.413829	1.09391	0.366263	0.704037
7	1.00054	0.369892	1.01445	0.334127	0.69593
8	0.993941	0.405594	1.1004	0.356428	0.755155
9	1.01258	0.420688	0.862176	0.357919	0.780989
10	0.993481	0.475479	1.13885	0.354771	0.767492
11	1.07985	0.382186	1.0057	0.373005
12	1.02773	0.436803		0.38978
13	1.01706	0.449815		0.359029
14	0.987387			0.345087
15	0.887972			0.333767
16	0.767976			0.344906
17	1.12411			0.325328
18	1.10791			0.322502
19	1
20	1
21	1.01366
22	0.986343
23	1
24	1
25	1.07957

## Sheet: Figure 7c
Jurkat: normalized CD4 expression
LckKO OT1 LckWT	LckKO OT1 LckCA	LckKO OT1 LckKR
4.27083	1.02257	4.79167
3.28267	0.683891	4.04255
3.0888	0.702703	3.70656

## Sheet: Figure 7d
PKC inhibitor: CD4 levels
LckWT	LckCA	LckCA/KR
1.13274	1.43607	1.03734
1.02804	1.09287	1.07688
0.991761	1.20903	1.02352
0.965801	1.32804	1.0678
0.973545	1.17756	1.17254
1.07739	1.47554	1.14881
1.09844	1.35897

## Sheet: Figure 7f
Sample	WT	CA
1	4.31769	0
2	0	1.56305
3	0	1.55943
4	0	0
5	0	4.31909
6	0	0
7	0	1.43809
8	3.91169	0
9	0	0
10	0	0
11	0	0
12	0	1.43767
13	0	0
14	0	0
15	2.46769	0
16	1.26284	1.44121
17	0.616898	1.35875
18	1.23123	0
19	0	0
20	0.617706	1.36077
21	0	1.30411
22	0	0
23	0	1.30426
24	0	1.96293
25	0.594911	3.91363
26	0	1.36002
27	0	1.30563
28	0	2.52617
29	0	2.52657
30	0	0.633614
31	0	1.30375
32	0.386319	1.26431
33	0	1.23192
34	0	0.615627
35	1.17378	0
36	0	1.23215
37	0	2.46596
38	1.1725	0
39	0	1.23547
40	1.14668	0.617289
41	1.91039	0.618457
42	1.50541	1.233
43	2.81912	2.46343
44	0.752048	0.605301
45	0.752481	1.20962
46	0	0.604613
47	0.37383	0.604591
48	0.743062	0
49	0	1.81472
50	0.556953	1.19151
51	2.50584	1.18967
52	0.742553	3.56986
53	2.49369	2.77838
54	1.85355	0.594726
55	1.52988	0
56	1.48428	2.34287
57	0.658533	1.5651
58	0.546851	4.1047
59	1.91157	2.34465
60	0.655033	1.75795
61	0.870931	6.45219
62	0.435703	2.89667
63	0.54418	1.15845
64	0.436906	1.78466
65	1.08187	1.72022
66	0.862548	5.35633
67	0.895609	4.20989
68	1.79003	2.29459
69	0.895038	2.29477
70	1.61006	1.1476
71	0.400285	2.2986
72	1.51752	1.1476
73	1.52799	1.5308
74	0.264308	1.14819
75	0.81909	0.759198
76	1.52166	1.8961
77	2.9987	3.40917
78	1.74999	4.51171
79	1.13804	2.25803
80	2.51476	1.41231
81	2.47273	1.12899
82	1.25567	1.50522
83	1.39341	6.02234
84	1.89934	0.746707
85	1.741	0.373397
86	1.9136	1.12045
87	1.423	10.0906
88	1.11144	3.64674
89	1.04072	0
90	2.15792	2.22615
91	1.9218	0.371206
92	1.19855	4.76475
93	1.03912	0.835665
94	1.88123	11.5783
95	1.2604	0.835662
96	1.72798	1.10803
97	1.75021	0.831272
98	1.93416	4.70953
99	1.76563	0.553719
100	1.61122	3.85807
101	0.900102	1.10098
102	2.49476	2.74239
103	1.24053	1.92898
104	1.15325	3.06178
105	2.46308	2.62402
106	1.3892	2.40437
107	1.66886	1.7477
108	1.43361	2.83132
109	0.971966	1.08811
110	2.54992	0.906225
111	2.45983	0.868324
112	2.9987	0.650717
113	1.02752	2.16438
114	1.29524	2.59464
115	2.75142	1.26515
116	1.91235	1.94568
117	2.12525	1.89179
118	1.77523	3.2446
119	1.69514	4.09718
120	0.890398	2.87363
121	1.7162	5.82119
122	2.10281	1.07865
123	1.43384	2.44823
124	1.53016	1.87769
125	2.10066	5.18392
126	1.6018	1.63338
127	0	4.27099
128	0	1.73539
129	0	1.49418
130	0	2.13396
131	0	5.75056
132	0	4.08312
133	1.3593	3.19707
134	1.44002	1.97761
135	0	3.89899
136	2.61291	3.98049
137	0	0.758121
138	1.26215	8.94635
139	1.26198	0.882016
140	0.633067	2.69445
141	0	2.92486
142	1.26394	1.18485
143	0	3.63837
144	1.26236	1.69524
145	0	6.80226
146	0.617361	3.89393
147	2.46528	1.98801
148	0	1.32336
149	0	1.55993
150	0	1.43833
151	0.805733	0
152	0.604566	0
153	1.81368	1.35983
154	0	0
155	0	0
156	1.78542	1.3612
157	1.20861	1.35932
158	0.594492	1.35921
159	0	0
160	0	0
161	0.587389	0
162	0	4.07846
163	0.585651	1.3582
164	0.594575	1.35848
165	0	0
166	0.579223	1.30417
167	0.587045	1.30461
168	0.579957	1.30586
169	0	1.30602
170	0.58003	0
171	0.579965	0
172	0	1.3046
173	0.580384	1.30449
174	0.38579	0
175	0	0
176	0.573222	1.26346
177	1.52989	2.524
178	0.383147	0
179	1.71992	1.26276
180	0	0
181	1.13785	0
182	0	2.52519
183	0	1.23201
184	0	1.23309
185	0	0
186	1.88237	0
187	0.375921	1.23145
188	1.50359	1.21004
189	0.376298	0
190	0.37607	0.604692
191	0.282354	0
192	1.12086	0
193	1.86798	1.20688
194	0.373332	0
195	0.373437	1.20983
196	0.216897	0.594547
197	0.376085	1.2088
198	1.49347	0
199	0.746787	2.38045
200	0.747446	1.17317
201	0.370775	1.18871
202	0.742151	1.17146
203	0.278283	0
204	0.556068	0
205	0	2.34532
206	0.742594	0
207	0	0
208	0.738268	1.73949
209	0.553475	0
210	0.55163	1.15903
211	0.368721	0
212	0.82648	0
213	0.275496	0
214	1.91936	1.15908
215	0.274438	1.16007
216	1.91064	1.15793
217	1.09251	2.31786
218	0.870434	0.573232
219	1.52466	1.14875
220	0.652554	0.382327
221	1.62611	0.57956
222	0.216897	1.71985
223	0.433615	1.14643
224	0.867905	1.14797
225	0.649469	0
226	0.216163	0.56796
227	2.69472	0.758512
228	0.215641	0.568006
229	0.64686	0.568318
230	1.0754	0.567713
231	0.645317	0.759
232	0.716895	0.56327
233	0.859655	1.12882
234	0.428774	0.573077
235	1.78387	0.752659
236	0.304803	0.373799
237	1.37266	0.373804
238	0.710369	1.49517
239	0.907753	0.374023
240	0	1.12104
241	1.58785	0.746892
242	0.939584	1.85632
243	0.790518	0.557118
244	1.05137	0.747696
245	2.47539	1.10689
246	0	0.831585
247	0.617066	0.370977
248	0	0.368998
249	0	0
250	2.34643	0.829956
251	0	0.831701
252	0	0.734057
253	0.752256	1.10154
254	1.70487	0.827527
255	1.69139	0.55122
256	0.373964	0.548951
257	0.746046	0.731332
258	2.61487	1.46367
259	0.279973	2.18393
260	0.835489	0.272906
261	0.557285	0.54655
262	1.11364	0
263	0	1.08798
264	0.553462	0.21776
265	0.739315	0.54216
266	0.830963	1.08464
267	1.46904	0.271102
268	1.10189	1.51912
269	0	17.3414
270	0.826612	0.431994
271	0.548435	0.648097
272	0	0.538625
273	0.548565	0.21576
274	1.37044	1.50921
275	0.551194	1.07997
276	0	1.88041
277	0.273153	0.643469
278	2.82994	0.85784
279	1.26868	1.28066
280	2.4498	0.608372
281	0.653818	1.42617
282	0.272368	1.23771
283	0.869928	1.05995
284	1.08357	1.05907
285	0.27143	1.75969
286	0.650783	1.18878
287	1.08466	0.527247
288	1.3662	1.05038
289	0.813144	1.04434
290	1.08188	1.0416
291	1.29795	1.03758
292	0.432593	1.55318
293	0.540612	0
294	1.0785	0
295	0.646034	1.43872
296	1.25795	2.87541
297	2.86649	0
298	0.86053	1.30461
299	0.429961	3.91046
300	0.895814	0
301	1.07386	0
302	1.07575	0
303	0	0
304	0.857115	1.20978
305	1.28691	0.605674
306	1.50074	2.41783
307	2.32414	0.604883
308	0.857691	1.18925
309	1.0702	1.18907
310	1.92527	4.76228
311	1.06965	1.78469
312	1.07012	1.78288
313	1.78293	0.593968
314	1.96124	0.594417
315	0.643319	2.37958
316	1.24618	2.41888
317	1.06649	1.78408
318	1.78284	0
319	0.712475	2.34671
320	1.2807	0
321	0.354922	0.586055
322	1.36932	1.17231
323	0.426119	0.586596
324	1.36731	1.73737
325	1.0635	1.1585
326	1.77162	1.15914
327	1.3257	1.76106
328	0.177063	0
329	0.662886	1.71951
330	2.38257	0
331	0.824525	1.91349
332	2.0015	0.579194
333	1.05958	0
334	2.51591	2.65432
335	1.51422	0.758169
336	1.23983	1.89673
337	0.604228	1.1372
338	1.05718	4.9322
339	1.05593	1.14655
340	1.40628	0
341	0.903554	0.380008
342	1.31631	0
343	1.31483	0.753018
344	0.735955	0.376823
345	1.0519	0.573801
346	0.78827	1.12019
347	1.98406	1.49258
348	0.816915	0.747142
349	0.700047	0
350	1.2825	0.557197
351	0.91836	1.85433
352	1.57195	1.11401
353	1.51339	1.3853
354	1.33282	1.10773
355	1.27682	0.368979
356	0.813635	0.367091
357	1.35843	0.551853
358	0.463735	1.10234
359		5.50823
360		2.46825
361		0.823182
362		0
363		5.2128
364		1.0923
365		0.546679
366		0
367		1.09781
368		3.26692
369		1.63251
370		1.36519
371		1.36117
372		0.544146
373		0.871285
374		1.30181
375		0.271092
376		1.5191
377		0.5421
378		0.813225
379		1.80373
380		1.72853
381		1.2936
382		1.94069
383		0.865588
384		0.647381
385		1.94599
386		2.14944
387		2.57835
388		1.4306
389		1.96105
390		2.37824
391		0.711671
392		0.213457
393		0.71243
394		1.24209
395		2.73919
396		1.3019
397		1.9166
398		3.62163
399		1.06277
400		2.125
401		1.59491
402		0.607605
403		0.707425
404		0.757071
405		0.604458
406		2.2657
407		0.925579
408		0.844124
409		1.87176
410		1.58118
411		1.70869
412		1.6219
413		2.19773
414		1.82828
415		1.56708
416		1.16064
417		1.32749
418		2.34048
419		0.584335
420		0.957473
421		2.51094
422		1.8822
422		2.2716
