# Supplementary material for: Unique roles of co-receptor-bound LCK in helper and cytotoxic T cells
Source: Nat Immunol. 2022 Dec 23;24(1):174–85. doi: 10.1038/s41590-022-01366-0 (PMC9810533; doi:10.1038/s41590-022-01366-0)
Supplement: Source Data Extended Data Fig. 2 — Numerical source data. [file 41590_2022_1366_MOESM16_ESM.xlsx]

## Sheet: ExtData 2d
OVA (log10 M)	LCK KO			LCK WT			LCK CA			LCK KR
-5	1.31	1.15	2.25	66.5	61.8	61.6	65.7	64.3	64.6	5.35	4.11	4.16
-6	1.08	1.25	2.24	65.7	63.1	63.2	64.6	65.2	64.4	4.87	4.25	3.59
-7	0.98	1.04	1.44	64.7	62.7	61.2	62.1	63.4	60.8	4.13	3.39	2.44
-8	0.8	0.6	0.58	60.1	53.1	51.9	59.1	51.9	45.2	2.32	1.73	1.07
-9	0.66	0.44	0.42	46.8	39.9	41.2	41.9	37.5	27.4	1.19	0.72	0.51
-10	0.6	0.55	0.43	35.3	31.7	30.7	24.7	19	13.1	0.65	0.42	0.3
-11	0.66	0.43	0.43	24.8	19	19.3	13.5	9.85	6.29	0.48	0.43	0.42
-12	0.7	0.43	0.44	17	13	14.5	6.8	6.28	4.53	0.54	0.34	0.4
-13	0.64	0.38	0.49	12.8	12.4	13.8	5.26	5.55	4.76	0.33	0.24	0.42
-14	0.68	0.19	0.48	12	12.2	13.9	4.77	5.77	4.39	0.52	0.38	0.39
