# Supplementary material for: Unique roles of co-receptor-bound LCK in helper and cytotoxic T cells
Source: Nat Immunol. 2022 Dec 23;24(1):174–85. doi: 10.1038/s41590-022-01366-0 (PMC9810533; doi:10.1038/s41590-022-01366-0)
Supplement: Source Data Extended Data Fig. 3 — Numerical source data. [file 41590_2022_1366_MOESM18_ESM.xlsx]

## Sheet: ExtData3b
DN3 thymocytes
Sample	WT	KO	KR	CA	CA/KR
1	61.4	89	93	49.5	12.3
2	61.2	63	76.8	55.7	31.2
3	64.8	60.1	70.1	90.7	60.6
4	56.5	69.6	79.3	59.8	64.5
5	53.9	87.8	89.2	59.9	63.7
6	91.3	85.7	89.2	47.3	65.2
7	64.5	92.2	94.4	30.2	65.6
8	57.8	86.5	92.1	43.8	58.4
9	60.4	86.2	89.8	36.3	66.8
10	61.6	90.6	90.9	43.4	67.6
11	61.6	87.3	93	47.5	67.8
12	62	92.2	92	40.1
13	50.3			27.6
14	50.3			51.5
15	50.9			35.7
16	42.1			45.6
17	16.2			55.6
18	58.6
19	54.1
20	67.9
21	51.1
22	59.4

## Sheet: ExtData3c
mSP4 % from live										mSP8 % from live
Sample	WT	KO	KR	CA	CA/KR	WT/KO	WT/KR	WT/CA		Sample	WT	KO	KR	CA	CA/KR	WT/KO	WT/KR	WT/CA
1	8.13	1.42	0.26	1.82	2.95	6.11	8.42	6.22		1	1.96	0.53	0.34	0.97	0.7	0.99	1.67	2.05
2	5.06	0.67	0.28	1.32	3.47	5.65	10.5	5.89		2	1.04	0.27	0.43	0.84	0.94	1.13	2.1	2.29
3	5.33	0.92	0.41	1.22	3.41	5.43	9.82	7.33		3	1.22	0.42	0.6	0.65	1.36	1.34	2.07	2.22
4	5.32	0.14	0.42	1.71	3.19	5.74	7.97	4.94		4	1.25	0.1	0.55	0.41	0.9	0.53	1.69	0.52
5	6.56	0.66	0.23	1.42	3.25	5.34	9.39	5.79		5	1.3	0.32	0.31	0.95	0.94	1.04	2.04	1.91
6	6.77	1.17	0.32	1.72	4.65	7.5	8.73	5.8		6	1.75	0.56	0.4	0.99	1.18	0.87	1.87	1.87
7	6.67	0.39	0.28	3.61	2.79	7.21	8.29	4.76		7	1.06	0.44	0.45	1.28	0.63	1.19	1.53	1.41
8	7.34	0.67	0.28	2.07	3.74	8.39	7.82	1.51		8	1.83	0.43	0.45	1.14	0.62	2.03	1.51	0.71
9	7.5	0.47	0.28	2.43	2.95	6.53	9.99	5.66		9	2.15	0.28	0.36	1.23	0.61	1.1	2.01	1.72
10	8.08	0.46	0.33	1.87	3.35	6.13	11	5.92		10	1.86	0.35	0.42	1	0.66	1.16	2.35	2.25
11	7.16	1.66	0.25	1.84	3.21	6.87	8.76	5.47		11	1.85	0.46	0.34	1.29	0.59	2.62	1.49	2.2
12	6.21	0.98	0.087	1.33		6.82	6.99	5.65		12	1.77	0.28	0.2	1		1.35	1.28	1.84
13	7.86	1.01		1.81		7.53	7.15	5.91		13	2.08	0.34		1.65		2.04	1.39	2.41
14	5.93			1.61		6.41	7.43	5.48		14	1.23			1.29		1.75	1.08	2.41
15	5.86			1.62		6.96		7.71		15	1.49			1.19		1.41		2.69
16	7.48			1.68		7.9		5.6		16	1.46			1.25		2.27		1.9
17	5.42			1.33				4.47		17	1.57			1.17				1.51
18	5.06			1.49				5.49		18	1.43			1.05				2.05
19	7.27							5.58		19	1.77							1.56
20	5.52									20	1.33
21	6.87									21	2.19
22	6.94									22	2.17
23	11.6									23	4.08
24	5.78									24	1.26
25	6.46									25	1.46

## Sheet: ExtData3f
Sample	WT	KO	KR
1	1	0.426016	-0.17236
2	1	0.412371	0.478351
3	1	0.289199	0.190767
4	1	0.360865	0.228122
5	1	0.372024	0.27619
6	1	0.559585	0.273316

## Sheet: ExtData3i
AIMT CD8+ T cells
Sample	WT	KO	KR	CA	CA/KR
1	8.51	48.3	63.2	31	41
2	6.51	47.9	57	34.4	36.7
3	10.8	44.7	59.3	28.8	34.2
4	12.1	51.9	53.9	37.6	23.4
5	10.6	43	59.4	44.5	32.9
6	8.97	46.8	59.2	38.3	31.2
7	8.59	41.9	57.2	36.3	29.3
8	13.6	39.3	44.2	28.8	42.4
9	12.8	48	65.8	34	32.5
10	9.92	51.1	57.3	37.3	32.4
11	6.12	48.9	46.8	39.7
12	7.92	55.6	38.1	23.7
13	6.64	53.1		45
14	8.16			43.7
15	13.2			42.3
16	14.6			40.8
17	10.5			38.2
18	10.9			48.7
19	6.35
20	9.63
21	10.8
22	9.48
23	15.1
24	11.8
25	11.8

## Sheet: ExtData3j
FOXP3+ CD4+ T cells
Sample	LckWT	LckCA	LckCA/KR
1	10.6	16.1	12.1
2	13.2	13.8	9.78
3	10.9	16.1	12
4	11.6	15.1	12.1
5	15	16	11.9
6	15.4	16.5	12.7
7	14.5	12.6	15
8	13.2	12.5	14
9	15.3	17.8	15.1
10	13.5	16	13.5
11	13.3	18
12	14.1	19.5
13		17.5
14		19.7

## Sheet: ExtData3k
BM chimeras: CD4/CD8 ratio
Sample	LckWT	LckCA	LckCA/KR
1	2.00302	1.30824	1.92604
2	0.771993	1.65135	2.51601
3	2	0.954183	2.34589
4	1.73554	1.5579	2.47703
5	2.36271	2.05	2.125
6	2.04908	1.50646	3.10924
7	1.97297	1.39506	2.84766
8	1.93769	1.30189	2.69962
9	1.76685	1.29882	2.24585
10	1.76111	1.26046	2.70943
11	1.81818	1.4414	2.63806
12	1.80509	1.49105	2.71863
13	1.93195	1.56499	2.53791
14		1.25635
