# Supplementary material for: Unique roles of co-receptor-bound LCK in helper and cytotoxic T cells
Source: Nat Immunol. 2022 Dec 23;24(1):174–85. doi: 10.1038/s41590-022-01366-0 (PMC9810533; doi:10.1038/s41590-022-01366-0)
Supplement: Source Data Extended Data Fig. 4 — Numerical source data. [file 41590_2022_1366_MOESM19_ESM.xlsx]

## Sheet: ExtData4b
DP Thymocytes: normalized CD5 gMFI							DP Thymocytes: normalized CD69 gMFI							DP Thymocytes: normalized TCRβ gMFI
Sample	LckWT	LckKO	LckKR	LckCA	LckCA/KR		Sample	LckWT	LckKO	LckKR	LckCA	LckCA/KR		Sample	LckWT	LckKO	LckKR	LckCA	LckCA/KR
1	1.05458	0.303682	0.129177	1.87398	1.83163		1	0.989335	0.593195	0.255967	1.19858	1.64054		1	1.05723	3.77108	2.33631	1.18646	2.35856
2	0.945424	0.318449	0.068504	1.8944	1.7599		2	1.01066	0.13993	0.303979	1.20873	2.55393		2	0.942769	3.07674	2.44251	1.16123	2.10499
3	1.02923	0.365355	0.071852	2.10166	2.22328		3	1.00678	0.224986	0.36817	1.16744	2.65513		3	0.944852	5.06262	2.78626	1.21748	2.2918
4	1.02616	0.346025	0.067602	2.23482	1.76912		4	0.951089	0.289921	0.375597	1.01964	2.35153		4	1.10919	4.64676	2.5684	1.48699	2.14048
5	0.946324	0.307343	0.135187	2.08735	1.10141		5	1.04213	0.187489	0.082557	1.08176	1.2422		5	0.984985	3.30392	3.10219	0.976551	1.48757
6	0.992268	0.338028	0.094142	2.07312	1.28202		6	0.869764	0.222243	0.140367	1.06248	1.06697		6	0.985331	3.20834	1.9201	1.068	1.62413
7	1.00601	0.323119	0.088832	2.09483	1.92567		7	0.940187	0.551504	0.113761	1.08176	1.44549		7	0.975644	3.96094	2.01916	1.25602	2.70405
8	1.02046	0.296446	0.109713	1.96681	1.2857		8	1.18621	0.426606	0.184404	1.05284	1.5279		8	1.09934	3.52979	2.22503	0.997016	2.29869
9	1.00025	0.266519	0.121654	2.05141	2.08717		9	1.18072	1.20257	0.603433	1.13531	1.48841		9	0.826903	3.21452	3.60066	1.09486	2.18296
10	0.979286	0.328803	0.118286	1.9975	2.23253		10	0.823121	0.579345	0.553648	1.31286	1.79597		10	1.07376	2.96246	3.61543	1.0501	2.2062
11	0.954666	0.270334	0.16177	2.19067	1.88026		11	1.05758	0.810371	0.436608	1.18509	1.69354		11	0.96759	3.50387	3.0455	1.09039	2.1636
12	1.2317	0.31961	0.174421	2.14995			12	0.917466	0.109533	0.437448	1.18775			12	1.04817	5.20022	3.0939	1.16597
13	0.741548	0.459843		1.96109			13	1.02495	0.575047		1.13762			13	1.032	5.30832		1.42088
14	0.927884			1.52876			14	1			1.42477			14	0.99053			1.57594
15	1.1442			1.25476			15	1			1.54163			15	0.961708			1.02446
16	0.831595			1.04323			16	1.36884			1.59866			16	1.19923			1.11618
17	1.0815			2.10928			17	0.631158			1.00291			17	0.879791			1.78884
18	1.0869			3.05493			18	1			2.01181			18	0.920981			1.55953
19	1						19	1						19	1
20	1						20	1						20	1
21	1.01985						21	1.0166						21	0.941154
22	0.980154						22	0.925894						22	1.05885
23	1						23	0.847168						23	1
24	1						24	0.855725						24	1
25	1						25	1.35461						25	1

## Sheet: ExtData4e
Thymocytes pTCRζ DP TCRβLOW					Thymocytes pTCRζ SP4
sample	WT	CA	CA/KR		sample	WT	CA	CA/KR
1	1	1.58955	3.3806		1	1	0.557895	1.34671
2	1	2.83469	1.69551		2	1	1.42541	1.28177
3	1	2.49278	1.85529		3	1	1.4717	0.908416
4	1	2.22018	1.60489		4	1	0.83537	0.664309
5	1	2.19388	1.73597		5	1	0.946022	0.49663
Thymocytes pTCRζ DP TCRβHIGH					Thymocytes pTCRζ SP8
sample	WT	CA	CA/KR		sample	WT	CA	CA/KR
1	1	1.01277	1.5617		1	1	0.334464	0.841493
2	1	1.77241	2.28276		2	1	1.28728	1.08482
3	1	1	2.57778		3	1	0.83078	0.63895
4	1	0.522082	1.01893		4	1	0.517748	0.489596
5	1	0.811159	0.635193		5	1	0.513584	0.33372

## Sheet: ExtData4g
Thymocytes pZAP70 DP TCRβLOW					Thymocytes pZAP70 SP4
sample	WT	CA	CA/KR		sample	WT	CA	CA/KR
1	1	1.18987	1.77282		1	1	0.817555	1.19385
2	1	1.45214	1.05117		2	1	1.13803	1.05362
3	1	1.46947	1.22552		3	1	1.10843	0.968553
4	1	1.40536	1.11571		4	1	1.05319	0.912483
5	1	1.43956	1.27534		5	1	1.03348	0.870356
Thymocytes pZAP70 DP TCRβHIGH					Thymocytes pZAP70 SP8
sample	WT	CA	CA/KR		sample	WT	CA	CA/KR
1	1	0.923967	1.23967		1	1	0.61935	0.995705
2	1	1.18643	1.07345		2	1	1.12125	1.05409
3	1	1.05645	1.29676		3	1	0.982903	0.832564
4	1	0.995408	1.03597		4	1	0.959125	0.870204
5	1	1.03538	1.22558		5	1	0.884896	0.764604
