# Supplementary material for: Unique roles of co-receptor-bound LCK in helper and cytotoxic T cells
Source: Nat Immunol. 2022 Dec 23;24(1):174–85. doi: 10.1038/s41590-022-01366-0 (PMC9810533; doi:10.1038/s41590-022-01366-0)
Supplement: Source Data Extended Data Fig. 5 — Numerical source data. [file 41590_2022_1366_MOESM20_ESM.xlsx]

## Sheet: ExtData5a
OT-I B2mKO DP thymocytes: %CD69+
OVA [log10 M]	LckWT						LckCA							OVA [log10 M]	LckWT			LckCA/KR
-7	67.5	89.1	92.4	83.7	67.7	83.3	65.2	79.5	74	68.2	69	81.5		-7	81.9	92.4	83.3	79	86.1	92
-8	76.1	93.2	91.2	84.9	67.7	80.9	72.5	81.5	76.9	75.3	70.4	83.3		-8	80.3	91.2	80.9	79.8	89.3	95.6
-9	70.6	92.6	88.4	82.9	71.6	78.3	66.2	82.2	79.2	76.9	69.1	74.6		-9	74	88.4	78.3	76.2	82.3	85.8
-10	64.1	84.7	86.4	76.4	66.9	72.1	55.7	76.5	72.1	71.2	67.8	67.5		-10	72.1	86.4	72.1	71.8	78.5	89.2
-11	61.2	85.6	83.5	64	65.5	65.9	67.1	71	70.4	69.3	48	65.9		-11	64.6	83.5	65.9	60.5	71.5	78.6
-12	50.8	76.7	67.7	53.6	43.3	53.1	50.3	64	57.4	67	43.3	56.5		-12	50.6	67.7	53.1	54.2	65.5	74.9
-13	54.8	51.4	53.9	41.1	32.1	32.7	46.1	48.7	46.4	56.2	28.5	33.1		-13	32.6	53.9	32.7	36.6	53.4	45.6
-14	42.6	37	10.9	29.8		11.2	37.7	28.7	13.3	40.4		12.2		-14	12.9	10.9	11.2	19.1	13.3	20.7
-15	33.1	20.3	5.55	21.4	3.3	4.28	37.2	7.72	11.8	42.1	3.33	6.34		-15	10.8	5.55	4.28	15.3	9.34	12.5
-16	16.2	19.9	13.7	17.9	3.06	4.44	20.8	2.38	18.9	29.4	2.36	6.16		-16	9.51	13.7	4.44	13.6	16.9	11.2
T4 [log10 M]	LckWT						LckCA							T4 [log10 M]	LckWT			LckCA/KR
-6	82.6	86.3	90.5	60	75.4	87.7	84.1	81.5	79.9	71.9	75.3	75.8		-6	83.7	90.5	87.7	82	80.8	92.7
-7	86.5	88.2	91.3	67.6	76.7	78.8	82.7	83.7	82	68.4	80.4	71		-7	84.8	91.3	78.8	85.7	81.3	91.7
-8	82.7	89.5	87.6	72	73.3	74.5	80.2	82.9	78	67.6	76.1	75.1		-8	80.7	87.6	74.5	80.9	82.9	90.4
-9	72.9	85.4	86.8	65.4	66.9	69.4	72.6	80	72.5	63.2	75.2	65.4		-9	78.8	86.8	69.4	80.8	80.7	89
-10	69.8	79.8	75.3	61.9	59.6	65.2	68.9	74.1	76.8	59.5	74	61.6		-10	76	75.3	65.2	73.2	70.3	83.6
-11	57.1	64.4	40.7	59.6	48	60.2	64.5	63.7	55.9	54.8	59.6	51.5		-11	55.7	40.7	60.2	55.2	50	69.9
-12	36	35.6	17.6	37.5	20.1	29.3	50.4	46.5	37.7	42	52.4	40.4		-12	24.6	17.6	29.3	27.1	29.8	50.8
-13	26.5	18.3	3.05	26.8	5.37	5.21	38.8	17	9.8	26.9	17.4	9.94		-13	13.4	3.05	5.21	17.5	7.27	16.3
-14	3.76	10.3		16.6	2.32	1.9	3.13	6.56		28.4	7.74	4.29		-14	11.9		1.9	16.8		13.2
-15	10.6	9.86	3.49	23.8	1.75		13.5	3.79	7.15	25.3	5.37	3.18		-15	11.2	3.49		16.1	6.93	7.83
E4 [log10 M]	LckWT						LckCA							E4 [log10 M]	LckWT			LckCA/KR
-5	80.4	86.5	84.9	54.7	74.8	68.4	72.1	77.9	76.2	65	70	70.8		-5	80.5	84.9	68.4	82.3	81.1	90.1
-6	62.6	87.2	79.4	57.1	74.6	70.4	77.5	79.5	77.2	61.7	70.7	70.5		-6	80.8	79.4	70.4	82.6	81.8	90.6
-7	68.3	86.2	84.8	62.5	69.9	70	67	79.7	77.8	66.2	75	70.5		-7	79.4	84.8	70	81.1	82.4	88.7
-8	77.8	87	75.3	60.9	74.8	66	76	83.8	75.2	72.7	77.2	71.4		-8	78.4	75.3	66	78	77.2	89.8
-9	56.8	73.2	52.7	52.9	52.5	54.4	61.8	69.1	59.6	66.6	64.4	59.2		-9	63.6	52.7	54.4	63.6	64.6	78.8
-10	32.1	42.6	14.9	38.4	28.2	34.3	43.1	46	29.1	48.1	51	35.4		-10	36.3	14.9	34.3	34.8	34.7	54.5
-11	14.6	18.7	5.12	27.8	35	5.55	21.3	17.2	15	34.8	50.1	11.7		-11	19	5.12	5.55	20.2	24.2	19.3
-12	8.03	13.4	4.85	24	3.96	2.93	13.9	8.88	15.2	30.4	13.6	5.85		-12	12.3	4.85	2.93	14.1	26.6	10.5
-13	10.1	11	8.92	22.3	4.56	2.88	14.5	3.59	21.6	32.7	11.8	4.52		-13	14.3	8.92	2.88	17.7	32.2	7.95
E1 [log10 M]	LckWT						LckCA							E1 [log10 M]	LckWT			LckCA/KR
-5	69.1	84.1	80.3	59.7	73.6	67.1	76.2	77	68.8	60.1	75.6	75.3		-5	77.6	80.3	67.1	79.7	74.6	95.3
-6	75.6	81.1	81.1	67	71	61.4	75.2	74	70.7	62.5	73.7	76.4		-6	75.5	81.1	61.4	79.8	77.3	95
-7	70.8	76.7	74	62.9	64.4	51.8	76.6	66.4	67.5	58.5	70.4	74.1		-7	67	74	51.8	71.2	74.5	91.5
-8	61.3	61	47.4	61.6	44.4	33.4	70.6	61.7	58.1	55.2	57.7	66.7		-8	49	47.4	33.4	59.7	58.1	86.8
-9	24.5	14.6	5.95	35.5	12.1	5.87	46.1	22.4	24.3	36.9	29	42.4		-9	18.1	5.95	5.87	26.3	26.2	59.2
-10	5.53	11.7	4.1	25.9	3	1.92	14.5	8.04	12.6	26.3	10.8	21.2		-10	9.86	4.1	1.92	13	11	31.2
-11	9.93	12.7	3.2	27	4.31	1.9	13.6	3.03	8.47	28.1	10.4	17.5		-11	11.8	3.2	1.9	13	6.99	24.7
-12		16.8	3.23	29.1	2.73	2		5.31	5.8	27.2	7.45	15.3		-12	10.9	3.23	2	25.7	7.56	24.7

## Sheet: ExtData5b
SP8ab
Sample	LckWT no peptide	LckWT Q4H7	LckWT Q4R7	LckWT OVA 20uM	LckCA no peptide	LckCA Q4H7	LckCA Q4R7	LckCA OVA 20uM	LckKO no peptide	LckKO Q4H7	LckKO Q4R7	LckKO OVA 20 uM
1	31.4	38.1	35.2	1.01	3.46	16	24.3	7.77	8.72	9.42	13.7	24.6
2	28.5	36.8	19.8	2.21	28.3	16.9	32.2	1.54	10.6	13	18.6	12.6
3	7.85	41.2	30.7	8.7	9.76	15.1	24.5	2.3	14	15.6	12.6	13.3
4	6.59	27.7	19.8	8.35	18.3	37.4	19	24.4	13.5	15.7	10.6	24.1
5	8.32	22.5	21.7		18	27	26.9	16.5	13.6	15.8	20	40
6	18.9	25.3	29.1		17.6	20.3	17.9		15.7	18.2	12.5	34.3
7	26.5	15.5	18.3		15.9	27.7	38.2		17.9	16.9	25
8	20.8	47.7	17.7		30.5	20.5	22.8		21.4	20.3	24.4
9	10.7	32.2	34.8		15.2		18.3		17.8		23.2
10	11.6	27.7	24.7		22.1		21.7		26.1
11	17	49.3	29.1		34.4		43.1
12	31.4	38.1	35.2		14		34.4
13	28.5	36.8	19.8		13.2		22.6
14			30.7				23.8
SP8aa
Sample	LckWT no peptide	LckWT Q4H7	LckWT Q4R7	LckWT OVA 20uM	LckCA no peptide	LckCA Q4H7	LckCA Q4R7	LckCA OVA 20uM	LckKO no peptide	LckKO Q4H7	LckKO Q4R7	LckKO OVA 20 uM
1	41.8	28.2	42.3	59.7	11.1	52.3	45.3	58.3	6.78	4.17	12.5	27.4
2	36.1	35.9	47.7	69	38.3	48.1	34.6	61.7	19.2	21.4	22.1	23.2
3	16.6	31.5	45.2	63.4	11.1	39.9	44.3	54.4	11.9	10.2	7.82	14.1
4	9.85	31.7	45.4	58.4	43.6	26.4	54.5	41.9	14.6	11	11.8	19.6
5	26	21.9	48.1		36.4	37.2	53.6	41.6	6.99	9.18	12.4	21.4
6	17.1	40.2	33.6		49.5	40	49.7		10.1	9.89	8.77	19.2
7	43	49.8	44.6		52.1	38.8	27.5		14	7.29	16.6
8	44.4	26	47.7		30.6	44.4	35.6		12.2	7.8	9.91
9	8.91	40.1	45.4		21.9		39		12.6		9.51
10	22	39.7	44.2		39.1		38.3		13.4
11	18.5	27.5	43.1		28.5		36.1
12	41.8	28.2	42.3		34.8		37.2
13	36.1	35.9	47.7		7.09		36.7
14			45.2				37.6
