# Supplementary material for: Unique roles of co-receptor-bound LCK in helper and cytotoxic T cells
Source: Nat Immunol. 2022 Dec 23;24(1):174–85. doi: 10.1038/s41590-022-01366-0 (PMC9810533; doi:10.1038/s41590-022-01366-0)
Supplement: Source Data Extended Data Fig. 6 — Numerical source data. [file 41590_2022_1366_MOESM21_ESM.xlsx]

## Sheet: FigED6a_cd4_thymus_tra
Names	lib5_S5_L001.TRA	lib11_S11_L001.TRA	lib15_S15_L001.TRA	lib20_S20_L001.TRA	lib23_S23_L001.TRA	lib26_S26_L001.TRA	new_lib_24.TRA
Strain	WT	CA	WT	CAKR	CAKR	CA	CAKR
TRAV1	0.00496666	0.002303	0.00330579	0.00412513	0.00387347	0.00389695	0.00256769
TRAV10	0.0221119	0.020727	0.0247934	0.0195944	0.0145255	0.0149383	0.0219421
TRAV10D	0.00462648	0.00336114	0.00476796	0.00332302	0.00322789	0.00303096	0.00443511
TRAV10N	0.00979725	0.00771816	0.0108709	0.0096253	0.00645578	0.0110414	0.0105042
TRAV11	0.0793986	0.302627	0.10445	0.273863	0.4306	0.298333	0.255135
TRAV11N	0.000816438	0.00118262	0.00101716	0.00137504	0.000322789	0.000216497	NA
TRAV12-1	0.00374201	0.0041703	0.00387794	0.00572935	0.00419626	0.00411344	0.0035014
TRAV12-2	0.0125867	0.00890078	0.0110617	0.0104274	0.00742414	0.0101754	0.00957049
TRAV12-3	0.00809634	0.00622432	0.0086459	0.00939613	0.00451904	0.00454644	0.00816993
TRAV12D-1	0.00346986	0.00180505	0.00470439	0.00217715	0.00355068	0.000649491	0.00140056
TRAV12D-2	0.0173493	0.0125109	0.0202797	0.0126046	0.0100065	0.0114743	0.0193744
TRAV12D-3	0.0139475	0.0125731	0.0179275	0.0123754	0.00936088	0.0132063	0.0116713
TRAV13-1	0.0174173	0.0111415	0.014876	0.0130629	0.016785	0.00844339	0.0121382
TRAV13-2	0.00455844	0.00205403	0.0027972	0.00297926	0.00387347	0.00194847	0.0035014
TRAV13-4-DV7	0.00394612	0.00336114	0.00267006	0.00343761	0.00322789	0.00346395	0.00280112
TRAV13D-1	0.00401415	0.00205403	0.00305149	0.00229174	0.00193673	0.000865988	0.000933707
TRAV13D-2	0.0166689	0.0102701	0.0155753	0.00893778	0.0193673	0.0123403	0.0116713
TRAV13D-3	0.000340182	0.000560189	0.000317864	0.000687521	0.000645578	0.000432994	0.000466853
TRAV13D-4	0.000680365	0.000497946	0.00127146	0.000458348	NA	0.00151548	0.00070028
TRAV13N-1	0.00612328	0.00466824	0.00603942	0.00504182	0.00484183	0.00281446	0.00420168
TRAV13N-3	0.00231324	0.00217851	0.00254291	0.00297926	0.00516462	0.00324746	0.00186741
TRAV13N-4	0.00210913	0.00342338	0.00184361	0.00275009	0.00129116	0.00259796	0.00280112
TRAV14-1	0.0229283	0.0161832	0.0219962	0.0168443	0.0087153	0.0181858	0.0245098
TRAV14-2	0.0490543	0.0393377	0.0537826	0.0376991	0.0248547	0.0385365	0.0408497
TRAV14-3	0.00741597	0.00529068	0.00527654	0.00584393	0.00225952	0.00303096	0.00443511
TRAV14D-1	0.0768812	0.0487365	0.058932	0.0394179	0.0306649	0.0539078	0.0452848
TRAV14D-2	0.0352429	0.0234657	0.03452	0.0254383	0.018399	0.0268456	0.0256769
TRAV14D-3-DV8	0.0104776	0.00715797	0.0132867	0.0069898	0.00677857	0.00930937	0.00560224
TRAV14N-2	0.000340182	0.00018673	0.000381437	0.000458348	NA	NA	0.00070028
TRAV14N-3	0.0240849	0.0207892	0.0230134	0.0225736	0.010652	0.0164538	0.0168067
TRAV15-1-DV6-1	0.0029936	0.00373459	0.00260648	0.00206256	0.000645578	0.00108249	0.00280112
TRAV15-2-DV6-2	0.00190502	0.002303	0.00108074	0.00309385	0.000968367	0.00238147	0.00186741
TRAV15D-1-DV6D-1	0.00115662	0.00105814	0.00114431	0.00275009	NA	0.000216497	0.00070028
TRAV15D-2-DV6D-2	0.00312968	0.00473049	0.00216147	0.00630228	0.00258231	0.00194847	0.00116713
TRAV15N-1	0.00238128	0.00136935	0.00158932	0.00332302	0.000322789	0.00151548	0.000933707
TRAV16D-DV11	0.0172132	0.0197311	0.0164018	0.0174172	0.00903809	0.00995887	0.00746965
TRAV16N	0.00462648	0.00441927	0.00540369	0.00870861	0.00322789	0.00303096	0.00373483
TRAV17	0.00156484	0.00161832	0.00286078	0.00160422	0.00161394	0.00194847	0.00280112
TRAV18	0.000272146	0.00018673	0.000317864	0.000229174	0.000322789	0.000216497	0.000233427
TRAV19	0.00748401	0.00485497	0.00947235	0.00676063	0.00677857	0.00389695	0.0070028
TRAV2	0.00170091	0.000560189	0.000762873	0.000916695	NA	0.000649491	0.000466853
TRAV20	0.000340182	0.000311216	0.000190718	0.000687521	NA	NA	NA
TRAV21/DV12	0.00904885	0.0064733	0.00877305	0.0079065	0.0087153	0.00844339	0.00840336
TRAV23	NA	6.22432e-05	6.35728e-05	NA	NA	NA	NA
TRAV3-1	0.00408219	0.00205403	0.00413223	0.00297926	0.00258231	0.00194847	0.00303455
TRAV3-3	0.0134032	0.0108926	0.0132867	0.00973989	0.0129116	0.00930937	0.0102708
TRAV3-4	0.00176895	0.000746919	0.00228862	0.00126046	0.000968367	0.000865988	0.00116713
TRAV3D-3	0.0159205	0.0174904	0.0186268	0.0123754	0.0116204	0.0142888	0.012605
TRAV4-2	0.00564703	0.00304992	0.00406866	0.00378137	0.00258231	0.00324746	0.00373483
TRAV4-3	0.0116342	0.00578862	0.00985378	0.0103128	0.00613299	0.00411344	0.00466853
TRAV4-4-DV10	0.0369438	0.0182373	0.0295613	0.0200527	0.0187218	0.0199177	0.020775
TRAV4D-2	NA	NA	0.000190718	0.000229174	NA	NA	0.000233427
TRAV4D-3	0.00408219	0.00236524	0.00368722	0.0017188	0.00193673	0.00173198	0.00210084
TRAV4D-4	0.0350388	0.018673	0.025747	0.0178756	0.0151711	0.0151548	0.0119048
TRAV4N-4	0.000204109	NA	NA	NA	NA	NA	NA
TRAV5-1	0.00401415	0.00248973	0.00470439	0.00401054	0.00451904	0.00303096	0.00326797
TRAV5-4	0.0153762	0.00977219	0.0130324	0.0142088	0.00742414	0.00346395	0.00840336
TRAV5D-4	0.00966118	0.0064733	0.0093452	0.00767732	0.00419626	0.00562892	0.00466853
TRAV6-1	0.000952511	0.00118262	0.000699301	0.00103128	NA	0.000865988	0.00163399
TRAV6-2	0.00156484	0.00130711	0.00127146	0.00160422	0.000322789	0.00151548	0.000933707
TRAV6-3	0.00340182	0.00304992	0.00317864	0.00320843	0.000968367	0.00173198	0.00256769
TRAV6-4	0.00136073	0.00130711	0.00228862	0.00126046	0.00193673	0.00194847	0.000933707
TRAV6-5	0.00748401	0.00628657	0.00947235	0.00458348	0.00484183	0.00649491	0.00443511
TRAV6-6	0.0196625	0.0151874	0.0195804	0.0167297	0.0116204	0.0151548	0.0128385
TRAV6-7-DV9	0.0162607	0.0110793	0.013986	0.0132921	0.0125888	0.0153713	0.0130719
TRAV6D-3	0.00122466	0.000871405	0.00127146	0.000229174	NA	0.000432994	0.000233427
TRAV6D-4	0.00176895	0.00124486	0.0013986	0.0017188	0.000645578	0.000649491	0.00163399
TRAV6D-5	0.00129269	0.00105814	0.00120788	0.000343761	0.000645578	0.000649491	0.000933707
TRAV6D-7	0.0203429	0.0173659	0.0253655	0.015813	0.0129116	0.0179693	0.015873
TRAV6N-5	0.00244931	0.00205403	0.00298792	0.00126046	0.0029051	0.00173198	0.00140056
TRAV6N-6	0.00394612	0.00298768	0.00438652	0.00412513	0.00387347	0.00368045	0.0035014
TRAV7-1	0.00244931	0.00149384	0.00216147	0.00183339	0.00129116	0.00216497	0.00373483
TRAV7-2	0.0718465	0.0539027	0.0825811	0.0582102	0.0493867	0.0794544	0.0742297
TRAV7-3	0.0153762	0.0110171	0.0139224	0.0130629	0.00806972	0.0127733	0.014239
TRAV7-4	0.0211593	0.0146272	0.0133503	0.0163859	0.00839251	0.00692791	0.0107376
TRAV7-5	0.0266023	0.0176771	0.0326128	0.0178756	0.0196901	0.0342065	0.0431839
TRAV7-6	0.00381004	0.00267646	0.00400509	0.00332302	0.00322789	0.00584542	0.00490196
TRAV7D-3	0.00782419	0.00547741	0.00635728	0.00710439	0.00516462	0.00822689	0.00676937
TRAV7D-4	0.00496666	0.00298768	0.00311507	0.00229174	0.000968367	0.00238147	0.00256769
TRAV7D-5	0.016873	0.0126976	0.0190083	0.014438	0.0135571	0.0168868	0.0186741
TRAV7N-4	0.00204109	0.00143159	0.00222505	0.00252091	0.000645578	0.00129898	0.00186741
TRAV7N-6	0.00680365	0.00641105	0.00572155	0.00492724	0.00484183	0.0071444	0.00933707
TRAV8-1	0.013063	0.0145027	0.0148125	0.010542	0.00742414	0.00974237	0.0114379
TRAV8-2	0.000952511	0.000746919	0.00152575	0.000916695	0.000968367	0.00108249	0.000933707
TRAV8D-1	0.00483059	0.00329889	0.0044501	0.00378137	0.00193673	0.00151548	0.00373483
TRAV8D-2	0.0057831	0.00466824	0.00387794	0.00653145	0.00387347	0.00303096	0.00443511
TRAV8N-2	0.00564703	0.00697124	0.00476796	0.00653145	0.00322789	0.00541243	0.00396825
TRAV9-1	0.00129269	0.00112038	0.0013986	0.000572935	0.000645578	0.000865988	0.00070028
TRAV9-2	0.00285753	0.00236524	0.00222505	0.000916695	0.00193673	0.00238147	0.00466853
TRAV9-4	0.00122466	0.00118262	0.00171647	0.000687521	0.00258231	0.00151548	0.00186741
TRAV9D-1	0.000136073	0.000311216	0.000317864	0.000458348	NA	NA	NA
TRAV9D-2	0.000612328	0.000497946	0.00120788	0.000687521	0.00161394	0.00129898	0.00210084
TRAV9D-3	0.000884474	0.0117017	0.000890019	0.00825026	0.0087153	0.00606192	0.0102708
TRAV9D-4	0.000136073	0.00018673	6.35728e-05	0.000343761	NA	NA	NA
TRAV9N-3	0.000612328	0.00311216	0.000572155	0.00240633	0.0029051	0.00411344	0.00396825
TRAV9N-4	0.00115662	0.000622432	0.00114431	0.000802108	NA	0.00108249	0.00163399
TRDV1	0.00768812	0.00479273	0.00718373	0.00653145	0.00677857	0.00476294	0.00746965
TRDV2-1	NA	6.22432e-05	0.000190718	0.000458348	0.000322789	0.000216497	NA
TRDV2-2	0.0143557	0.0128221	0.0118245	0.0114587	0.00774693	0.0136393	0.0144725
TRDV5	0.000204109	0.000746919	0.00044501	0.000458348	0.000322789	0.000216497	0.000466853

## Sheet: FigED6a_cd4_ln_tra
Names	lib2_S2_L001.TRA	lib4_S4_L001.TRA	lib7_S7_L001.TRA	lib8_S8_L001.TRA	lib13_S13_L001.TRA	lib18_S18_L001.TRA	lib19_S19_L001.TRA
Strain	WT	CA	CA	WT	CAKR	CAKR	CA
TRAV1	0.00399859	0.00387199	0.00185874	0.00324178	0.00457119	0.00332537	0.00277099
TRAV10	0.0261084	0.0301067	0.0328764	0.0246736	0.0319984	0.0296165	0.0343928
TRAV10D	0.00611549	0.00655867	0.00505344	0.00252139	0.00511701	0.00457238	0.00488998
TRAV10N	0.0101729	0.0130383	0.0115009	0.00990545	0.0118032	0.0135093	0.0145069
TRAV11	0.00958485	0.0337416	0.0277068	0.0116164	0.0332264	0.0259794	0.0334148
TRAV11N	0.000411619	0.000790202	0.000232342	0.000540297	0.000477588	0.000519588	0.000651997
TRAV12-1	0.00411619	0.00403003	0.00307853	0.00333183	0.00491233	0.00363712	0.00374898
TRAV12-2	0.0148771	0.0134334	0.0117333	0.0150383	0.0134407	0.0120545	0.0117359
TRAV12-3	0.0105845	0.00885026	0.00964219	0.0122467	0.00921062	0.0108074	0.00847596
TRAV12D-1	0.00393979	0.00189648	0.00209108	0.00495272	0.00286553	0.00280578	0.00277099
TRAV12D-2	0.0201694	0.0210984	0.0164963	0.0190005	0.0173978	0.0174582	0.0190709
TRAV12D-3	0.022051	0.0192809	0.0148118	0.0183701	0.0164427	0.0133015	0.0149959
TRAV13-1	0.016994	0.0146187	0.0142309	0.0189104	0.0207409	0.0187052	0.0151589
TRAV13-2	0.00405739	0.00505729	0.00255576	0.00477262	0.00518524	0.00394887	0.00472698
TRAV13-4-DV7	0.00270493	0.00268669	0.00325279	0.00396218	0.00402538	0.00436454	0.00472698
TRAV13D-1	0.00264612	0.00213354	0.00197491	0.00180099	0.00245616	0.00280578	0.00260799
TRAV13D-2	0.0141127	0.0173054	0.0120237	0.0186403	0.0118715	0.0144446	0.0146699
TRAV13D-3	0.000823239	0.000790202	0.000755112	0.000450248	0.000477588	0.000415671	0.000488998
TRAV13D-4	0.00117606	0.000948242	0.000813197	0.000630347	0.00184212	0.00114309	0.00114099
TRAV13N-1	0.00499824	0.00513631	0.00464684	0.00396218	0.00361602	0.00696249	0.00603097
TRAV13N-3	0.0021169	0.00371395	0.00191682	0.00189104	0.0020468	0.00218227	0.00195599
TRAV13N-4	0.00229331	0.00316081	0.00180065	0.00207114	0.00225148	0.00187052	0.00293399
TRAV14-1	0.0244032	0.0230739	0.0270098	0.0293561	0.0290646	0.0256677	0.0228199
TRAV14-2	0.062625	0.0491505	0.0541357	0.0607834	0.049328	0.0574665	0.0559087
TRAV14-3	0.0104669	0.00790202	0.0052277	0.00666367	0.00914239	0.00665073	0.00537897
TRAV14D-1	0.0756792	0.0779139	0.0879995	0.0656461	0.0628369	0.0581939	0.0761206
TRAV14D-2	0.0379866	0.0305018	0.0403694	0.0324178	0.0339087	0.0334615	0.0314588
TRAV14D-3-DV8	0.0137598	0.00829712	0.0116171	0.012787	0.0114621	0.00872909	0.0101059
TRAV14N-1	0.000117606	NA	0.000755112	NA	0.0020468	NA	NA
TRAV14N-2	0.00341056	0.00150138	0.000638941	0.00387213	0.00156922	0.000311753	0.000651997
TRAV14N-3	0.0254616	0.0200711	0.027881	0.0298064	0.0289282	0.0246285	0.0200489
TRAV15-1-DV6-1	0.00264612	0.00189648	0.00185874	0.00180099	0.0020468	0.00270186	0.00391198
TRAV15-2-DV6-2	0.000646831	0.0015804	0.00174257	0.000990545	0.00170567	0.00197444	0.00130399
TRAV15D-1-DV6D-1	0.00141127	0.000869222	0.00127788	0.000720396	0.00129631	0.000311753	0.00130399
TRAV15D-2-DV6D-2	0.00264612	0.00173844	0.0027881	0.00243134	0.00313843	0.00280578	0.00244499
TRAV15N-1	0.00105845	0.0015804	0.00104554	0.00153084	0.00156922	0.00124701	0.00162999
TRAV16D-DV11	0.0150535	0.0169103	0.0246863	0.0161189	0.0223784	0.0167307	0.0252649
TRAV16N	0.00570387	0.00395101	0.00737686	0.00450248	0.00709559	0.00789774	0.00782396
TRAV17	0.00411619	0.00213354	0.00255576	0.00324178	0.00245616	0.00301361	0.00293399
TRAV18	5.88028e-05	0.00015804	0.000232342	NA	0.000341134	0.000207835	0.000325998
TRAV19	0.0118782	0.00782299	0.00900325	0.0111661	0.0115986	0.0135093	0.00994295
TRAV2	0.000764436	0.000474121	0.000987454	0.000900495	0.000341134	0.000935259	0.000651997
TRAV20	0.000294014	0.00023706	0.000638941	0.000720396	0.000818721	0.000519588	0.000325998
TRAV21/DV12	0.0104669	0.00932438	0.00731877	0.0124268	0.0137136	0.012678	0.00896496
TRAV23	5.88028e-05	NA	5.80855e-05	NA	NA	NA	0.000162999
TRAV3-1	0.00464542	0.00379297	0.00267193	0.00342188	0.00347957	0.00322145	0.00260799
TRAV3-3	0.0138187	0.0205452	0.0208527	0.0115263	0.0188306	0.0157955	0.0202119
TRAV3-4	0.0021169	0.00221256	0.00214916	0.00351193	0.00211503	0.00301361	0.000977995
TRAV3D-3	0.0142303	0.0169103	0.0184131	0.0134174	0.0182848	0.016419	0.0172779
TRAV4-2	0.00505704	0.00521533	0.00528578	0.00486267	0.00573105	0.00488413	0.00619397
TRAV4-3	0.0100553	0.00869222	0.0104554	0.0155786	0.00791431	0.0118466	0.00814996
TRAV4-4-DV10	0.037281	0.0297906	0.0338638	0.0464656	0.0279048	0.0323184	0.0339038
TRAV4D-2	5.88028e-05	NA	0.000116171	NA	0.000136454	0.000207835	NA
TRAV4D-3	0.00376338	0.00276571	0.00191682	0.00405223	0.00313843	0.00249402	0.00309698
TRAV4D-4	0.0299894	0.0248913	0.0286362	0.0277353	0.0239476	0.022758	0.0262429
TRAV4N-4	0.000117606	NA	NA	NA	NA	NA	NA
TRAV5-1	0.00341056	0.00458317	0.00551812	0.00378208	0.00347957	0.00311753	0.00537897
TRAV5-4	0.0197577	0.0136705	0.0177161	0.0208915	0.0186259	0.0166268	0.0146699
TRAV5D-4	0.0104081	0.0094034	0.0143471	0.00900495	0.0103705	0.0103918	0.0118989
TRAV6-1	0.000940844	0.00189648	0.000871283	0.000720396	0.00129631	0.00145485	0.00162999
TRAV6-2	0.00194049	0.00165942	0.00209108	0.00234129	0.00231971	0.00145485	0.00277099
TRAV6-3	0.00335176	0.00379297	0.00470493	0.00351193	0.00354779	0.00342928	0.00440098
TRAV6-4	0.00105845	0.00292375	0.00197491	0.00279154	0.00259262	0.00187052	0.00162999
TRAV6-5	0.00823239	0.0109048	0.0112105	0.00828456	0.00921062	0.0123662	0.00912795
TRAV6-6	0.0211102	0.0278941	0.0199233	0.0225124	0.0201269	0.0253559	0.0270579
TRAV6-7-DV9	0.0199929	0.0189648	0.0175999	0.0203512	0.0200587	0.0259794	0.0211899
TRAV6D-3	0.00129366	0.000711181	0.00052277	0.000990545	0.0010234	0.00135093	0.000814996
TRAV6D-4	0.00135246	0.00134334	0.00145214	0.00198109	0.00109163	0.00155877	0.00114099
TRAV6D-5	0.00135246	0.000948242	0.00127788	0.000900495	0.00109163	0.00145485	0.00146699
TRAV6D-7	0.0241679	0.0244962	0.023118	0.0233228	0.0238111	0.0243167	0.0224939
TRAV6N-5	0.00294014	0.00489925	0.00267193	0.00207114	0.0027973	0.00332537	0.00228199
TRAV6N-6	0.00505704	0.00529435	0.00546004	0.00693381	0.00552637	0.00654681	0.00684597
TRAV6N-7	NA	NA	NA	0.000180099	NA	NA	NA
TRAV7-1	0.00229331	0.0015804	0.00180065	0.00207114	0.000818721	0.00135093	0.000488998
TRAV7-2	0.075738	0.0949822	0.0787639	0.0803242	0.0915603	0.100177	0.0859006
TRAV7-3	0.0170528	0.0198341	0.0215497	0.0153084	0.0196493	0.016419	0.0176039
TRAV7-4	0.0238151	0.0165942	0.0243959	0.0228726	0.0158968	0.0129897	0.0190709
TRAV7-5	0.034576	0.0364283	0.0277068	0.0374606	0.030975	0.0390731	0.0330888
TRAV7-6	0.0042338	0.00647965	0.00447258	0.00360198	0.00429829	0.00685857	0.00554197
TRAV7D-3	0.00717394	0.00726985	0.00685409	0.00846466	0.00770963	0.00685857	0.00717196
TRAV7D-4	0.004175	0.00276571	0.00447258	0.00378208	0.00245616	0.00342928	0.00488998
TRAV7D-5	0.020287	0.0168313	0.0153346	0.0168393	0.0159651	0.0148602	0.0133659
TRAV7N-4	0.00323415	0.00165942	0.00331087	0.00153084	0.00191035	0.00166268	0.00130399
TRAV7N-6	0.00470422	0.00790202	0.00575046	0.00594327	0.00675445	0.00592331	0.00733496
TRAV8-1	0.0129954	0.0137495	0.0139986	0.0128771	0.0121444	0.012574	0.0133659
TRAV8-2	0.000764436	0.0011853	0.000580855	0.000540297	0.000682268	0.00135093	0.000488998
TRAV8D-1	0.00435141	0.00292375	0.00383364	0.00504277	0.00361602	0.00332537	0.00374898
TRAV8D-2	0.00476302	0.00474121	0.00394981	0.00423233	0.00566282	0.00363712	0.00374898
TRAV8N-2	0.00646831	0.00561043	0.00575046	0.00504277	0.00675445	0.00550764	0.00733496
TRAV9-1	0.000882042	0.00110628	0.00139405	0.00144079	0.00122808	0.00103918	0.000977995
TRAV9-2	0.00317535	0.00442513	0.00220725	0.00450248	0.00361602	0.00311753	0.00162999
TRAV9-4	0.00158767	0.0015804	0.00116171	0.000990545	0.00238794	0.00228619	0.00114099
TRAV9D-1	0.000411619	0.000316081	0.000174257	0.000360198	0.000272907	0.000207835	NA
TRAV9D-2	0.00117606	0.000869222	0.000813197	0.000630347	0.00115986	0.00155877	0.00228199
TRAV9D-3	0.000764436	0.000790202	0.000406599	0.000720396	0.00115986	0.00135093	0.000977995
TRAV9D-4	0.000117606	0.00015804	0.000174257	0.000270149	6.82268e-05	NA	0.000488998
TRAV9N-3	0.000882042	0.000790202	0.000580855	0.000810446	0.000341134	0.000831342	0.000651997
TRAV9N-4	0.00135246	0.00205452	0.00110362	0.00117064	0.00122808	0.00187052	0.000977995
TRDV1	0.00864401	0.00837614	0.00714452	0.0102656	0.00893771	0.0108074	0.00782396
TRDV2-1	0.000352817	7.90202e-05	0.000116171	0.000180099	0.000272907	0.000415671	0.000162999
TRDV2-2	0.0114665	0.0111418	0.008829	0.0107159	0.0109163	0.0124701	0.00912795
TRDV4	NA	NA	5.80855e-05	0.000180099	NA	0.000103918	NA
TRDV5	0.000294014	0.00023706	0.000232342	0.000270149	0.000341134	0.000311753	0.000488998

## Sheet: FigED7a_cd8_thymus_tra
Names	lib9_S9_L001.TRA	lib10_S10_L001.TRA	lib17_S17_L001.TRA	lib21_S21_L001.TRA	lib27_S27_L001.TRA	lib28_S28_L001.TRA	new_lib_25.TRA
Strain	WT	WT	CA	WT	CAKR	CAKR	CA
TRAV1	0.00821406	0.00528846	0.00481627	0.00654165	0.00672834	0.00182732	0.00458716
TRAV10	0.0227131	0.0221154	0.0218516	0.0178805	0.0224979	0.01873	0.0225188
TRAV10D	0.00491599	0.00552885	0.00321085	0.00654165	0.00315391	0.00228415	0.00542118
TRAV10N	0.00690728	0.0122596	0.00829468	0.0109027	0.00672834	0.0118776	0.0166806
TRAV11	0.00640946	0.00709135	0.00660007	0.00828609	0.00609756	0.0077661	0.00834028
TRAV11N	0.00105787	0.00108173	0.000713521	0.00130833	0.000210261	0.00228415	0.000834028
TRAV12-1	0.00952085	0.0122596	0.00918659	0.011775	0.0109336	0.0109639	0.00792327
TRAV12-2	0.0334163	0.028726	0.0247949	0.0274749	0.0344828	0.0333486	0.0275229
TRAV12-3	0.0105165	0.0109375	0.00802711	0.0100305	0.00841043	0.0169027	0.00458716
TRAV12D-1	0.00466708	0.00432692	0.00294328	0.00566943	0.00546678	0.00365464	0.00125104
TRAV12D-2	0.0268202	0.028726	0.0226543	0.0292194	0.0300673	0.024212	0.0271059
TRAV12D-3	0.057934	0.0471154	0.0354977	0.0571304	0.0414214	0.0470534	0.0429525
TRAV13-1	0.021593	0.0215144	0.0205137	0.0204972	0.0185029	0.0182732	0.0150125
TRAV13-2	0.00541381	0.00685096	0.00374599	0.00479721	0.00462574	0.0045683	0.00667223
TRAV13-4-DV7	0.00236465	0.00300481	0.00347842	0.00479721	0.00252313	0.00319781	0.00500417
TRAV13D-1	0.00360921	0.00252404	0.00312166	0.00566943	0.00378469	0.00319781	0.00250209
TRAV13D-2	0.0131923	0.0143029	0.0127542	0.0139555	0.0126156	0.0109639	0.0170976
TRAV13D-3	0.000373367	0.00168269	0.00026757	0.00043611	0.000630782	0.00137049	0.00125104
TRAV13D-4	0.00136901	0.000961538	0.00151623	0.00174444	0.000420521	0.000913659	0.000834028
TRAV13N-1	0.00696951	0.00841346	0.00838387	0.00479721	0.00525652	0.00639561	0.00625521
TRAV13N-3	0.00230243	0.0015625	0.00231894	0.00261666	0.000841043	0.000913659	0.00125104
TRAV13N-4	0.00367144	0.00336538	0.00463789	0.00261666	0.00420521	0.0045683	0.0087573
TRAV14-1	0.0154947	0.0204327	0.0149839	0.0152638	0.0176619	0.0191868	0.0200167
TRAV14-2	0.0339764	0.0319712	0.036122	0.0340166	0.0363751	0.040201	0.0404504
TRAV14-3	0.00342253	0.00348558	0.00383518	0.00218055	0.00399495	0.0045683	0.00125104
TRAV14D-1	0.0535159	0.0475962	0.0498573	0.0470999	0.0445753	0.0465966	0.0492077
TRAV14D-2	0.0400124	0.0441106	0.0320193	0.0296555	0.0237595	0.0338054	0.028357
TRAV14D-3-DV8	0.00616055	0.00588942	0.00392437	0.00392499	0.00273339	0.00730927	0.00333611
TRAV14N-2	0.000497822	NA	NA	NA	NA	NA	NA
TRAV14N-3	0.0177971	0.0137019	0.02203	0.0161361	0.0178722	0.0114207	0.0150125
TRAV15-1-DV6-1	0.00342253	0.00204327	0.00205137	0.00479721	0.00252313	0.00411147	0.00166806
TRAV15-2-DV6-2	0.00192906	0.000841346	0.00151623	NA	0.00210261	0.00182732	0.00125104
TRAV15D-1-DV6D-1	0.00143124	0.000841346	0.000891902	0.00130833	0.000841043	0.00045683	0.00166806
TRAV15D-2-DV6D-2	0.0044804	0.00216346	0.00615412	0.00261666	0.0058873	0.00182732	0.00333611
TRAV15N-1	0.00199129	0.00144231	0.00133785	0.00087222	0.00168209	0.00365464	0.0029191
TRAV16D-DV11	0.0690106	0.0423077	0.0943632	0.0313999	0.0769554	0.0520786	0.0421184
TRAV16N	0.0252645	0.0143029	0.0321976	0.0113389	0.0370059	0.0173595	0.0112594
TRAV17	0.00211574	0.00192308	0.00214056	0.00174444	0.004836	0.00182732	0.000417014
TRAV18	0.000186683	NA	NA	NA	NA	0.00045683	NA
TRAV19	0.0128189	0.0161058	0.0138245	0.0178805	0.014508	0.0178164	0.0141785
TRAV2	0.00205352	0.00228365	0.0017838	0.00261666	0.00315391	0.00182732	0.00166806
TRAV20	0.000497822	0.000240385	0.000445951	NA	0.000210261	0.000913659	0.00166806
TRAV21/DV12	0.00547604	0.00649038	0.00535141	0.00828609	0.0117746	0.00913659	0.00625521
TRAV23	6.22278e-05	NA	8.91902e-05	NA	NA	0.00045683	NA
TRAV3-1	0.00995644	0.00805288	0.00490546	0.00959442	0.00651808	0.00548196	0.00917431
TRAV3-3	0.0264468	0.0247596	0.0282733	0.0213694	0.0279647	0.0283234	0.028357
TRAV3-4	0.00392035	0.00336538	0.00330004	0.00392499	0.00504626	0.00411147	0.00500417
TRAV3D-3	0.0317984	0.0314904	0.0343382	0.0287833	0.0321699	0.0328917	0.0337781
TRAV4-2	0.00205352	0.00180288	0.00196218	NA	0.00210261	0.00319781	0.000417014
TRAV4-3	0.0115744	0.00805288	0.0106136	0.0043611	0.0115643	0.00730927	0.00708924
TRAV4-4-DV10	0.0166148	0.0146635	0.0148948	0.0113389	0.019344	0.0155322	0.0145955
TRAV4D-2	NA	0.000120192	8.91902e-05	0.00043611	NA	NA	NA
TRAV4D-3	0.00410703	0.00336538	0.00303247	0.00261666	0.00252313	0.00319781	0.0029191
TRAV4D-4	0.00877411	0.00576923	0.00927578	0.0109027	0.0107233	0.00867976	0.00625521
TRAV5-1	0.00311139	0.00240385	0.00374599	0.00348888	0.00315391	0.00411147	0.00417014
TRAV5-4	0.0154947	0.00949519	0.0143596	0.00741387	0.0214466	0.0150754	0.0120934
TRAV5D-4	0.00398258	0.00348558	0.00588655	0.00218055	0.00714886	0.00502513	0.00333611
TRAV6-1	0.00211574	0.00216346	0.00356761	0.00087222	0.00126156	0.00137049	0.0029191
TRAV6-2	0.00217797	0.00168269	0.00205137	0.00130833	0.00189235	0.00137049	0.000417014
TRAV6-3	0.00441817	0.00360577	0.00668926	0.00348888	0.00714886	0.00365464	0.0029191
TRAV6-4	0.00130678	0.00144231	0.00107028	0.00043611	0.00168209	0.000913659	0.00166806
TRAV6-5	0.00460485	0.00528846	0.00570817	0.00915831	0.00630782	0.00639561	0.00625521
TRAV6-6	0.0193528	0.0179087	0.0196218	0.0287833	0.0283852	0.0201005	0.0175146
TRAV6-7-DV9	0.0101431	0.0137019	0.0133785	0.0122111	0.0168209	0.0137049	0.0137615
TRAV6D-3	0.00192906	0.0015625	0.00115947	0.00261666	0.00126156	0.00137049	0.00125104
TRAV6D-4	0.000746733	0.00120192	0.00107028	0.00261666	0.00210261	0.000913659	NA
TRAV6D-5	0.000186683	0.000961538	0.000891902	0.00174444	0.000420521	0.000913659	0.000417014
TRAV6D-7	0.0189795	0.0213942	0.0181948	0.0209333	0.0185029	0.0319781	0.0216847
TRAV6N-5	0.0018046	0.00216346	0.00240813	0.00130833	0.00210261	0.00228415	0.00208507
TRAV6N-6	0.00553827	0.00673077	0.00784873	0.00959442	0.00841043	0.00959342	0.00458716
TRAV7-1	0.00124456	0.00360577	0.00160542	0.00218055	0.00294365	0.000913659	0.00166806
TRAV7-2	0.03771	0.05625	0.0459329	0.0606193	0.0292262	0.0475103	0.058382
TRAV7-3	0.0205974	0.0242788	0.0203354	0.0226777	0.0178722	0.0219278	0.0258549
TRAV7-4	0.00908525	0.00637019	0.00838387	0.00697776	0.015349	0.00913659	0.00834028
TRAV7-5	0.0358432	0.055649	0.0335355	0.0680331	0.0273339	0.0411147	0.0533778
TRAV7-6	0.00510268	0.00540865	0.00517303	0.00523332	0.00546678	0.00365464	0.00708924
TRAV7D-3	0.0106409	0.0144231	0.00874064	0.0152638	0.0058873	0.0123344	0.0125104
TRAV7D-4	0.00236465	0.0015625	0.00240813	0.00087222	0.00294365	0.00228415	0.000834028
TRAV7D-5	0.0262601	0.0373798	0.0217624	0.0348888	0.015349	0.0219278	0.030442
TRAV7N-4	0.0011201	0.00144231	0.00151623	0.00130833	0.00273339	0.000913659	0.000834028
TRAV7N-6	0.00261357	0.0046875	0.00276489	0.00218055	0.00231287	0.00593878	0.00667223
TRAV8-1	0.0159925	0.0147837	0.0132001	0.0152638	0.0128259	0.0137049	0.0175146
TRAV8-2	0.000808961	0.000961538	0.000356761	0.00087222	0.000420521	0.000913659	0.000417014
TRAV8D-1	0.00460485	0.00504808	0.00445951	0.00654165	0.00441548	0.00502513	0.00458716
TRAV8D-2	0.0150591	0.0140625	0.0184624	0.0204972	0.0185029	0.0146185	0.0145955
TRAV8N-2	0.01201	0.011899	0.0147164	0.0087222	0.0119849	0.015989	0.0158465
TRAV9-1	0.000311139	0.000360577	0.00026757	0.00130833	NA	0.00045683	0.000834028
TRAV9-2	0.00298693	0.00564904	0.00276489	0.00130833	0.00336417	0.00685244	0.00250209
TRAV9-4	0.0011201	0.00180288	0.00160542	0.00218055	0.00315391	0.00137049	0.000834028
TRAV9D-1	0.000124456	NA	NA	NA	0.000420521	0.00045683	NA
TRAV9D-2	0.00143124	0.00180288	0.000802711	0.00130833	0.00147183	0.00045683	0.00166806
TRAV9D-3	0.00342253	0.003125	0.00205137	0.0043611	0.00546678	0.000913659	0.0029191
TRAV9D-4	0.000124456	NA	0.00026757	0.00043611	0.000210261	NA	NA
TRAV9N-3	0.00205352	0.00336538	0.00124866	0.00218055	0.00168209	0.00182732	0.00208507
TRAV9N-4	0.000808961	0.00120192	0.00115947	0.00087222	0.000630782	0.00228415	0.00208507
TRDV1	0.00609832	0.00637019	0.011238	0.00959442	0.00883095	0.0146185	0.0112594
TRDV2-1	0.000435594	0.000120192	0.000445951	0.00043611	0.000210261	NA	0.00125104
TRDV2-2	0.0130056	0.0133413	0.0208705	0.0165722	0.0132464	0.0127912	0.030859
TRDV4	NA	NA	8.91902e-05	NA	NA	NA	NA
TRDV5	0.000311139	0.000600962	0.00124866	NA	0.00168209	0.00045683	0.00166806

## Sheet: FigED6a_cd8_ln_tra
Names	lib1_S1_L001.TRA	lib3_S3_L001.TRA	lib6_S6_L001.TRA	lib12_S12_L001.TRA	lib14_S14_L001.TRA	lib16_S16_L001.TRA	lib22_S22_L001.TRA
Strain	WT	WT	CAKR	WT	CA	CA	CAKR
TRAV1	0.00638226	0.00393906	0.00336439	0.0048484	0.00468836	0.00392114	0.00439319
TRAV10	0.0230937	0.0213752	0.0214803	0.0220568	0.0234418	0.0204771	0.0222405
TRAV10D	0.00369499	0.00411284	0.00388199	0.00355094	0.00753815	0.0037033	0.00466776
TRAV10N	0.00898556	0.00851532	0.00886387	0.00867249	0.00919287	0.00816904	0.0108457
TRAV11	0.00730601	0.00648786	0.00634058	0.00737503	0.00680272	0.00577279	0.00590335
TRAV11N	0.00134363	0.000463419	0.000841097	0.000341437	0.000183857	0.000653524	0.000686436
TRAV12-1	0.00864965	0.00915252	0.0104167	0.0081262	0.00763008	0.00904041	0.0096101
TRAV12-2	0.0327511	0.0336558	0.0417314	0.035168	0.0313477	0.0313691	0.0398133
TRAV12-3	0.0128485	0.0121068	0.0120989	0.0145452	0.0100202	0.0104564	0.0075508
TRAV12D-1	0.00428284	0.00249088	0.00245859	0.00314122	0.00284979	0.00185165	0.00260846
TRAV12D-2	0.0266208	0.0240399	0.0239389	0.0240371	0.0260158	0.0214574	0.0308896
TRAV12D-3	0.0655022	0.0510919	0.0407609	0.0632341	0.0421033	0.0376865	0.0420099
TRAV13-1	0.0250252	0.0230551	0.024133	0.0234226	0.0197647	0.0269034	0.0227897
TRAV13-2	0.00797783	0.00718299	0.00659938	0.0081262	0.00542379	0.00729768	0.0075508
TRAV13-4-DV7	0.00361102	0.00393906	0.00634058	0.00341437	0.00459643	0.00501035	0.00521691
TRAV13D-1	0.00277125	0.00353357	0.00329969	0.00423382	0.00275786	0.00283194	0.00260846
TRAV13D-2	0.0133524	0.012744	0.00866977	0.0124966	0.0114911	0.015031	0.0115321
TRAV13D-3	0.000923749	0.000810983	0.0013587	0.000614586	0.000643501	0.00108921	0.00137287
TRAV13D-4	0.0018475	0.0012744	0.0010352	0.00122917	0.00174664	0.00163381	0.00123558
TRAV13N-1	0.0077259	0.00718299	0.00640528	0.00710188	0.00698658	0.00838689	0.00864909
TRAV13N-3	0.0029392	0.00173782	0.00181159	0.00252663	0.00202243	0.00163381	0.00233388
TRAV13N-4	0.00352704	0.00475004	0.00427019	0.00286807	0.00597536	0.00490143	0.00576606
TRAV14-1	0.0190628	0.0237502	0.0210274	0.017823	0.0142489	0.0157935	0.0225151
TRAV14-2	0.0351025	0.0383479	0.033191	0.0357143	0.034749	0.0326762	0.0326744
TRAV14-3	0.00285522	0.00370735	0.00284679	0.00293636	0.00330943	0.00261409	0.00302032
TRAV14D-1	0.0495465	0.0459364	0.0445782	0.0481426	0.0446773	0.0435682	0.0369303
TRAV14D-2	0.0250252	0.0269941	0.0210274	0.0374898	0.0236257	0.0367062	0.0314388
TRAV14D-3-DV8	0.00419886	0.00631408	0.00284679	0.00518984	0.00303365	0.00261409	0.00315761
TRAV14N-1	NA	NA	0.000194099	NA	NA	NA	NA
TRAV14N-2	0.011169	0.012744	0.0102226	0.00177547	0.00946865	0.000544603	0.000823723
TRAV14N-3	0.0141082	0.0163355	0.0175336	0.0167987	0.0188454	0.0182987	0.0134541
TRAV15-1-DV6-1	0.00226738	0.00353357	0.00310559	0.00259492	0.001287	0.00294086	0.00260846
TRAV15-2-DV6-2	0.0018475	0.0019116	0.00329969	0.00245834	0.00275786	0.00130705	0.00192202
TRAV15D-1-DV6D-1	0.000419886	0.000984765	0.001294	0.00157061	0.000919287	0.00130705	0.00123558
TRAV15D-2-DV6D-2	0.00453477	0.00451833	0.00776398	0.00505326	0.003861	0.00403006	0.0053542
TRAV15N-1	0.00125966	0.00185368	0.00226449	0.00191205	0.00137893	0.00163381	0.00151016
TRAV16D-DV11	0.0419886	0.0450675	0.072852	0.0543567	0.0857694	0.0734125	0.0502471
TRAV16N	0.0157877	0.0259515	0.0372671	0.02472	0.0337378	0.0322405	0.0212795
TRAV17	0.00193147	0.00231709	0.0013587	0.00204862	0.00266593	0.00152489	0.00247117
TRAV18	NA	0.000115855	6.46998e-05	NA	NA	NA	NA
TRAV19	0.0181391	0.0212014	0.0217391	0.0179596	0.0213274	0.0203682	0.02581
TRAV2	0.00159557	0.00208538	0.00226449	0.00252663	0.00183857	0.00283194	0.00329489
TRAV20	0.000923749	0.000463419	0.000582298	0.000341437	0.00101122	0.000980285	0.00123558
TRAV21/DV12	0.00621431	0.00666165	0.0104814	0.005941	0.00827358	0.00718876	0.00823723
TRAV3-1	0.00890158	0.00984765	0.00601708	0.00785305	0.00606729	0.00729768	0.00700165
TRAV3-3	0.02956	0.0293112	0.0342909	0.0305244	0.0343813	0.0324583	0.0329489
TRAV3-4	0.00445079	0.00556103	0.00640528	0.00518984	0.00432065	0.00501035	0.00700165
TRAV3D-3	0.0377897	0.0299484	0.0399845	0.0338022	0.0351167	0.0393203	0.0392641
TRAV4-2	0.00151159	0.00196953	0.0014881	0.00177547	0.00110314	0.00152489	0.0021966
TRAV4-3	0.0136043	0.0129178	0.0115166	0.0127697	0.0103879	0.0112188	0.0075508
TRAV4-4-DV10	0.0151159	0.0172624	0.0144928	0.0148184	0.0129619	0.0140508	0.01771
TRAV4D-2	0.000335909	0.000115855	0.000194099	6.82874e-05	0.000275786	NA	NA
TRAV4D-3	0.00361102	0.00428662	0.00388199	0.00361923	0.00303365	0.00294086	0.00123558
TRAV4D-4	0.00713806	0.00724092	0.00821687	0.00717017	0.00707851	0.0100207	0.00851181
TRAV5-1	0.00260329	0.0025488	0.00297619	0.00348266	0.00496415	0.00326762	0.00274574
TRAV5-4	0.0132684	0.0156404	0.0180512	0.0161158	0.0186615	0.0163381	0.0163372
TRAV5D-4	0.00377897	0.00451833	0.00549948	0.00498498	0.00652694	0.00457467	0.00507963
TRAV6-1	0.00226738	0.00260673	0.00207039	0.00293636	0.00266593	0.00185165	0.0021966
TRAV6-2	0.00117568	0.000984765	0.00187629	0.00198033	0.00183857	0.00141597	0.0010983
TRAV6-3	0.00436681	0.00283844	0.00329969	0.00327779	0.00367715	0.00403006	0.00233388
TRAV6-4	0.00100773	0.00144818	0.00194099	0.00129746	0.00165472	0.00206949	0.00178473
TRAV6-5	0.00554249	0.00446041	0.00355849	0.005941	0.00606729	0.00620847	0.00384404
TRAV6-6	0.0276285	0.0257197	0.0252976	0.0243786	0.0223387	0.0263588	0.0281439
TRAV6-7-DV9	0.0150319	0.0137288	0.0123577	0.0135892	0.0129619	0.0130705	0.0179846
TRAV6D-3	0.0010917	0.000984765	0.000841097	0.00143403	0.001287	0.000762444	0.000411862
TRAV6D-4	0.000503863	0.00115855	0.000582298	0.000819448	0.000827358	0.000871365	0.000823723
TRAV6D-5	0.000755794	0.000579274	0.000646998	0.00122917	0.000275786	0.000653524	0.000686436
TRAV6D-7	0.0168794	0.0209118	0.0139105	0.0180279	0.015444	0.0175362	0.0203185
TRAV6N-5	0.000839772	0.00133233	0.00194099	0.00122917	0.00183857	0.000980285	0.00123558
TRAV6N-6	0.00831374	0.00828361	0.00821687	0.00600929	0.00671079	0.0079512	0.00906096
TRAV7-1	0.00151159	0.00110062	0.0010352	0.00157061	0.00110314	0.00108921	0.000823723
TRAV7-2	0.0371179	0.0407229	0.0249741	0.0325048	0.0388858	0.0376865	0.042559
TRAV7-3	0.025865	0.0241557	0.0185041	0.0245834	0.021879	0.026032	0.0205931
TRAV7-4	0.00806181	0.00880496	0.0100285	0.00976509	0.00946865	0.0100207	0.00768808
TRAV7-5	0.0455156	0.0395065	0.0305383	0.0392652	0.0402648	0.0350724	0.0458539
TRAV7-6	0.00352704	0.0035915	0.00427019	0.0037558	0.00505608	0.00511927	0.00356947
TRAV7D-3	0.0120087	0.0110062	0.00737578	0.00935537	0.00772201	0.00969393	0.0104338
TRAV7D-4	0.00218341	0.00214331	0.00252329	0.00198033	0.00220629	0.00228733	0.000823723
TRAV7D-5	0.0253611	0.0249088	0.0169513	0.0222617	0.0211436	0.0202592	0.0234761
TRAV7N-4	0.00159557	0.00208538	0.00168219	0.0016389	0.00183857	0.00141597	0.00151016
TRAV7N-6	0.00369499	0.00278051	0.00336439	0.00286807	0.00358522	0.00261409	0.00466776
TRAV8-1	0.0115049	0.0141922	0.0111931	0.0132477	0.0114911	0.0113277	0.0112576
TRAV8-2	0.00100773	0.000984765	0.0011646	0.000751161	0.000367715	0.000980285	0.00096101
TRAV8D-1	0.00445079	0.00249088	0.00232919	0.0053947	0.00330943	0.00283194	0.00439319
TRAV8D-2	0.0135203	0.0150032	0.0172101	0.0129746	0.0137893	0.0169916	0.0105711
TRAV8N-2	0.0124286	0.0133812	0.0161749	0.011882	0.0131458	0.0156846	0.0108457
TRAV9-1	0.00117568	0.000405492	0.000323499	0.000409724	0.000735429	0.000762444	0.00096101
TRAV9-2	0.00461874	0.00335979	0.00323499	0.00389238	0.00284979	0.00435682	0.00329489
TRAV9-4	0.00235136	0.00144818	0.0014881	0.00116089	0.00165472	0.00185165	0.00205931
TRAV9D-1	8.39772e-05	NA	NA	0.000273149	0.000275786	NA	0.000137287
TRAV9D-2	0.00125966	0.00110062	0.000970497	0.00129746	0.000919287	0.00163381	0.000686436
TRAV9D-3	0.0029392	0.00289637	0.00368789	0.00286807	0.00275786	0.00392114	0.00384404
TRAV9D-4	NA	0.000115855	6.46998e-05	0.000136575	9.19287e-05	0.000108921	0.000274574
TRAV9N-3	0.00302318	0.00260673	0.00375259	0.00245834	0.00156279	0.00228733	0.00329489
TRAV9N-4	0.00125966	0.00104269	0.0011646	0.00136575	0.000919287	0.00130705	0.00192202
TRDV1	0.00604636	0.00753056	0.00931677	0.00628244	0.00827358	0.0074066	0.0116694
TRDV2-1	0.000335909	0.000810983	0.0011646	0.000478011	0.000275786	0.000326762	0.000686436
TRDV2-2	0.011169	0.0105428	0.0161102	0.011882	0.0112153	0.0127437	0.012905
TRDV4	0.000167954	0.000231709	0.0010999	0.000273149	0.000275786	0.000108921	0.000823723
TRDV5	NA	0.000405492	0.000841097	0.000614586	0.000459643	0.000435682	0.000411862

## Sheet: FigED6a_cd4_thymus_trb
Names	lib5_S5_L001.TRB	lib11_S11_L001.TRB	lib15_S15_L001.TRB	lib20_S20_L001.TRB	lib23_S23_L001.TRB	lib26_S26_L001.TRB	new_lib_24.TRB
Strain	WT	CA	WT	CAKR	CAKR	CA	CAKR
TRBV1	0.0392751	0.0336941	0.034969	0.0424772	0.0706902	0.0324295	0.0340967
TRBV12-1	0.0154236	0.0156884	0.0156112	0.0208812	0.0137824	0.0129801	0.0153597
TRBV12-2	0.0155235	0.0121197	0.0135037	0.016966	0.0092253	0.00931268	0.00795744
TRBV13-1	0.114561	0.114546	0.133111	0.112485	0.159053	0.167175	0.182142
TRBV13-2	0.110064	0.225222	0.140449	0.255609	0.193064	0.235083	0.213417
TRBV13-3	0.0765848	0.0812921	0.0834157	0.0849854	0.084806	0.0878111	0.0873005
TRBV14	0.00806156	0.00502862	0.00658271	0.00798583	0.00644659	0.00383221	0.00564423
TRBV15	0.0709217	0.0529511	0.0680908	0.0609036	0.0496832	0.0487473	0.0502892
TRBV16	0.0283487	0.0281093	0.0304418	0.0244547	0.0263421	0.0253832	0.0274347
TRBV17	0.0166228	0.0156884	0.0136598	0.0218134	0.0106702	0.00663425	0.00532038
TRBV19	0.0303808	0.0168007	0.0329916	0.0157541	0.0280093	0.0216334	0.0288226
TRBV2	0.0167561	0.0105439	0.0108498	0.0112796	0.00711348	0.00927147	0.00883646
TRBV20	0.0405077	0.02125	0.0283083	0.0243614	0.0124486	0.0082001	0.00837381
TRBV21	0.000499684	0.000370774	0.000234168	0.000590392	0.000666889	0.000370859	0.00055517
TRBV22	3.33122e-05	0.000115867	5.20373e-05	NA	0.000111148	0.00012362	4.62642e-05
TRBV23	0.0237849	0.0146687	0.0191237	0.014853	0.0212293	0.01537	0.0197548
TRBV24	0.00103268	0.000787894	0.00075454	0.000994345	0.000889185	0.000741717	0.00120287
TRBV25	NA	NA	NA	NA	0.000222296	4.12065e-05	4.62642e-05
TRBV26	0.0370099	0.0171715	0.0284123	0.0167485	0.0176726	0.0128152	0.0167939
TRBV29	0.0452713	0.128288	0.0593225	0.0864148	0.0709125	0.104046	0.0673606
TRBV3	0.0578634	0.0338795	0.0413696	0.0279038	0.0158942	0.00787045	0.00883646
TRBV30	0.00379759	0.00176118	0.00390279	0.00323162	0.00200067	0.00148343	0.00222068
TRBV31	0.0923748	0.0725558	0.0987147	0.0514884	0.109592	0.107425	0.138284
TRBV4	0.0364769	0.0206243	0.0277619	0.0231185	0.0220073	0.0159469	0.0171177
TRBV5	0.118825	0.0768429	0.108368	0.0747001	0.0674669	0.0652711	0.0527874

## Sheet: FigED7a_cd4_ln_trb
Names	lib2_S2_L001.TRB	lib4_S4_L001.TRB	lib7_S7_L001.TRB	lib8_S8_L001.TRB	lib13_S13_L001.TRB	lib18_S18_L001.TRB	lib19_S19_L001.TRB
Strain	WT	CA	CA	WT	CAKR	CAKR	CA
TRBV1	0.0313565	0.0323099	0.0240638	0.0282928	0.0347724	0.0320979	0.0317692
TRBV12-1	0.0133211	0.0149242	0.0173021	0.0130307	0.0159901	0.0160159	0.0113655
TRBV12-2	0.00991224	0.0126441	0.015552	0.0108543	0.0144627	0.0140635	0.0128268
TRBV13-1	0.112927	0.110481	0.0941869	0.130555	0.10131	0.126406	0.112302
TRBV13-2	0.113918	0.122062	0.11131	0.116257	0.122217	0.130046	0.127131
TRBV13-3	0.102193	0.101464	0.0938488	0.10857	0.0887807	0.0857048	0.0985008
TRBV14	0.00836496	0.00707346	0.00511107	0.00878812	0.00902126	0.00860357	0.00800996
TRBV15	0.066823	0.0758129	0.0718533	0.0682112	0.0808811	0.069358	0.074471
TRBV16	0.0309697	0.0412748	0.0321978	0.0296978	0.0384	0.0340834	0.0395086
TRBV17	0.0177212	0.0138619	0.0161088	0.0155101	0.0173504	0.0159497	0.0141798
TRBV19	0.0315499	0.0296411	0.0236661	0.0364473	0.03093	0.0329914	0.027223
TRBV2	0.0133211	0.0127478	0.0146769	0.0111573	0.00952245	0.0104897	0.0136927
TRBV20	0.0451853	0.0327504	0.0540342	0.0471363	0.0483521	0.0366314	0.037019
TRBV21	0.000459348	0.000362741	0.000318199	0.00027549	0.000262524	0.000529451	0.000270607
TRBV22	0.000120881	7.77303e-05	0.000139212	0.000137745	0.000119329	NA	0.000162364
TRBV23	0.0223388	0.0199249	0.0244615	0.0229758	0.022768	0.0221046	0.0225145
TRBV24	0.00120881	0.00121777	0.0011137	0.00079892	0.00102623	0.00129054	0.00135303
TRBV25	2.41762e-05	NA	NA	NA	2.38658e-05	NA	NA
TRBV26	0.0330005	0.0335795	0.03711	0.0336924	0.0381136	0.0412641	0.0358824
TRBV29	0.0289873	0.0272056	0.028618	0.0288989	0.0303095	0.0290536	0.0306868
TRBV3	0.0515678	0.0364814	0.0681145	0.0481005	0.0607384	0.0399073	0.0397792
TRBV30	0.005488	0.0048711	0.0047531	0.00526185	0.00687334	0.00516214	0.00416734
TRBV31	0.113918	0.134162	0.120438	0.0884873	0.0905468	0.0976837	0.110786
TRBV4	0.0379566	0.0277756	0.0355389	0.0325904	0.0302857	0.0318663	0.0275478
TRBV5	0.107366	0.107294	0.105483	0.114273	0.106943	0.118696	0.11885

## Sheet: FigED6a_cd8_thymus_trb
Names	lib9_S9_L001.TRB	lib10_S10_L001.TRB	lib17_S17_L001.TRB	lib21_S21_L001.TRB	lib27_S27_L001.TRB	lib28_S28_L001.TRB	new_lib_25.TRB
Strain	WT	WT	CA	WT	CAKR	CAKR	CA
TRBV1	0.0233008	0.0221928	0.0242003	0.0271084	0.0326442	0.0293533	0.0295729
TRBV12-1	0.0755553	0.0679989	0.0850872	0.0557229	0.0742798	0.0722543	0.0667131
TRBV12-2	0.0545467	0.0424914	0.063204	0.0356739	0.0771433	0.0526553	0.0434896
TRBV13-1	0.140673	0.187486	0.129465	0.210373	0.107669	0.159682	0.197704
TRBV13-2	0.0873281	0.113079	0.0856021	0.132248	0.107439	0.126264	0.119509
TRBV13-3	0.0942493	0.103293	0.0950634	0.09968	0.0828131	0.0887825	0.0947204
TRBV14	0.0207638	0.0187518	0.0189869	0.0206137	0.0202738	0.0186958	0.0163521
TRBV15	0.0557484	0.0512043	0.06108	0.0474398	0.0581868	0.0438042	0.0508828
TRBV16	0.0425736	0.0474792	0.0500418	0.0421687	0.0648875	0.0541908	0.0492302
TRBV17	0.0544799	0.0297377	0.0526163	0.0243788	0.0603631	0.0362175	0.0231365
TRBV19	0.0292206	0.0396187	0.0252301	0.032756	0.0196438	0.0353143	0.0361834
TRBV2	0.00609783	0.00445118	0.00904293	0.00357681	0.0104232	0.00939306	0.00582761
TRBV20	0.019384	0.00991255	0.0179571	0.00715361	0.0239391	0.0111994	0.00748021
TRBV21	0.000445097	0.000284118	0.000418356	NA	0.000400893	0.000361272	0.000434896
TRBV22	0.000133529	3.15686e-05	6.43625e-05	NA	NA	0.000270954	NA
TRBV23	0.0124182	0.00940746	0.0123898	0.00931852	0.0103087	0.015625	0.0109594
TRBV24	0.00082343	0.000789216	0.000740169	0.000470633	0.000744516	0.000541908	0.00104375
TRBV26	0.0214537	0.0165104	0.0203064	0.0151544	0.0200447	0.0164379	0.0157432
TRBV29	0.0930698	0.104997	0.0801957	0.106081	0.0575568	0.078396	0.0807167
TRBV3	0.0356745	0.0127222	0.0319238	0.00941265	0.0381421	0.0137283	0.0138297
TRBV30	0.00378333	0.00315686	0.00386175	0.0028238	0.00578432	0.00298049	0.00278333
TRBV31	0.0311568	0.0378824	0.0334363	0.0363328	0.0305824	0.0373013	0.0549709
TRBV4	0.0344728	0.0271806	0.0310549	0.0251318	0.0332742	0.0280889	0.0240063
TRBV5	0.0626474	0.0493418	0.0680312	0.0563818	0.0634557	0.068461	0.0547099

## Sheet: FigED6a_cd8_ln_trb
Names	lib1_S1_L001.TRB	lib3_S3_L001.TRB	lib6_S6_L001.TRB	lib12_S12_L001.TRB	lib14_S14_L001.TRB	lib16_S16_L001.TRB	lib22_S22_L001.TRB
Strain	WT	WT	CAKR	WT	CA	CA	CAKR
TRBV1	0.0286226	0.0245974	0.0273238	0.0237756	0.0261142	0.0277486	0.0298772
TRBV12-1	0.062497	0.0641985	0.0717016	0.0723015	0.0793585	0.0698968	0.0682994
TRBV12-2	0.0316782	0.0425893	0.072039	0.0398716	0.062004	0.0551264	0.0703755
TRBV13-1	0.170614	0.154992	0.117504	0.140704	0.111871	0.126166	0.153599
TRBV13-2	0.109286	0.0923975	0.0902549	0.0889206	0.0866354	0.0853161	0.124413
TRBV13-3	0.127477	0.116727	0.108958	0.113077	0.110306	0.105927	0.105037
TRBV14	0.0227739	0.0235751	0.0228261	0.0200903	0.017382	0.0219084	0.0235588
TRBV15	0.0558606	0.0551711	0.0510682	0.0609368	0.0558805	0.0519436	0.0435672
TRBV16	0.0540941	0.0494307	0.0515742	0.05	0.053162	0.0540449	0.0574076
TRBV17	0.0334686	0.0447125	0.0617129	0.0527104	0.0424802	0.0397689	0.0385425
TRBV18	NA	NA	NA	2.37756e-05	NA	NA	NA
TRBV19	0.0319169	0.0277586	0.0227699	0.0250832	0.0271302	0.0374513	0.0248827
TRBV2	0.00451182	0.00495408	0.00612819	0.00470756	0.00628827	0.00537668	0.00526537
TRBV20	0.0152781	0.0207757	0.0262931	0.022777	0.0267183	0.0239787	0.0133289
TRBV21	0.00023872	0.000251636	0.00029985	0.000237756	0.000466815	0.000123602	0.000210615
TRBV22	4.77441e-05	1.57272e-05	3.74813e-05	0.000142653	5.49194e-05	0.000185403	3.00879e-05
TRBV23	0.00830747	0.0101755	0.00976387	0.00991441	0.0104621	0.00914653	0.0108015
TRBV24	0.000716161	0.00116381	0.000749625	0.00118878	0.00107093	0.000803411	0.000872548
TRBV25	NA	1.57272e-05	NA	NA	NA	NA	3.00879e-05
TRBV26	0.0166627	0.0203982	0.0206709	0.0196624	0.0201554	0.0216303	0.0142917
TRBV29	0.098878	0.100057	0.0832459	0.0969805	0.0931433	0.102033	0.0885486
TRBV3	0.0146813	0.0232134	0.0366192	0.0315977	0.0455007	0.035381	0.0123661
TRBV30	0.00479828	0.0053158	0.00496627	0.00539705	0.0059313	0.00580928	0.00433265
TRBV31	0.0287181	0.0231977	0.0261432	0.0256063	0.0342697	0.0351956	0.0299675
TRBV4	0.0309143	0.0328542	0.0313156	0.0334998	0.0310844	0.0322292	0.0284932
TRBV5	0.0479589	0.061462	0.0560345	0.0607941	0.0525304	0.0528088	0.0519016

## Sheet: FigED6b
Sample	All TRB NKT
CD4 Lymph nodes CA 1	18
CD4 Lymph nodes CA 2	19
CD4 Lymph nodes CA 3	16
CD4 Lymph nodes CAKR 2	19
CD4 Lymph nodes CAKR 3	18
CD4 Lymph nodes WT 2	17
CD4 Lymph nodes WT 3	17
CD4 Thymus CA 1	36
CD4 Thymus CA 3	38
CD4 Thymus CAKR 1	30
CD4 Thymus CAKR 2	32
CD4 Thymus CAKR 3	38
CD4 Thymus WT 2	23
CD4 Thymus WT 3	19
CD8 Lymph nodes CA 2	21
CD8 Lymph nodes CA 3	20
CD8 Lymph nodes CAKR 2	24
CD8 Lymph nodes CAKR 3	20
CD8 Lymph nodes WT 1	23
CD8 Lymph nodes WT 2	21
CD8 Lymph nodes WT 3	21
CD8 Thymus CA 1	22
CD8 Thymus CA 3	19
CD8 Thymus CAKR 2	23
CD8 Thymus CAKR 3	19
CD8 Thymus WT 1	23
CD8 Thymus WT 2	26
CD8 Thymus WT 3	20

## Sheet: FigED6c
Sample	TRAV11-TRAJ18
CD4 Lymph nodes CA 1	2.574
CD4 Lymph nodes CA 2	2.326
CD4 Lymph nodes CA 3	2.046
CD4 Lymph nodes CAKR 2	1.704
CD4 Lymph nodes CAKR 3	2.357
CD4 Lymph nodes WT 2	0.474
CD4 Lymph nodes WT 3	0.307
CD4 Thymus CA 1	25.798
CD4 Thymus CA 3	26.069
CD4 Thymus CAKR 1	22.058
CD4 Thymus CAKR 2	38.268
CD4 Thymus CAKR 3	23.262
CD4 Thymus WT 2	8.824
CD4 Thymus WT 3	6.685
CD8 Lymph nodes CA 2	0.076
CD8 Lymph nodes CA 3	0.137
CD8 Lymph nodes CAKR 2	0.084
CD8 Lymph nodes CAKR 3	0.08
CD8 Lymph nodes WT 1	0.117
CD8 Lymph nodes WT 2	0.051
CD8 Lymph nodes WT 3	0.091
CD8 Thymus CA 1	0.219
CD8 Thymus CA 3	0.102
CD8 Thymus CAKR 2	0.521
CD8 Thymus CAKR 3	0.188
CD8 Thymus WT 1	0.126
CD8 Thymus WT 2	0.115
CD8 Thymus WT 3	0.126

[truncated: 2 more sheets: FigED6d_tra, FigED6d_trb]
