# Supplementary material for: Unique roles of co-receptor-bound LCK in helper and cytotoxic T cells
Source: Nat Immunol. 2022 Dec 23;24(1):174–85. doi: 10.1038/s41590-022-01366-0 (PMC9810533; doi:10.1038/s41590-022-01366-0)
Supplement: Source Data Extended Data Fig. 7 — Numerical source data. [file 41590_2022_1366_MOESM22_ESM.xlsx]

## Sheet: ExtData7a
LCMV: CD8+ cells
Sample	Lck WT	Lck KR	Lck CA	Lck CA/KR
1	8416749	512709	1201472	3848337
2	8596965	559183	2004571	2510300
3	9458164	472959	5351192	1503681
4	15414440	850566	3408191	5947941
5	7368324	351680	6975379	5210209
6	6366944	241572	3847622	3154546
7	7322384	701048	2514462	4648856
8	5145662	2829807	2207386	5407745
9	6186061	4375662	1913617

## Sheet: ExtData7b
LCMV: CD4+ cells
Sample	Lck WT	Lck KR	Lck CA	Lck CA/KR
1	2180000	2770	118000	3390000
2	1760000	3960	434000	593000
3	3950000	4880	373000	341000
4	3860000	13900	374000	1170000
5	2570000	56400	657000	1420000
6	2100000	1670	1230000	753000
7	1560000	3730	157000	1230000
8	1710000	4480	263000	928000
9	2150000	8790	217000

## Sheet: ExtData7c
LCMV: LCMV-specific CD8+ cells
Sample	Lck WT	Lck KR	Lck CA	Lck CA/KR
1	1253653	164552	108655	456017
2	1140829	5935	355333	325661
3	1062873	22191	866200	125537
4	2824715	15634	690491	531414
5	1095922	10708	1110448	448320
6	929427	5771	583804	272952
7	669799	6766	357135	549966
8	406840	12635	267354	525891
9	741160	23776	206741

## Sheet: ExtData7d
LCMV: CD44+ CD49d+ cells
Sample	Lck WT	Lck KR	Lck CA	Lck CA/KR
1	99.7	86.2	99.8	99.6
2	99.8	88.1	99.3	99.3
3	99.7	89.3	99.3	99.6
4	99.3	82.6	99.7	98.7
5	99.7	91.9	99.6	98.8
6	99.6	86.4	99.6	99.2
7	99.1	93.8	98.8	98.9
8	97.7	89.5	99.5	99.3
9	99.6	85.4	99.6

## Sheet: ExtData7e
LCMV: KLRG+ CD127- cells
Sample	Lck WT	Lck KR	Lck CA	Lck CA/KR
1	21.8	73	17.1	23.5
2	18.7	57.1	14.1	28.5
3	22.6	50	9.53	26.7
4	25.1	35.4	12.6	7.47
5	19.5	25.4	10.2	12
6	13.9	36	25.4	37.3
7	33	53.5	44.5	41.4
8	26.6	47	40.5	41.9
9	24.8	34.1	34.8

## Sheet: ExtData7f
LCMV: FoxP3+ out of TFH cells						LCMV: FoxP3- TFH cells
Sample	Lck WT	Lck KR	Lck CA	Lck CA/KR		Sample	Lck WT	Lck KR	Lck CA	Lck CA/KR
1	1.27	0	0.46	6.26		1	125357	46	2940	269689
2	3.54	0	1.93	10.7		2	81846	25	58123	21805
3	0.46	0	3.7	3.97		3	288931	0	45558	12096
4	1.46	0	1.68	1.95		4	463800	99	25246	120017
5	2.62	0	0.85	3.4		5	368118	237	58250	149279
6	1.15	0	0.54	7.01		6	234830	0	199943	79020
7	0.45	0	1.69	5.77		7	91607	35	10223	192615
8	0.37	0	12.1	2.97		8	178184	30	16792	85168
9	1.65	0	3.76			9	177875	54	9801

## Sheet: ExtData7g
LCMV: % LCMV-specific CD4+ cells						LCMV: LCMV-specific CD4+ cells
Sample	Lck WT	Lck KR	Lck CA	Lck CA/KR		Sample	Lck WT	Lck KR	Lck CA	Lck CA/KR
1	1.24	0	1.07	0.31		1	27022	0	463	10566
2	1.46	0	2.36	0.79		2	25669	0	9557	4749
3	1.57	0	0.39	0.24		3	60869	39	5005	832
4	1.5	0	2.19	0.87		4	57709	0	3984	10238
5	2.37	0.68	1.37	1.02		5	60625	383	18040	14540
6	1.95	0	2.73	0.69		6	40251	0	28994	5069
7	1.9	0	0.75	0.45		7	29517	0	1176	5641
8	3.34	1.36	4.15	0.9		8	57301	0	10968	8434
9	1.58	0	0.78			9	33848	119	1707

## Sheet: ExtData7h
Tumor infiltrating CD8+ cells
Sample	Lck WT	Lck KR	Lck CA	Lck CA/KR
1	8199	8815	4407	2055
2	4347	9540	2817	14297
3	1826	3080	3547	2013
4	87987	16125	3877	16383
5	33885	988	7025	21728
6	54085	35731	23770	2904
7	4855	881	986	3961
8	4319	648	2094	1321
9	11108			2155

## Sheet: ExtData7j
% KbOVA 4mer+ cells						KbOVA 4mer+ CD8+ cells
Sample	Lck WT	Lck KR	Lck CA	Lck CA/KR		Sample	Lck WT	Lck KR	Lck CA	Lck CA/KR
1	11.4	3.18	10.9	4.33		1	940	270	479	88
2	7.65	3.04	18.7	4.15		2	332	296	527	589
3	4.83	4.47	9.24	10.9		3	88	136	330	211
4	1.6	0.77	2.67	3.43		4	1713	126	93	567
5	0.34	8	2.36	1.49		5	114	80	139	325
6	4.32	1.27	1.97	1.02		6	2318	438	646	29
7	10.9	1.1	15	16.3		7	531	10	149	646
8	1.22	0.5	1.14	5.93		8	53	3	24	79
9	1.39			3.03		9	151			65
