# Supplementary material for: Unique roles of co-receptor-bound LCK in helper and cytotoxic T cells
Source: Nat Immunol. 2022 Dec 23;24(1):174–85. doi: 10.1038/s41590-022-01366-0 (PMC9810533; doi:10.1038/s41590-022-01366-0)
Supplement: Source Data Extended Data Fig. 8 — Numerical source data. [file 41590_2022_1366_MOESM23_ESM.xlsx]

## Sheet: ExtData8b
F5 RagKO Mature SP8
Sample	LckWT	LckKO	LckKR	LckCA	LckCA/KR
1	7357463	20030.5	2149.47	6.20912e+06	7677484
2	702742	10516.9	815.488	8.19091e+06	2818343
3	12095570	664.527	7752.95	4.17954e+06	4203354
4	902715	8076.52	40.6073	2.12542e+06	1157177
5	2095371	867.026	2284.27	1.08421e+06	6859985
6	3315370		4712.63	1.69174e+06	6205917
7	3869862		224.955	7.42037e+06	5127868
8	1761621		10040.6	5.40632e+06	3734291
9	1825438		3260.62	9.45734e+06	12057310
10	4562456			1.96768e+07	6322981
11				1.7026e+07	1688421
12				1.18627e+07	1197589
13				2.92146e+06	1256663

## Sheet: ExtData8d
F5 RagKO CD8+ T cells
Sample	LckWT	LckKO	LckKR	LckCA	LckCA/KR
1	845269	6033.78	474.204	740240	851194
2	1173010	374.793	3872.54	1642579	1081519
3	1419646	165.334	443.506	728301	965730
4	611886	234.494	295.713	824664	627920
5	1648951	2.22656	878.97	1233019	329920
6	2074511		283.555	191692	554837
7	860634		114.123	507059	661249
8	465961		274.113	170504	213254
9	632915		10.2796	297830	913388
10	2563787			1579311	998547
11				743777	2779295
12				640309	563913
13					501777

## Sheet: ExtData8f
Beads conc. (Log2)	WT			CA			CA/KR
3	99.6	97.8	100	99.6	98.2	99.9	99.6	99.1	99.9
2	99	97.3	99.8	99.4	96.3	99.9	99.4	97.4	99.8
1	96.5	87	99.1	97.4	88.1	99.7	96.6	88.2	98.9
0	83.9	62.8	91.5	89.4	66.3	94.4	87	57.7	89.7
-1	56.7	50.4	84.6	62.1	42.9	63.9	59.6	42.7	54.8
-2	29.7	32.7	54.5	27.6	23.4	48	38.6	27.8	43.7
-3	17.2	13.5	25.3	16	9.52	34.8	20.3	12.8	22
-4	9.21	8.78	11.6	8.38	5.26	15.9	12.6	7.04	10.7

## Sheet: ExtData8g
Sample	WT	CD8.4WT	CA	CD8.4 CA
1	3.97	17.4	0.44	1.15
2	3.59	15.8	0.53	0.18
3	4.93	16	1.44	1.2

## Sheet: ExtData8h
Sample	WT	CD8.4WT	CA	CD8.4 CA
1	17.3	80.8	22.8	17
2	11.5	63.4	25.9	33
3	12.2	55.5	14.2	13.9
