# Supplementary material for: Unique roles of co-receptor-bound LCK in helper and cytotoxic T cells
Source: Nat Immunol. 2022 Dec 23;24(1):174–85. doi: 10.1038/s41590-022-01366-0 (PMC9810533; doi:10.1038/s41590-022-01366-0)
Supplement: Source Data Extended Data Fig. 9 — Numerical source data. [file 41590_2022_1366_MOESM24_ESM.xlsx]

## Sheet: ExtData9b
Beads conc. (Log2)	WT			CA			CA/KR
3	97	99.5	99.9	96.8	99.6	99.8	97.3	98.9	99.8
2	92.6	98.9	99.8	94.9	98.9	99.7	92.8	97.9	99.7
1	87.7	96	99.7	86.3	97.3	99.3	74	95.5	99.4
0	65.3	91.5	99.2	54.8	91.7	97.6	54.6	85.9	97.8
-1	44.5	79.8	95.7	41.5	77.4	91.6	31.6	69.8	91.6
-2	31.8	70.2	79.8	37	67.6	75.4	31.4	52.4	79.2
-3	16.8	41.6	62	16.5	41.3	59.7	17.2	34.9	62.5
-4	6.76	19.4	48	7.33	17.7	39.4	8.84	17.7	41.7

## Sheet: ExtData9c
CD8a levels on CD8 LN T cells
Sample	WT	KO	CA
1	1.03651	0.749581	0.874216
2	0.963491	0.985892	0.786641
3	1.00229	0.912701	0.830733
4	1.01165	0.969737	0.704267
5	1.02838	1.05593	0.659322
6	1.05915	1.05113	0.677497
7	0.898539	0.787217	0.658897
8	1.26627	0.860653	0.470095
9	0.936424	1.00396	0.542937
10	0.797307	1.13424	0.58277
11	1.10427	0.860783	0.69253
12	1.0493	1.41165	0.893086
13	1.05281	1.23186	0.680593
14	0.947567		0.827825
15	0.84606		0.621925
16	0.910564		0.80067
17	0.915222		0.929475
18	1.17421		1.21677
19	1
20	1
21	1.20559
22	0.794406
23	1
24	1
25	1.04886

## Sheet: ExtData9d
CD4 on DP thymocytes
Sample	LckWT	LckCA	LckCA/KR	LckKO	LckKR
1	0.983963	0.810625	1.23755	1.13869	1.49996
2	1.01604	0.801512	1.13652	1.06189	1.42213
3	0.969934	0.800537	1.1084	1.10086	1.46522
4	1.06551	0.870796	1.16867	1.09461	1.46966
5	1.00232	0.915323	1.06161	1.17562	1.52681
6	0.969453	0.864246	1.18657	1.127	1.58193
7	0.992787	0.850234	1.29006	1.21244	1.54998
8	1.04369	0.850686	1.09706	1.12777	1.53224
9	0.979961	0.857014	1.29688	1.16905	1.41845
10	0.976345	0.849782	1.303	1.19768	1.42186
11	0.986156	0.854302	1.12468	1.2243	1.61375
12	1.02019	0.832851		1.06539	1.65828
13	0.99314	0.864947		1.19308
14	1.03608	0.912613
15	0.964433	0.85301
16	0.989463	0.807012
17	1.02609	0.794208
18	0.984449	0.906619
19	1
20	1
21	0.969924
22	1.03008
23	1
24	1
25	1

## Sheet: ExtData9e
CD4 on SP4 thymocytes
Sample	LckWT	LckCA	LckCA/KR	LckKO	LckKR
1	1.00398	0.585672	0.899121	0.683593	1.14625
2	0.996025	0.572304	0.814967	0.704974	1.11238
3	0.942732	0.58415	0.831831	0.709464	1.16055
4	1.07386	0.542684	0.842377	0.708551	1.18187
5	0.963864	0.581732	0.700501	0.736991	0.939669
6	1.00418	0.584323	0.818214	0.720373	1.20093
7	1.01536	0.572015	1.02668	0.783576	1.18743
8	0.995681	0.605053	0.774264	0.72063	1.10693
9	1.00281	0.589829	1.03693	0.776036	1.08126
10	1.00151	0.582704	1.07732	0.815979	1.04652
11	1.00619	0.591773	0.897136	0.676505	1.4267
12	1.05309	0.631163		0.733973	1.56932
13	1.03523	0.581018		0.923131
14	0.973506	0.563387
15	0.931983	0.544306
16	0.948107	0.487571
17	1.06793	0.593761
18	0.983962	0.64444
19	1
20	1
21	0.9521
22	1.0479
23	1
24	1
25	1
